# Supplementary material for: Shedding Light on a Secretive Tertiary Urodelean Relict: Hynobiid Salamanders (Paradactylodon persicus s.l.) from Iran, Illuminated by Phylogeographic, Developmental, and Transcriptomic Data
Source: Genes (Basel). 2019 Apr 18;10(4):306. doi: 10.3390/genes10040306 (PMC6523714; doi:10.3390/genes10040306)
Supplement: Supplementary file 1 [file genes-10-00306-s001.zip]

Archive with 22 entries (19 files):
- SupplementaryMaterials_StoeckEtAl/
- SupplementaryMaterials_StoeckEtAl/TableS3_StoeckEtAl.pdf
- __MACOSX/
- __MACOSX/SupplementaryMaterials_StoeckEtAl/
- __MACOSX/SupplementaryMaterials_StoeckEtAl/._TableS3_StoeckEtAl.pdf
- SupplementaryMaterials_StoeckEtAl/TableS2_StoeckEtAl.pdf
- __MACOSX/SupplementaryMaterials_StoeckEtAl/._TableS2_StoeckEtAl.pdf
- SupplementaryMaterials_StoeckEtAl/.DS_Store
- __MACOSX/SupplementaryMaterials_StoeckEtAl/._.DS_Store
- SupplementaryMaterials_StoeckEtAl/FileS1_StoeckEtAl.txt
- __MACOSX/SupplementaryMaterials_StoeckEtAl/._FileS1_StoeckEtAl.txt
- SupplementaryMaterials_StoeckEtAl/TableS1_StoeckEtAl.pdf
- __MACOSX/SupplementaryMaterials_StoeckEtAl/._TableS1_StoeckEtAl.pdf
- SupplementaryMaterials_StoeckEtAl/FileS2_StoeckEtAl.txt
- __MACOSX/SupplementaryMaterials_StoeckEtAl/._FileS2_StoeckEtAl.txt
- SupplementaryMaterials_StoeckEtAl/FigS3_StoeckEtAl.jpg
- __MACOSX/SupplementaryMaterials_StoeckEtAl/._FigS3_StoeckEtAl.jpg
- SupplementaryMaterials_StoeckEtAl/FigS2_StoeckEtAl.jpg
- __MACOSX/SupplementaryMaterials_StoeckEtAl/._FigS2_StoeckEtAl.jpg
- SupplementaryMaterials_StoeckEtAl/FigS1_StoeckEtAl.jpg
- __MACOSX/SupplementaryMaterials_StoeckEtAl/._FigS1_StoeckEtAl.jpg
- __MACOSX/._SupplementaryMaterials_StoeckEtAl
