# Supplementary material for: Shedding Light on a Secretive Tertiary Urodelean Relict: Hynobiid Salamanders (Paradactylodon persicus s.l.) from Iran, Illuminated by Phylogeographic, Developmental, and Transcriptomic Data
Source: Genes (Basel). 2019 Apr 18;10(4):306. doi: 10.3390/genes10040306 (PMC6523714; doi:10.3390/genes10040306)
Supplement: Supplementary file 1 [file genes-10-00306-s001.zip › SupplementaryMaterials_StoeckEtAl/FileS1_StoeckEtAl.txt]

Unigene	Nr	Nt	Swissprot	KEGG	COG	Interpro	GO
CL1.Contig1_All	gi|847099464|ref|XP_012812248.1|/2.12891e-56/PREDICTED: chromatin modification-related protein MEAF6 isoform X1 [Xenopus tropicalis]	gi|620976936|ref|XR_486458.1|/1e-67/PREDICTED: Ornithorhynchus anatinus MYST/Esa1-associated factor 6 (MEAF6), transcript variant X3, misc_RNA	sp|Q68ER9|EAF6_XENTR/2e-56/Chromatin modification-related protein MEAF6 OS=Xenopus tropicalis GN=meaf6 PE=2 SV=1	xtr:493254/2e-55/meaf6; MYST/Esa1-associated factor 6; K11344 chromatin modification-related protein EAF6	NA	PF09340/2.2E-30/Histone acetyltransferase subunit NuA4	biological_process:GO:0043984//histone H4-K16 acetylation;GO:0043981//histone H4-K5 acetylation;GO:0043968//histone H2A acetylation;GO:0006351//transcription, DNA-templated;GO:0044154//histone H3-K14 acetylation;GO:0043982//histone H4-K8 acetylation;GO:0043983//histone H4-K12 acetylation;cellular_component:GO:0035267//NuA4 histone acetyltransferase complex;GO:0070776//MOZ/MORF histone acetyltrans…
CL1.Contig2_All	gi|148698383|gb|EDL30330.1|/7.87471e-55/RIKEN cDNA 2310005N01, isoform CRA_g, partial [Mus musculus]	gi|620976936|ref|XR_486458.1|/1e-67/PREDICTED: Ornithorhynchus anatinus MYST/Esa1-associated factor 6 (MEAF6), transcript variant X3, misc_RNA	sp|Q68ER9|EAF6_XENTR/1e-56/Chromatin modification-related protein MEAF6 OS=Xenopus tropicalis GN=meaf6 PE=2 SV=1	xtr:493254/2e-55/meaf6; MYST/Esa1-associated factor 6; K11344 chromatin modification-related protein EAF6	NA	PF09340/1.2E-30/Histone acetyltransferase subunit NuA4	biological_process:GO:0043984//histone H4-K16 acetylation;GO:0006355//regulation of transcription, DNA-templated;GO:0043981//histone H4-K5 acetylation;GO:0043968//histone H2A acetylation;GO:0044154//histone H3-K14 acetylation;GO:0043982//histone H4-K8 acetylation;GO:0043983//histone H4-K12 acetylation;GO:0016568//chromatin modification;cellular_component:GO:0035267//NuA4 histone acetyltransferase…
CL1.Contig3_All	gi|395526538|ref|XP_003765419.1|/2.27258e-103/PREDICTED: chromatin modification-related protein MEAF6 isoform X1 [Sarcophilus harrisii] &gt;gi|612028067|ref|XP_007492878.1| PREDICTED: chromatin modification-related protein MEAF6 isoform X1 [Monodelphis domestica]	gi|612028066|ref|XM_007492816.1|/1e-113/PREDICTED: Monodelphis domestica MYST/Esa1-associated factor 6 (MEAF6), transcript variant X1, mRNA	sp|Q68ER9|EAF6_XENTR/5e-95/Chromatin modification-related protein MEAF6 OS=Xenopus tropicalis GN=meaf6 PE=2 SV=1	shr:100929143/3e-104/MEAF6; MYST/Esa1-associated factor 6; K11344 chromatin modification-related protein EAF6	NA	PTHR13476/1.7E-105/--	biological_process:GO:0043984//histone H4-K16 acetylation;GO:0006355//regulation of transcription, DNA-templated;GO:0043981//histone H4-K5 acetylation;GO:0043968//histone H2A acetylation;GO:1901796//regulation of signal transduction by p53 class mediator;GO:0044154//histone H3-K14 acetylation;GO:0043982//histone H4-K8 acetylation;GO:0043983//histone H4-K12 acetylation;GO:0016568//chromatin modifi…
CL2.Contig1_All	NA	NA	NA	NA	NA	NA	NA
CL2.Contig2_All	NA	NA	NA	NA	NA	NA	NA
CL2.Contig3_All	NA	NA	NA	NA	NA	NA	NA
CL3.Contig1_All	gi|698428672|ref|XP_009814937.1|/6.09499e-100/PREDICTED: uncharacterized protein LOC104260811, partial [Gavia stellata]	gi|641796203|ref|XM_008163279.1|/7e-13/PREDICTED: Chrysemys picta bellii uncharacterized LOC101932987 (LOC101932987), transcript variant X2, mRNA	sp|Q6NXK5|DUS11_MOUSE/1e-49/RNA/RNP complex-1-interacting phosphatase OS=Mus musculus GN=Dusp11 PE=2 SV=1	fch:102053841/4e-101/uncharacterized LOC102053841; K14165 atypical dual specificity phosphatase [EC:3.1.3.16 3.1.3.48]	NA	PTHR10367/8.2E-79/--	NA
CL3.Contig2_All	gi|558116777|ref|XP_006113233.1|/1.28977e-94/PREDICTED: uncharacterized protein LOC102451939 [Pelodiscus sinensis] &gt;gi|946615983|ref|XP_014437315.1| PREDICTED: uncharacterized protein LOC102451939 [Pelodiscus sinensis]	gi|641796203|ref|XM_008163279.1|/7e-13/PREDICTED: Chrysemys picta bellii uncharacterized LOC101932987 (LOC101932987), transcript variant X2, mRNA	sp|Q6NXK5|DUS11_MOUSE/2e-48/RNA/RNP complex-1-interacting phosphatase OS=Mus musculus GN=Dusp11 PE=2 SV=1	fch:102053841/6e-98/uncharacterized LOC102053841; K14165 atypical dual specificity phosphatase [EC:3.1.3.16 3.1.3.48]	NA	PF00782/2.4E-11/Dual specificity phosphatase, catalytic domain	NA
CL4.Contig1_All	gi|52346102|ref|NP_001005098.1|/8.95807e-48/acyl-coenzyme A thioesterase 13 [Xenopus tropicalis] &gt;gi|49900160|gb|AAH77030.1| MGC89869 protein [Xenopus tropicalis]	gi|402743605|ref|NM_001005098.2|/7e-32/Xenopus (Silurana) tropicalis acyl-CoA thioesterase 13 (acot13), mRNA	sp|Q5R833|ACO13_PONAB/3e-45/Acyl-coenzyme A thioesterase 13 OS=Pongo abelii GN=ACOT13 PE=2 SV=1	xtr:448676/1e-48/acot13, them2; acyl-CoA thioesterase 13; K17362 acyl-coenzyme A thioesterase 13 [EC:3.1.2.-]	SPBC31F10.02/4e-16/---	PF03061/3.1E-15/Thioesterase superfamily	NA
CL4.Contig2_All	gi|734617152|ref|XP_010736256.1|/1.83345e-54/PREDICTED: acyl-coenzyme A thioesterase 13 [Larimichthys crocea]	gi|402743605|ref|NM_001005098.2|/5e-32/Xenopus (Silurana) tropicalis acyl-CoA thioesterase 13 (acot13), mRNA	sp|Q9CQR4|ACO13_MOUSE/1e-51/Acyl-coenzyme A thioesterase 13 OS=Mus musculus GN=Acot13 PE=1 SV=1	xtr:448676/3e-55/acot13, them2; acyl-CoA thioesterase 13; K17362 acyl-coenzyme A thioesterase 13 [EC:3.1.2.-]	SPBC31F10.02/8e-19/---	PTHR21660/2.2E-57/--	NA
CL5.Contig1_All	NA	NA	NA	NA	NA	NA	NA
CL5.Contig2_All	NA	NA	NA	NA	NA	NA	NA
CL6.Contig1_All	gi|847133600|ref|XP_012819590.1|/1.60514e-24/PREDICTED: arf-GAP with SH3 domain, ANK repeat and PH domain-containing protein 1 isoform X6 [Xenopus tropicalis]	gi|471365043|ref|XM_004373007.1|/2e-41/PREDICTED: Trichechus manatus latirostris ArfGAP with SH3 domain, ankyrin repeat and PH domain 1 (LOC101350446), mRNA	sp|Q1AAU6|ASAP1_RAT/6e-26/Arf-GAP with SH3 domain, ANK repeat and PH domain-containing protein 1 OS=Rattus norvegicus GN=Asap1 PE=2 SV=2	oaa:100076691/8e-25/ASAP1; ArfGAP with SH3 domain, ankyrin repeat and PH domain 1; K12488 Arf-GAP with SH3 domain, ANK repeat and PH domain-containing protein	NA	NA	NA
CL6.Contig2_All	gi|992177629|ref|XP_015456708.1|/2.50719e-13/PREDICTED: arf-GAP with SH3 domain, ANK repeat and PH domain-containing protein 1-like [Astyanax mexicanus]	gi|992177628|ref|XM_015601222.1|/2e-25/PREDICTED: Astyanax mexicanus arf-GAP with SH3 domain, ANK repeat and PH domain-containing protein 1-like (LOC103042199), mRNA	sp|Q1AAU6|ASAP1_RAT/1e-14/Arf-GAP with SH3 domain, ANK repeat and PH domain-containing protein 1 OS=Rattus norvegicus GN=Asap1 PE=2 SV=2	xtr:100036721/3e-14/asap1, ddef1; ArfGAP with SH3 domain, ankyrin repeat and PH domain 1; K12488 Arf-GAP with SH3 domain, ANK repeat and PH domain-containing protein	NA	NA	NA
CL7.Contig1_All	gi|973185400|ref|XP_015216605.1|/0/PREDICTED: serine/threonine-protein phosphatase 2A regulatory subunit B&apos;&apos; subunit alpha isoform X1 [Lepisosteus oculatus] &gt;gi|973185402|ref|XP_015216606.1| PREDICTED: serine/threonine-protein phosphatase 2A regulatory subunit B&apos;&apos; subunit alpha isoform X1 [Lepisosteus oculatus]	gi|942129782|ref|XM_014485679.1|/1e-173/PREDICTED: Latimeria chalumnae protein phosphatase 2, regulatory subunit B'', alpha (PPP2R3A), mRNA	sp|Q06190|P2R3A_HUMAN/0.0/Serine/threonine-protein phosphatase 2A regulatory subunit B'' subunit alpha OS=Homo sapiens GN=PPP2R3A PE=1 SV=1	lcm:102366251/0.0/PPP2R3A; protein phosphatase 2, regulatory subunit B'', alpha; K11583 serine/threonine-protein phosphatase 2A regulatory subunit B''	NA	PS00018/-/EF-hand calcium-binding domain.	NA
CL7.Contig2_All	gi|938085312|gb|KPP79956.1|/3.04839e-106/hypothetical protein Z043_100426 [Scleropages formosus]	gi|955481706|ref|XM_004419345.2|/1e-104/PREDICTED: Ceratotherium simum simum protein phosphatase 2 regulatory subunit B'', alpha (LOC101387085), transcript variant X2, mRNA	sp|Q06190|P2R3A_HUMAN/1e-98/Serine/threonine-protein phosphatase 2A regulatory subunit B'' subunit alpha OS=Homo sapiens GN=PPP2R3A PE=1 SV=1	lcm:102366251/8e-107/PPP2R3A; protein phosphatase 2, regulatory subunit B'', alpha; K11583 serine/threonine-protein phosphatase 2A regulatory subunit B''	NA	PTHR14095/8.2E-178/--	molecular_function:GO:0005509//calcium ion binding;
CL8.Contig1_All	gi|530650484|ref|XP_005311683.1|/0/PREDICTED: poly(U)-binding-splicing factor PUF60 isoform X1 [Chrysemys picta bellii]	gi|699646476|ref|XM_009897107.1|/2e-99/PREDICTED: Picoides pubescens poly-U binding splicing factor 60KDa (PUF60), mRNA	sp|Q9WV25|PUF60_RAT/0.0/Poly(U)-binding-splicing factor PUF60 OS=Rattus norvegicus GN=Puf60 PE=2 SV=2	amj:102558832/0.0/PUF60; poly-U binding splicing factor 60KDa; K12838 poly(U)-binding-splicing factor PUF60	SPAC140.02/6e-09/---	SM00360/0.17/RNA recognition motif	NA
CL8.Contig2_All	gi|530650484|ref|XP_005311683.1|/0/PREDICTED: poly(U)-binding-splicing factor PUF60 isoform X1 [Chrysemys picta bellii]	gi|909793258|ref|XM_005235196.2|/0.0/PREDICTED: Falco peregrinus poly-U binding splicing factor 60KDa (PUF60), transcript variant X12, mRNA	sp|Q9WV25|PUF60_RAT/0.0/Poly(U)-binding-splicing factor PUF60 OS=Rattus norvegicus GN=Puf60 PE=2 SV=2	amj:102558832/0.0/PUF60; poly-U binding splicing factor 60KDa; K12838 poly(U)-binding-splicing factor PUF60	SPAC140.02/1e-13/---	SM00361/1.4/RNA recognition motif	NA
CL8.Contig3_All	gi|530650484|ref|XP_005311683.1|/0/PREDICTED: poly(U)-binding-splicing factor PUF60 isoform X1 [Chrysemys picta bellii]	gi|929477938|ref|XM_014283343.1|/1e-155/PREDICTED: Falco cherrug poly-U binding splicing factor 60KDa (PUF60), transcript variant X9, mRNA	sp|Q9WV25|PUF60_RAT/0.0/Poly(U)-binding-splicing factor PUF60 OS=Rattus norvegicus GN=Puf60 PE=2 SV=2	amj:102558832/0.0/PUF60; poly-U binding splicing factor 60KDa; K12838 poly(U)-binding-splicing factor PUF60	SPAC140.02/7e-10/---	PTHR24011:SF246/7.7E-153/--	NA
CL9.Contig1_All	gi|465963284|gb|EMP30045.1|/0/Mitogen-activated protein kinase kinase kinase kinase 5 [Chelonia mydas]	gi|591383172|ref|XM_007065988.1|/2e-98/PREDICTED: Chelonia mydas L-2-hydroxyglutarate dehydrogenase (L2HGDH), mRNA	sp|A7MBI3|L2HDH_BOVIN/0.0/L-2-hydroxyglutarate dehydrogenase, mitochondrial OS=Bos taurus GN=L2HGDH PE=2 SV=1	gga:423573/0.0/L2HGDH; L-2-hydroxyglutarate dehydrogenase; K00109 2-hydroxyglutarate dehydrogenase [EC:1.1.99.2]	alr2826/2e-98/---	PTHR13847:SF171/2.6E-195/--	NA
CL9.Contig2_All	gi|465963284|gb|EMP30045.1|/0/Mitogen-activated protein kinase kinase kinase kinase 5 [Chelonia mydas]	gi|591383172|ref|XM_007065988.1|/3e-98/PREDICTED: Chelonia mydas L-2-hydroxyglutarate dehydrogenase (L2HGDH), mRNA	sp|A7MBI3|L2HDH_BOVIN/0.0/L-2-hydroxyglutarate dehydrogenase, mitochondrial OS=Bos taurus GN=L2HGDH PE=2 SV=1	gga:423573/0.0/L2HGDH; L-2-hydroxyglutarate dehydrogenase; K00109 2-hydroxyglutarate dehydrogenase [EC:1.1.99.2]	alr2826/2e-98/---	PTHR13847:SF171/2.6E-195/--	NA
CL9.Contig3_All	gi|465963284|gb|EMP30045.1|/0/Mitogen-activated protein kinase kinase kinase kinase 5 [Chelonia mydas]	gi|591383172|ref|XM_007065988.1|/2e-98/PREDICTED: Chelonia mydas L-2-hydroxyglutarate dehydrogenase (L2HGDH), mRNA	sp|A7MBI3|L2HDH_BOVIN/0.0/L-2-hydroxyglutarate dehydrogenase, mitochondrial OS=Bos taurus GN=L2HGDH PE=2 SV=1	gga:423573/0.0/L2HGDH; L-2-hydroxyglutarate dehydrogenase; K00109 2-hydroxyglutarate dehydrogenase [EC:1.1.99.2]	alr2826/2e-98/---	PTHR13847:SF171/2.6E-195/--	NA
CL10.Contig1_All	gi|944354029|ref|XP_014379587.1|/5.28737e-148/PREDICTED: protein scribble homolog [Alligator sinensis]	gi|641783040|ref|XM_008175709.1|/2e-67/PREDICTED: Chrysemys picta bellii scribbled planar cell polarity protein (SCRIB), transcript variant X3, mRNA	sp|Q4H4B6|SCRIB_DANRE/1e-91/Protein scribble homolog OS=Danio rerio GN=scrib PE=1 SV=1	asn:102377999/6e-149/SCRIB; scribbled planar cell polarity protein; K16175 protein scribble	NA	NA	NA
CL10.Contig2_All	gi|960972501|ref|XP_014801210.1|/5.51288e-168/PREDICTED: protein scribble homolog isoform X10 [Calidris pugnax]	gi|641783040|ref|XM_008175709.1|/2e-67/PREDICTED: Chrysemys picta bellii scribbled planar cell polarity protein (SCRIB), transcript variant X3, mRNA	sp|Q4H4B6|SCRIB_DANRE/2e-91/Protein scribble homolog OS=Danio rerio GN=scrib PE=1 SV=1	cjo:107310645/2e-161/SCRIB; scribbled planar cell polarity protein; K16175 protein scribble	NA	NA	NA
CL10.Contig3_All	gi|874491503|ref|XP_012960990.1|/3.91628e-163/PREDICTED: protein scribble homolog isoform X4 [Anas platyrhynchos]	gi|641783040|ref|XM_008175709.1|/5e-65/PREDICTED: Chrysemys picta bellii scribbled planar cell polarity protein (SCRIB), transcript variant X3, mRNA	sp|Q4H4B6|SCRIB_DANRE/5e-111/Protein scribble homolog OS=Danio rerio GN=scrib PE=1 SV=1	apla:101792004/6e-162/SCRIB; scribbled planar cell polarity protein; K16175 protein scribble	NA	NA	NA
CL10.Contig4_All	gi|723540333|ref|XP_010310541.1|/9.3708e-142/PREDICTED: protein scribble homolog, partial [Balearica regulorum gibbericeps]	gi|591373582|ref|XM_007061424.1|/5e-53/PREDICTED: Chelonia mydas scribbled planar cell polarity protein (SCRIB), mRNA	sp|Q4H4B6|SCRIB_DANRE/3e-99/Protein scribble homolog OS=Danio rerio GN=scrib PE=1 SV=1	cmy:102936128/2e-125/SCRIB; scribbled planar cell polarity protein; K16175 protein scribble	NA	NA	NA
CL10.Contig5_All	gi|641783039|ref|XP_008173930.1|/3.13671e-172/PREDICTED: protein scribble homolog isoform X2 [Chrysemys picta bellii]	gi|971441858|ref|XM_015300977.1|/1e-32/PREDICTED: Gallus gallus protein scribble homolog (LOC101751061), transcript variant X4, mRNA	sp|Q4H4B6|SCRIB_DANRE/9e-81/Protein scribble homolog OS=Danio rerio GN=scrib PE=1 SV=1	lcm:102361452/2e-158/SCRIB; scribbled planar cell polarity protein; K16175 protein scribble	NA	NA	NA
CL10.Contig6_All	gi|723540333|ref|XP_010310541.1|/1.66065e-144/PREDICTED: protein scribble homolog, partial [Balearica regulorum gibbericeps]	gi|591373582|ref|XM_007061424.1|/5e-53/PREDICTED: Chelonia mydas scribbled planar cell polarity protein (SCRIB), mRNA	sp|Q4H4B6|SCRIB_DANRE/1e-111/Protein scribble homolog OS=Danio rerio GN=scrib PE=1 SV=1	lcm:102361452/6e-136/SCRIB; scribbled planar cell polarity protein; K16175 protein scribble	NA	NA	NA
CL10.Contig7_All	gi|960972501|ref|XP_014801210.1|/1.05219e-141/PREDICTED: protein scribble homolog isoform X10 [Calidris pugnax]	gi|971441858|ref|XM_015300977.1|/1e-32/PREDICTED: Gallus gallus protein scribble homolog (LOC101751061), transcript variant X4, mRNA	sp|Q4H4B6|SCRIB_DANRE/3e-68/Protein scribble homolog OS=Danio rerio GN=scrib PE=1 SV=1	cjo:107310645/4e-135/SCRIB; scribbled planar cell polarity protein; K16175 protein scribble	NA	NA	NA
CL10.Contig8_All	gi|960972507|ref|XP_014801213.1|/2.36197e-155/PREDICTED: protein scribble homolog isoform X13 [Calidris pugnax]	gi|971441858|ref|XM_015300977.1|/9e-33/PREDICTED: Gallus gallus protein scribble homolog (LOC101751061), transcript variant X4, mRNA	sp|Q4H4B6|SCRIB_DANRE/1e-100/Protein scribble homolog OS=Danio rerio GN=scrib PE=1 SV=1	pss:102458055/1e-157/SCRIB; scribbled planar cell polarity protein; K16175 protein scribble	NA	NA	NA
CL10.Contig9_All	gi|944354029|ref|XP_014379587.1|/2.99406e-152/PREDICTED: protein scribble homolog [Alligator sinensis]	gi|971441858|ref|XM_015300977.1|/9e-33/PREDICTED: Gallus gallus protein scribble homolog (LOC101751061), transcript variant X4, mRNA	sp|Q4H4B6|SCRIB_DANRE/3e-87/Protein scribble homolog OS=Danio rerio GN=scrib PE=1 SV=1	asn:102377999/4e-153/SCRIB; scribbled planar cell polarity protein; K16175 protein scribble	NA	NA	NA
CL10.Contig10_All	gi|641783039|ref|XP_008173930.1|/0/PREDICTED: protein scribble homolog isoform X2 [Chrysemys picta bellii]	gi|641783040|ref|XM_008175709.1|/3e-67/PREDICTED: Chrysemys picta bellii scribbled planar cell polarity protein (SCRIB), transcript variant X3, mRNA	sp|Q4H4B6|SCRIB_DANRE/3e-112/Protein scribble homolog OS=Danio rerio GN=scrib PE=1 SV=1	gga:429470/0.0/SCRIB; scribbled planar cell polarity protein; K16175 protein scribble	NA	NA	NA
CL10.Contig11_All	gi|909793269|ref|XP_013152887.1|/4.95924e-155/PREDICTED: protein scribble homolog isoform X3 [Falco peregrinus]	gi|591373582|ref|XM_007061424.1|/4e-53/PREDICTED: Chelonia mydas scribbled planar cell polarity protein (SCRIB), mRNA	sp|Q4H4B6|SCRIB_DANRE/2e-131/Protein scribble homolog OS=Danio rerio GN=scrib PE=1 SV=1	fpg:101915208/5e-154/SCRIB; scribbled planar cell polarity protein; K16175 protein scribble	NA	NA	NA
CL10.Contig12_All	gi|641783039|ref|XP_008173930.1|/8.5727e-160/PREDICTED: protein scribble homolog isoform X2 [Chrysemys picta bellii]	gi|641783040|ref|XM_008175709.1|/2e-67/PREDICTED: Chrysemys picta bellii scribbled planar cell polarity protein (SCRIB), transcript variant X3, mRNA	sp|Q4H4B6|SCRIB_DANRE/3e-104/Protein scribble homolog OS=Danio rerio GN=scrib PE=1 SV=1	pss:102458055/3e-156/SCRIB; scribbled planar cell polarity protein; K16175 protein scribble	NA	NA	NA
CL10.Contig13_All	gi|929509853|ref|XP_014117098.1|/0/PREDICTED: protein scribble homolog isoform X22 [Pseudopodoces humilis]	gi|960972520|ref|XM_014945734.1|/1e-153/PREDICTED: Calidris pugnax scribbled planar cell polarity protein (SCRIB), transcript variant X20, mRNA	sp|Q4H4B6|SCRIB_DANRE/0.0/Protein scribble homolog OS=Danio rerio GN=scrib PE=1 SV=1	asn:102377999/0.0/SCRIB; scribbled planar cell polarity protein; K16175 protein scribble	alr0124_1/7e-48/---	PS50106/19.622/PDZ domain profile.	NA
CL10.Contig14_All	gi|929509853|ref|XP_014117098.1|/0/PREDICTED: protein scribble homolog isoform X22 [Pseudopodoces humilis]	gi|960972520|ref|XM_014945734.1|/1e-153/PREDICTED: Calidris pugnax scribbled planar cell polarity protein (SCRIB), transcript variant X20, mRNA	sp|Q4H4B6|SCRIB_DANRE/0.0/Protein scribble homolog OS=Danio rerio GN=scrib PE=1 SV=1	asn:102377999/0.0/SCRIB; scribbled planar cell polarity protein; K16175 protein scribble	alr0124_1/7e-48/---	PS50106/19.622/PDZ domain profile.	NA
CL10.Contig15_All	gi|729737885|ref|XP_010565087.1|/1.50612e-172/PREDICTED: protein scribble homolog isoform X3 [Haliaeetus leucocephalus]	gi|641783040|ref|XM_008175709.1|/5e-65/PREDICTED: Chrysemys picta bellii scribbled planar cell polarity protein (SCRIB), transcript variant X3, mRNA	sp|Q4H4B6|SCRIB_DANRE/1e-142/Protein scribble homolog OS=Danio rerio GN=scrib PE=1 SV=1	fpg:101915208/9e-152/SCRIB; scribbled planar cell polarity protein; K16175 protein scribble	NA	NA	NA
CL10.Contig16_All	gi|909793269|ref|XP_013152887.1|/4.925e-157/PREDICTED: protein scribble homolog isoform X3 [Falco peregrinus]	gi|591373582|ref|XM_007061424.1|/2e-58/PREDICTED: Chelonia mydas scribbled planar cell polarity protein (SCRIB), mRNA	sp|Q4H4B6|SCRIB_DANRE/9e-147/Protein scribble homolog OS=Danio rerio GN=scrib PE=1 SV=1	fpg:101915208/5e-156/SCRIB; scribbled planar cell polarity protein; K16175 protein scribble	NA	NA	NA
CL11.Contig1_All	NA	NA	NA	NA	NA	NA	NA
CL11.Contig2_All	NA	NA	NA	NA	NA	NA	NA
CL11.Contig3_All	NA	NA	NA	NA	NA	NA	NA
CL11.Contig4_All	NA	NA	NA	NA	NA	NA	NA
CL11.Contig5_All	gi|946650855|ref|XP_014429227.1|/3.73743e-23/PREDICTED: uncharacterized protein LOC106732023 [Pelodiscus sinensis]	NA	NA	NA	NA	NA	NA
CL11.Contig6_All	NA	NA	NA	NA	NA	NA	NA
CL12.Contig1_All	gi|642126015|emb|CDQ61154.1|/1.35844e-14/unnamed protein product [Oncorhynchus mykiss]	NA	NA	xtr:100489540/1e-09/brefeldin A-inhibited guanine nucleotide-exchange protein 3-like; K17572 brefeldin A-inhibited guanine nucleotide-exchange protein 3	NA	NA	NA
CL12.Contig2_All	NA	NA	NA	NA	NA	NA	NA
CL13.Contig1_All	NA	NA	NA	NA	NA	NA	NA
CL13.Contig2_All	NA	NA	NA	NA	NA	NA	NA
CL13.Contig3_All	NA	NA	NA	NA	NA	NA	NA
CL14.Contig1_All	gi|752384804|ref|XP_011236175.1|/9.93664e-97/PREDICTED: reticulon-4 isoform X2 [Ailuropoda melanoleuca]	gi|459665878|gb|JX276741.1|/1e-161/Ambystoma mexicanum reticulon 4 isoform A (Nogo-A) mRNA, complete cds	sp|Q9NQC3|RTN4_HUMAN/1e-94/Reticulon-4 OS=Homo sapiens GN=RTN4 PE=1 SV=2	chx:102186405/5e-93/RTN4; glucosidase 2 subunit beta; K08288 protein kinase C substrate 80K-H	NA	PS50845/58.812/Reticulon domain profile.	biological_process:GO:0060317//cardiac epithelial to mesenchymal transition;GO:0071787//endoplasmic reticulum tubular network assembly;GO:2000172//regulation of branching morphogenesis of a nerve;GO:0021801//cerebral cortex radial glia guided migration;GO:0030334//regulation of cell migration;GO:0030517//negative regulation of axon extension;GO:0051292//nuclear pore complex assembly;GO:0007413//a…
CL14.Contig2_All	gi|459665879|gb|AGG81571.1|/0/reticulon 4 isoform A [Ambystoma mexicanum]	gi|459665878|gb|JX276741.1|/1e-163/Ambystoma mexicanum reticulon 4 isoform A (Nogo-A) mRNA, complete cds	sp|Q9NQC3|RTN4_HUMAN/0.0/Reticulon-4 OS=Homo sapiens GN=RTN4 PE=1 SV=2	chx:102186405/1e-93/RTN4; glucosidase 2 subunit beta; K08288 protein kinase C substrate 80K-H	NA	PF02453/2.0E-54/Reticulon	NA
CL14.Contig3_All	gi|459665879|gb|AGG81571.1|/0/reticulon 4 isoform A [Ambystoma mexicanum]	gi|459665878|gb|JX276741.1|/1e-163/Ambystoma mexicanum reticulon 4 isoform A (Nogo-A) mRNA, complete cds	sp|Q9NQC3|RTN4_HUMAN/0.0/Reticulon-4 OS=Homo sapiens GN=RTN4 PE=1 SV=2	chx:102186405/1e-93/RTN4; glucosidase 2 subunit beta; K08288 protein kinase C substrate 80K-H	XF1267/7e-06/---	PS50845/58.812/Reticulon domain profile.	NA
CL14.Contig4_All	gi|675722046|ref|XP_008978950.1|/3.82538e-109/PREDICTED: reticulon-4 isoform X3 [Callithrix jacchus] &gt;gi|675722054|ref|XP_008978951.1| PREDICTED: reticulon-4 isoform X3 [Callithrix jacchus]	gi|459665878|gb|JX276741.1|/1e-162/Ambystoma mexicanum reticulon 4 isoform A (Nogo-A) mRNA, complete cds	sp|Q9NQC3|RTN4_HUMAN/2e-95/Reticulon-4 OS=Homo sapiens GN=RTN4 PE=1 SV=2	chx:102186405/2e-106/RTN4; glucosidase 2 subunit beta; K08288 protein kinase C substrate 80K-H	XF1267/9e-06/---	PTHR10994/5.7E-161/--	biological_process:GO:0050794//regulation of cellular process;GO:0016043//cellular component organization;GO:0009653//anatomical structure morphogenesis;GO:0051960//regulation of nervous system development;GO:0022008//neurogenesis;GO:0048468//cell development;cellular_component:GO:0005783//endoplasmic reticulum;GO:0044425//membrane part;GO:0044446//intracellular organelle part;
CL14.Contig5_All	gi|929472106|ref|XP_014122336.1|/7.64561e-94/PREDICTED: reticulon-4 isoform X2 [Zonotrichia albicollis]	gi|459665878|gb|JX276741.1|/1e-161/Ambystoma mexicanum reticulon 4 isoform A (Nogo-A) mRNA, complete cds	sp|Q9NQC3|RTN4_HUMAN/2e-94/Reticulon-4 OS=Homo sapiens GN=RTN4 PE=1 SV=2	chx:102186405/5e-93/RTN4; glucosidase 2 subunit beta; K08288 protein kinase C substrate 80K-H	NA	PTHR10994/7.6E-160/--	NA
CL15.Contig1_All	gi|632946599|ref|XP_007888636.1|/0/PREDICTED: cyclin-dependent kinase 17-like isoform X1 [Callorhinchus milii] &gt;gi|632946601|ref|XP_007888637.1| PREDICTED: cyclin-dependent kinase 17-like isoform X1 [Callorhinchus milii] &gt;gi|632946603|ref|XP_007888638.1| PREDICTED: cyclin-dependent kinase 17-like isoform X1 [Callorhinchus milii]	gi|632946604|ref|XM_007890448.1|/1e-154/PREDICTED: Callorhinchus milii cyclin-dependent kinase 17-like (LOC103176720), transcript variant X4, mRNA	sp|Q00537|CDK17_HUMAN/0.0/Cyclin-dependent kinase 17 OS=Homo sapiens GN=CDK17 PE=1 SV=2	cmk:103176720/0.0/cyclin-dependent kinase 17-like; K15595 cyclin-dependent kinase 17 [EC:2.7.11.22]	ECU02g1450/8e-54/---	PF00069/4.0E-72/Protein kinase domain	NA
CL15.Contig2_All	gi|632946607|ref|XP_007888640.1|/0/PREDICTED: cyclin-dependent kinase 17-like isoform X3 [Callorhinchus milii]	gi|632946606|ref|XM_007890449.1|/1e-156/PREDICTED: Callorhinchus milii cyclin-dependent kinase 17-like (LOC103176720), transcript variant X5, mRNA	sp|Q00537|CDK17_HUMAN/0.0/Cyclin-dependent kinase 17 OS=Homo sapiens GN=CDK17 PE=1 SV=2	cmk:103176720/0.0/cyclin-dependent kinase 17-like; K15595 cyclin-dependent kinase 17 [EC:2.7.11.22]	ECU02g1450/8e-54/---	PTHR24056:SF128/2.6E-292/--	NA
CL15.Contig3_All	NA	NA	NA	NA	NA	NA	NA
CL16.Contig1_All	gi|597771636|ref|XP_007249591.1|/1.95977e-10/PREDICTED: uncharacterized protein LOC103030769 [Astyanax mexicanus]	NA	sp|P18340|CXCL9_MOUSE/4e-06/C-X-C motif chemokine 9 OS=Mus musculus GN=Cxcl9 PE=2 SV=2	xma:102231635/2e-08/C-X-C motif chemokine 2-like; K05416 C-X-C motif chemokine 9	NA	NA	NA
CL16.Contig2_All	gi|597771636|ref|XP_007249591.1|/1.87495e-10/PREDICTED: uncharacterized protein LOC103030769 [Astyanax mexicanus]	NA	sp|P18340|CXCL9_MOUSE/4e-06/C-X-C motif chemokine 9 OS=Mus musculus GN=Cxcl9 PE=2 SV=2	xma:102231635/2e-08/C-X-C motif chemokine 2-like; K05416 C-X-C motif chemokine 9	NA	NA	NA
CL17.Contig1_All	gi|530605016|ref|XP_005294239.1|/1.77832e-167/PREDICTED: synaptonemal complex protein SC65 [Chrysemys picta bellii]	gi|530605015|ref|XM_005294182.1|/4e-92/PREDICTED: Chrysemys picta bellii leprecan-like 4 (LEPREL4), mRNA	sp|Q92791|SC65_HUMAN/6e-155/Synaptonemal complex protein SC65 OS=Homo sapiens GN=LEPREL4 PE=1 SV=1	phi:102099199/3e-123/CRTAP; cartilage associated protein; K19606 cartilage-associated protein	DR2133/5e-06/---	PTHR13986/4.9E-256/--	NA
CL17.Contig2_All	NA	NA	NA	NA	NA	NA	NA
CL17.Contig3_All	NA	NA	NA	NA	NA	NA	NA
CL18.Contig1_All	NA	NA	NA	NA	NA	NA	NA
CL18.Contig2_All	NA	NA	NA	NA	NA	NA	NA
CL18.Contig3_All	NA	NA	NA	NA	NA	NA	NA
CL18.Contig4_All	NA	NA	NA	NA	NA	NA	NA
CL19.Contig1_All	gi|557326077|ref|XP_006036030.1|/4.42216e-108/PREDICTED: nmrA-like family domain-containing protein 1 isoform X1 [Alligator sinensis] &gt;gi|557326079|ref|XP_006036031.1| PREDICTED: nmrA-like family domain-containing protein 1 isoform X1 [Alligator sinensis]	gi|71897146|ref|NM_001030645.1|/5e-36/Gallus gallus NmrA-like family domain containing 1 (NMRAL1), mRNA	sp|Q5ZID0|NMRL1_CHICK/7e-106/NmrA-like family domain-containing protein 1 OS=Gallus gallus GN=NMRAL1 PE=2 SV=1	NA	mll7605/3e-23/---	PF05368/1.2E-53/NmrA-like family	NA
CL19.Contig2_All	gi|557326083|ref|XP_006036033.1|/2.41265e-111/PREDICTED: nmrA-like family domain-containing protein 1 isoform X2 [Alligator sinensis]	gi|71897146|ref|NM_001030645.1|/6e-36/Gallus gallus NmrA-like family domain containing 1 (NMRAL1), mRNA	sp|Q5ZID0|NMRL1_CHICK/1e-111/NmrA-like family domain-containing protein 1 OS=Gallus gallus GN=NMRAL1 PE=2 SV=1	NA	mll7605/6e-27/---	PTHR14194/1.0E-149/--	NA
CL20.Contig1_All	gi|672013322|ref|XP_008772695.1|/2.79735e-25/PREDICTED: MARCKS-related protein-like [Rattus norvegicus]	NA	sp|Q9EPH2|MRP_RAT/7e-25/MARCKS-related protein OS=Rattus norvegicus GN=Marcksl1 PE=2 SV=3	rno:81520/9e-24/Marcksl1, F52, Mlp; MARCKS-like 1; K13536 MARCKS-related protein	RSp0884/8e-11/---	PF02063/3.3E-8/MARCKS family	NA
CL20.Contig2_All	NA	NA	NA	NA	NA	NA	NA
CL21.Contig1_All	gi|461179992|gb|AGH15797.1|/3.56991e-58/cold-induced RNA-binding protein [Pachytriton brevipes]	gi|3342755|gb|U71299.1|AMU71299/1e-05/Ambystoma mexicanum RNA-binding protein AxRNBP (AxRNBP) mRNA, complete cds	sp|Q5RF83|CIRBP_PONAB/3e-46/Cold-inducible RNA-binding protein OS=Pongo abelii GN=CIRBP PE=2 SV=1	dre:550495/8e-48/cirbpa, wu:fb12a12, wu:fb16h02, wu:fb55a06, wu:fc67h01, wu:fj10g10, zgc:109887, zgc:112425; cold inducible RNA binding protein a; K13195 cold-inducible RNA-binding protein	SPAC140.02/2e-19/---	SM00361/2.0E-4/RNA recognition motif	NA
CL21.Contig2_All	gi|461179992|gb|AGH15797.1|/6.14983e-56/cold-induced RNA-binding protein [Pachytriton brevipes]	gi|689713001|emb|LM204594.1|/5e-08/Schistosoma mattheei genome assembly S_mattheei_Denwood ,scaffold SMTD_contig0021132	sp|Q5RF83|CIRBP_PONAB/1e-43/Cold-inducible RNA-binding protein OS=Pongo abelii GN=CIRBP PE=2 SV=1	dre:550495/1e-47/cirbpa, wu:fb12a12, wu:fb16h02, wu:fb55a06, wu:fc67h01, wu:fj10g10, zgc:109887, zgc:112425; cold inducible RNA binding protein a; K13195 cold-inducible RNA-binding protein	SPAC140.02/1e-17/---	SM00361/2.0E-4/RNA recognition motif	NA
CL22.Contig1_All	gi|4378025|gb|AAD19348.1|/8.98732e-11/reverse transcriptase-like protein [Takifugu rubripes]	NA	NA	NA	NA	NA	NA
CL22.Contig2_All	NA	NA	NA	NA	NA	NA	NA
CL23.Contig1_All	NA	NA	NA	NA	NA	NA	NA
CL23.Contig2_All	NA	NA	NA	NA	NA	NA	NA
CL23.Contig3_All	NA	NA	NA	NA	NA	NA	NA
CL23.Contig4_All	NA	NA	NA	NA	NA	NA	NA
CL24.Contig1_All	gi|808880956|gb|KKF28667.1|/2.40294e-85/RNA-directed DNA polymerase from mobile element jockey [Larimichthys crocea]	gi|690041814|emb|LM555100.1|/2e-06/Onchocerca flexuosa genome assembly O_flexuosa_Cordoba ,scaffold OFLC_contig0013676	sp|Q9NBX4|RTXE_DROME/4e-13/Probable RNA-directed DNA polymerase from transposon X-element OS=Drosophila melanogaster GN=X-element\ORF2 PE=3 SV=1	spu:754750/2e-27/uncharacterized LOC754750; K11647 SWI/SNF-related matrix-associated actin-dependent regulator of chromatin subfamily A member 2/4 [EC:3.6.4.-]	NA	PS50878/12.381/Reverse transcriptase (RT) catalytic domain profile.	NA
CL24.Contig2_All	gi|808880956|gb|KKF28667.1|/3.98466e-91/RNA-directed DNA polymerase from mobile element jockey [Larimichthys crocea]	gi|690041814|emb|LM555100.1|/3e-06/Onchocerca flexuosa genome assembly O_flexuosa_Cordoba ,scaffold OFLC_contig0013676	sp|Q9NBX4|RTXE_DROME/7e-13/Probable RNA-directed DNA polymerase from transposon X-element OS=Drosophila melanogaster GN=X-element\ORF2 PE=3 SV=1	spu:754750/3e-27/uncharacterized LOC754750; K11647 SWI/SNF-related matrix-associated actin-dependent regulator of chromatin subfamily A member 2/4 [EC:3.6.4.-]	NA	PS50878/12.381/Reverse transcriptase (RT) catalytic domain profile.	NA
CL24.Contig3_All	gi|999966273|gb|KXJ05449.1|/2.89247e-10/putative RNA-directed DNA polymerase from transposon BS [Exaiptasia pallida]	NA	NA	NA	NA	NA	NA
CL25.Contig1_All	gi|72038947|ref|XP_792833.1|/3.16502e-18/PREDICTED: putative nuclease HARBI1 [Strongylocentrotus purpuratus]	NA	sp|Q5U538|HARB1_XENLA/9e-12/Putative nuclease HARBI1 OS=Xenopus laevis GN=harbi1 PE=2 SV=1	fab:101817622/5e-06/SRRM1; serine and arginine repetitive matrix 1; K13171 serine/arginine repetitive matrix protein 1	NA	PTHR22930/5.1E-20/--	NA
CL25.Contig2_All	NA	NA	NA	NA	NA	NA	NA
CL26.Contig1_All	NA	NA	NA	NA	NA	NA	NA
CL26.Contig2_All	NA	NA	NA	NA	NA	NA	NA
CL26.Contig3_All	NA	NA	NA	NA	NA	NA	NA
CL26.Contig4_All	gi|847148036|ref|XP_012822453.1|/4.57152e-31/PREDICTED: LOW QUALITY PROTEIN: uncharacterized protein LOC101733107 [Xenopus tropicalis]	NA	sp|P20825|POL2_DROME/3e-13/Retrovirus-related Pol polyprotein from transposon 297 OS=Drosophila melanogaster GN=pol PE=4 SV=1	amj:102558522/6e-26/TAMM41; TAM41 mitochondrial translocator assembly and maintenance homolog; K17807 mitochondrial translocator assembly and maintenance protein 41	SPAC9.04/1e-13/---	NA	NA
CL26.Contig5_All	NA	NA	NA	NA	NA	NA	NA
CL26.Contig6_All	NA	NA	NA	NA	NA	NA	NA
CL26.Contig7_All	NA	NA	NA	NA	NA	NA	NA
CL26.Contig8_All	gi|808863849|gb|KKF15086.1|/1.61439e-20/putative RNA-directed DNA polymerase from transposon X-element [Larimichthys crocea]	NA	NA	NA	NA	NA	NA
CL26.Contig9_All	NA	NA	NA	NA	NA	NA	NA
CL26.Contig10_All	NA	NA	NA	NA	NA	NA	NA
CL26.Contig11_All	NA	NA	NA	NA	NA	NA	NA
CL26.Contig12_All	NA	NA	NA	NA	NA	NA	NA
CL26.Contig13_All	NA	NA	NA	NA	NA	NA	NA
CL26.Contig14_All	NA	NA	NA	NA	NA	NA	NA
CL26.Contig15_All	NA	NA	NA	NA	NA	NA	NA
CL26.Contig16_All	NA	NA	NA	NA	NA	NA	NA
CL27.Contig1_All	gi|512889142|ref|XP_004920790.1|/1.87237e-91/PREDICTED: uncharacterized protein LOC101734340, partial [Xenopus tropicalis]	NA	sp|P20825|POL2_DROME/3e-08/Retrovirus-related Pol polyprotein from transposon 297 OS=Drosophila melanogaster GN=pol PE=4 SV=1	pss:102459719/3e-60/uncharacterized LOC102459719; K09228 KRAB domain-containing zinc finger protein	SPAC9.04/3e-08/---	PTHR31660/7.5E-19/--	NA
CL27.Contig2_All	gi|558158297|ref|XP_006122249.1|/3.97386e-15/PREDICTED: uncharacterized protein LOC102444675 isoform X3 [Pelodiscus sinensis] &gt;gi|946646942|ref|XP_014428640.1| PREDICTED: uncharacterized protein LOC102444675 isoform X1 [Pelodiscus sinensis] &gt;gi|946646945|ref|XP_014428641.1| PREDICTED: uncharacterized protein LOC102444675 isoform X2 [Pelodiscus sinensis]	NA	NA	acs:100566709/2e-11/tbc1d2; TBC1 domain family, member 2; K20165 TBC1 domain family member 2A	NA	NA	NA
CL27.Contig3_All	gi|641785559|ref|XP_008175009.1|/7.59413e-19/PREDICTED: alpha-2-macroglobulin-like [Chrysemys picta bellii]	gi|946679956|ref|XR_001368865.1|/3e-06/PREDICTED: Pelodiscus sinensis uncharacterized LOC106732622 (LOC106732622), ncRNA	NA	cmy:102943330/5e-17/uncharacterized LOC102943330; K18405 tudor domain-containing protein 1/4/6/7	NA	NA	NA
CL27.Contig4_All	gi|591366842|ref|XP_007058274.1|/1.99876e-14/PREDICTED: uncharacterized protein LOC102933939 [Chelonia mydas]	NA	NA	cmy:102933939/2e-15/uncharacterized LOC102933939; K08498 syntaxin 6	NA	NA	NA
CL27.Contig5_All	gi|591352970|ref|XP_007053433.1|/4.41993e-13/PREDICTED: uncharacterized protein LOC102939702 [Chelonia mydas]	NA	NA	lcm:102358731/3e-14/CTNND1; catenin (cadherin-associated protein), delta 1; K05690 catenin (cadherin-associated protein), delta 1	NA	NA	NA
CL27.Contig6_All	gi|975101275|ref|XP_015265773.1|/9.04934e-12/PREDICTED: TATA box-binding protein-associated factor RNA polymerase I subunit D isoform X1 [Gekko japonicus]	NA	NA	gja:107120877/4e-12/BPTF; bromodomain PHD finger transcription factor; K11728 nucleosome-remodeling factor subunit BPTF	NA	PS51300/8.747/NADH-nitrite reductase subunit D family profile.	NA
CL27.Contig7_All	gi|946658815|ref|XP_014430356.1|/9.54615e-38/PREDICTED: LOW QUALITY PROTEIN: uncharacterized protein LOC102459719 [Pelodiscus sinensis]	NA	sp|P10394|POL4_DROME/7e-09/Retrovirus-related Pol polyprotein from transposon 412 OS=Drosophila melanogaster GN=POL PE=4 SV=1	pss:102459719/1e-38/uncharacterized LOC102459719; K09228 KRAB domain-containing zinc finger protein	SPAC9.04/2e-08/---	PTHR31660:SF32/3.7E-20/--	NA
CL27.Contig8_All	gi|946658815|ref|XP_014430356.1|/1.66571e-21/PREDICTED: LOW QUALITY PROTEIN: uncharacterized protein LOC102459719 [Pelodiscus sinensis]	NA	NA	pss:102459719/2e-22/uncharacterized LOC102459719; K09228 KRAB domain-containing zinc finger protein	SPAC9.04/9e-06/---	NA	NA
CL27.Contig9_All	gi|946676894|ref|XP_014433004.1|/2.66607e-57/PREDICTED: uncharacterized protein LOC102461666 [Pelodiscus sinensis]	NA	NA	acs:100566709/2e-49/tbc1d2; TBC1 domain family, member 2; K20165 TBC1 domain family member 2A	NA	NA	NA
CL27.Contig10_All	gi|946688498|ref|XP_014434826.1|/1.23029e-23/PREDICTED: uncharacterized protein LOC106732794 [Pelodiscus sinensis]	NA	NA	pss:102461166/1e-20/ARL1; ADP-ribosylation factor-like 1; K07942 ADP-ribosylation factor-like protein 1	NA	NA	NA
CL27.Contig11_All	NA	NA	NA	NA	NA	NA	NA
CL28.Contig1_All	gi|558158297|ref|XP_006122249.1|/4.9701e-49/PREDICTED: uncharacterized protein LOC102444675 isoform X3 [Pelodiscus sinensis] &gt;gi|946646942|ref|XP_014428640.1| PREDICTED: uncharacterized protein LOC102444675 isoform X1 [Pelodiscus sinensis] &gt;gi|946646945|ref|XP_014428641.1| PREDICTED: uncharacterized protein LOC102444675 isoform X2 [Pelodiscus sinensis]	NA	NA	acs:100566709/4e-48/tbc1d2; TBC1 domain family, member 2; K20165 TBC1 domain family member 2A	NA	NA	NA
CL28.Contig2_All	gi|946658815|ref|XP_014430356.1|/3.8686e-10/PREDICTED: LOW QUALITY PROTEIN: uncharacterized protein LOC102459719 [Pelodiscus sinensis]	NA	NA	pss:102459719/4e-11/uncharacterized LOC102459719; K09228 KRAB domain-containing zinc finger protein	NA	NA	NA
CL28.Contig3_All	gi|946658815|ref|XP_014430356.1|/2.00859e-29/PREDICTED: LOW QUALITY PROTEIN: uncharacterized protein LOC102459719 [Pelodiscus sinensis]	NA	NA	pss:102459719/3e-30/uncharacterized LOC102459719; K09228 KRAB domain-containing zinc finger protein	NA	PS50878/14.636/Reverse transcriptase (RT) catalytic domain profile.	NA
CL29.Contig1_All	gi|4378025|gb|AAD19348.1|/1.95999e-79/reverse transcriptase-like protein [Takifugu rubripes]	NA	sp|Q95SX7|RTBS_DROME/1e-13/Probable RNA-directed DNA polymerase from transposon BS OS=Drosophila melanogaster GN=RTase PE=2 SV=1	pss:102443889/2e-23/DNAH14; dynein, axonemal, heavy chain 14; K10408 dynein heavy chain, axonemal	NA	NA	NA
CL29.Contig2_All	NA	NA	NA	NA	NA	NA	NA
CL29.Contig3_All	NA	NA	NA	NA	NA	NA	NA
CL29.Contig4_All	gi|946687389|ref|XP_014434675.1|/2.17492e-12/PREDICTED: adhesion G protein-coupled receptor E1-like [Pelodiscus sinensis]	NA	NA	pss:102447707/3e-13/adhesion G protein-coupled receptor E1-like; K04591 egf-like module containing, mucin-like, hormone receptor-like 1	NA	NA	NA
CL29.Contig5_All	NA	NA	NA	NA	NA	NA	NA
CL29.Contig6_All	gi|641793695|ref|XP_008178029.1|/9.4609e-11/PREDICTED: flocculation protein FLO11-like [Chrysemys picta bellii]	NA	NA	pss:102443889/1e-08/DNAH14; dynein, axonemal, heavy chain 14; K10408 dynein heavy chain, axonemal	NA	NA	NA
CL29.Contig7_All	NA	NA	NA	NA	NA	NA	NA
CL29.Contig8_All	NA	NA	NA	NA	NA	NA	NA
CL29.Contig9_All	NA	NA	NA	NA	NA	NA	NA
CL29.Contig10_All	gi|466005094|gb|EMP42616.1|/1.09441e-12/hypothetical protein UY3_00081 [Chelonia mydas]	NA	NA	pss:102443889/5e-11/DNAH14; dynein, axonemal, heavy chain 14; K10408 dynein heavy chain, axonemal	NA	NA	NA
CL29.Contig11_All	gi|641793695|ref|XP_008178029.1|/7.18994e-23/PREDICTED: flocculation protein FLO11-like [Chrysemys picta bellii]	NA	NA	pss:102443889/2e-23/DNAH14; dynein, axonemal, heavy chain 14; K10408 dynein heavy chain, axonemal	NA	NA	NA
CL29.Contig12_All	NA	NA	NA	NA	NA	NA	NA
CL29.Contig13_All	NA	NA	NA	NA	NA	NA	NA
CL29.Contig14_All	NA	NA	NA	NA	NA	NA	NA
CL29.Contig15_All	NA	NA	NA	NA	NA	NA	NA
CL29.Contig16_All	NA	NA	NA	NA	NA	NA	NA
CL29.Contig17_All	NA	NA	NA	NA	NA	NA	NA
CL30.Contig1_All	gi|847161780|ref|XP_012825337.1|/1.5469e-29/PREDICTED: protein prune homolog isoform X1 [Xenopus tropicalis]	gi|697824145|ref|XM_009634237.1|/3e-07/PREDICTED: Egretta garzetta prune exopolyphosphatase (PRUNE), partial mRNA	sp|Q8BIW1|PRUNE_MOUSE/2e-19/Protein prune homolog OS=Mus musculus GN=Prune PE=2 SV=1	xtr:100379763/2e-30/prune; prune exopolyphosphatase; K01514 exopolyphosphatase [EC:3.6.1.11]	NA	PTHR21466:SF13/8.5E-25/--	NA
CL30.Contig2_All	NA	gi|284484526|gb|FJ965360.1|/4e-12/Andrias davidianus microsatellite GS5 sequence	NA	NA	NA	NA	NA
CL31.Contig1_All	gi|512866147|ref|XP_004917774.1|/0/PREDICTED: mitogen-activated protein kinase kinase kinase MLT isoform X2 [Xenopus tropicalis]	gi|946627085|ref|XM_014570178.1|/0.0/PREDICTED: Pelodiscus sinensis mitogen-activated protein kinase kinase kinase MLT (LOC102444358), transcript variant X1, mRNA	sp|Q9ESL4|MLTK_MOUSE/2e-175/Mitogen-activated protein kinase kinase kinase MLT OS=Mus musculus GN=Zak PE=1 SV=1	ccw:104693868/0.0/mitogen-activated protein kinase kinase kinase MLT; K04424 sterile alpha motif and leucine zipper containing kinase AZK [EC:2.7.11.25]	YAR019c/3e-27/---	PS00108/-/Serine/Threonine protein kinases active-site signature.	biological_process:GO:0000186//activation of MAPKK activity;cellular_component:GO:0005622//intracellular;molecular_function:GO:0004709//MAP kinase kinase kinase activity;GO:0005524//ATP binding;
CL31.Contig2_All	gi|512866147|ref|XP_004917774.1|/0/PREDICTED: mitogen-activated protein kinase kinase kinase MLT isoform X2 [Xenopus tropicalis]	gi|946627085|ref|XM_014570178.1|/0.0/PREDICTED: Pelodiscus sinensis mitogen-activated protein kinase kinase kinase MLT (LOC102444358), transcript variant X1, mRNA	sp|Q9ESL4|MLTK_MOUSE/2e-175/Mitogen-activated protein kinase kinase kinase MLT OS=Mus musculus GN=Zak PE=1 SV=1	ccw:104693868/0.0/mitogen-activated protein kinase kinase kinase MLT; K04424 sterile alpha motif and leucine zipper containing kinase AZK [EC:2.7.11.25]	YAR019c/3e-27/---	PTHR23257/1.3E-140/--	biological_process:GO:0000186//activation of MAPKK activity;cellular_component:GO:0005622//intracellular;molecular_function:GO:0004709//MAP kinase kinase kinase activity;GO:0005524//ATP binding;
CL32.Contig1_All	gi|205277435|ref|NP_001128524.1|/0/tyrosine-protein kinase SYK isoform Syk(S) [Homo sapiens] &gt;gi|293332611|ref|NP_001167639.1| tyrosine-protein kinase SYK isoform Syk(S) [Homo sapiens] &gt;gi|496900|emb|CAA82737.1| protein-tyrosine kinase [Homo sapiens] &gt;gi|15030259|gb|AAH11399.1| SYK protein [Homo sapiens] &gt;gi|119583187|gb|EAW62783.1| spleen tyrosine kinase, isoform CRA_b [Homo sapiens]…	gi|719737405|ref|XM_010227969.1|/6e-50/PREDICTED: Tinamus guttatus spleen tyrosine kinase (SYK), mRNA	sp|P43405|KSYK_HUMAN/0.0/Tyrosine-protein kinase SYK OS=Homo sapiens GN=SYK PE=1 SV=1	pale:102888426/0.0/SYK; spleen tyrosine kinase; K05855 spleen tyrosine kinase [EC:2.7.10.2]	ECU01g0630/1e-15/---	PF00017/2.4E-15/SH2 domain	biological_process:GO:0050850//positive regulation of calcium-mediated signaling;GO:0050731//positive regulation of peptidyl-tyrosine phosphorylation;GO:0032481//positive regulation of type I interferon production;GO:0090237//regulation of arachidonic acid secretion;GO:0019370//leukotriene biosynthetic process;GO:0002092//positive regulation of receptor internalization;GO:0010803//regulation of t…
CL32.Contig2_All	gi|667252089|ref|XP_008564377.1|/0/PREDICTED: tyrosine-protein kinase SYK [Galeopterus variegatus]	gi|719737405|ref|XM_010227969.1|/6e-50/PREDICTED: Tinamus guttatus spleen tyrosine kinase (SYK), mRNA	sp|P43405|KSYK_HUMAN/0.0/Tyrosine-protein kinase SYK OS=Homo sapiens GN=SYK PE=1 SV=1	ggo:101138129/0.0/SYK; tyrosine-protein kinase SYK isoform 1; K05855 spleen tyrosine kinase [EC:2.7.10.2]	ECU01g0630/1e-15/---	SM00252/1.7E-28/Src homology 2 domains	biological_process:GO:0050850//positive regulation of calcium-mediated signaling;GO:0050731//positive regulation of peptidyl-tyrosine phosphorylation;GO:0032481//positive regulation of type I interferon production;GO:0090237//regulation of arachidonic acid secretion;GO:0019370//leukotriene biosynthetic process;GO:0002092//positive regulation of receptor internalization;GO:0010803//regulation of t…
CL33.Contig1_All	NA	gi|944339287|ref|XM_014519447.1|/8e-07/PREDICTED: Alligator sinensis LIM and SH3 protein 1 (LASP1), transcript variant X2, mRNA	NA	NA	NA	NA	NA
CL33.Contig2_All	NA	NA	NA	NA	NA	NA	NA
CL34.Contig1_All	NA	NA	NA	NA	NA	NA	NA
CL34.Contig2_All	gi|847035509|ref|XP_012806257.1|/2.9907e-06/PREDICTED: LOW QUALITY PROTEIN: uncharacterized protein LOC105944677 [Jaculus jaculus]	NA	NA	NA	NA	NA	NA
CL34.Contig3_All	gi|962026739|ref|XP_014882914.1|/2.94688e-18/PREDICTED: uncharacterized protein LOC106944218 [Poecilia latipinna]	NA	sp|P60509|ERB1_HUMAN/5e-08/HERV-R(b)_3p24.3 provirus ancestral Env polyprotein OS=Homo sapiens GN=ERVPABLB-1 PE=2 SV=1	NA	NA	PF00429/7.5E-6/ENV polyprotein (coat polyprotein)	NA
CL34.Contig4_All	gi|672089161|ref|XP_008771924.1|/1.99408e-06/PREDICTED: LOW QUALITY PROTEIN: uncharacterized protein LOC103694571 [Rattus norvegicus]	NA	NA	NA	NA	NA	NA
CL34.Contig5_All	NA	NA	NA	NA	NA	NA	NA
CL34.Contig6_All	NA	NA	NA	NA	NA	NA	NA
CL34.Contig7_All	gi|902924530|ref|XP_013050497.1|/2.05473e-45/PREDICTED: palmitoyltransferase ZDHHC7 isoform X1 [Anser cygnoides domesticus]	gi|690463604|ref|XM_009332319.1|/2e-52/PREDICTED: Pygoscelis adeliae zinc finger, DHHC-type containing 7 (ZDHHC7), transcript variant X2, mRNA	sp|Q923G5|ZDHC7_RAT/2e-43/Palmitoyltransferase ZDHHC7 OS=Rattus norvegicus GN=Zdhhc7 PE=1 SV=1	fch:102046343/3e-45/ZDHHC7; zinc finger, DHHC-type containing 7; K20029 palmitoyltransferase ZDHHC3/7/25 [EC:2.3.1.225]	NA	PF00429/3.1E-9/ENV polyprotein (coat polyprotein)	NA
CL34.Contig8_All	gi|902924530|ref|XP_013050497.1|/5.39939e-47/PREDICTED: palmitoyltransferase ZDHHC7 isoform X1 [Anser cygnoides domesticus]	gi|690463604|ref|XM_009332319.1|/1e-53/PREDICTED: Pygoscelis adeliae zinc finger, DHHC-type containing 7 (ZDHHC7), transcript variant X2, mRNA	sp|Q923G5|ZDHC7_RAT/7e-45/Palmitoyltransferase ZDHHC7 OS=Rattus norvegicus GN=Zdhhc7 PE=1 SV=1	fch:102046343/1e-46/ZDHHC7; zinc finger, DHHC-type containing 7; K20029 palmitoyltransferase ZDHHC3/7/25 [EC:2.3.1.225]	NA	PTHR22883/3.2E-66/--	NA
CL34.Contig9_All	gi|902924530|ref|XP_013050497.1|/5.17151e-169/PREDICTED: palmitoyltransferase ZDHHC7 isoform X1 [Anser cygnoides domesticus]	gi|768376527|ref|XM_011587487.1|/0.0/PREDICTED: Aquila chrysaetos canadensis zinc finger, DHHC-type containing 7 (ZDHHC7), transcript variant X3, mRNA	sp|Q923G5|ZDHC7_RAT/2e-161/Palmitoyltransferase ZDHHC7 OS=Rattus norvegicus GN=Zdhhc7 PE=1 SV=1	amj:102558048/1e-168/ZDHHC7; zinc finger, DHHC-type containing 7; K20029 palmitoyltransferase ZDHHC3/7/25 [EC:2.3.1.225]	YLR246w/5e-19/---	PS50216/27.055/Zinc finger DHHC-type profile.	NA
CL35.Contig1_All	gi|558146701|ref|XP_006119742.1|/0/PREDICTED: tectonic-2 isoform X1 [Pelodiscus sinensis]	gi|723573780|ref|XM_010308522.1|/4e-20/PREDICTED: Balearica regulorum gibbericeps tectonic family member 2 (TCTN2), partial mRNA	sp|Q96GX1|TECT2_HUMAN/3e-169/Tectonic-2 OS=Homo sapiens GN=TCTN2 PE=2 SV=1	pss:102449285/0.0/TCTN2; tectonic family member 2; K19361 tectonic-2	NA	PTHR14611/1.9E-264/--	NA
CL35.Contig2_All	gi|530643097|ref|XP_005308242.1|/3.3238e-56/PREDICTED: spermatogenesis-associated protein 2-like protein [Chrysemys picta bellii]	NA	sp|Q8IUW3|SPA2L_HUMAN/4e-38/Spermatogenesis-associated protein 2-like protein OS=Homo sapiens GN=SPATA2L PE=2 SV=1	cmy:102939857/4e-53/SPATA2L; spermatogenesis associated 2-like; K17595 spermatogenesis-associated protein 2	NA	PTHR15326:SF3/4.5E-46/--	NA
CL35.Contig3_All	NA	NA	NA	NA	NA	NA	NA
CL35.Contig4_All	NA	NA	NA	NA	NA	NA	NA
CL36.Contig1_All	gi|591378478|ref|XP_007063794.1|/0/PREDICTED: ETS-related transcription factor Elf-2 isoform X2 [Chelonia mydas]	gi|641755999|ref|XM_005284349.2|/1e-142/PREDICTED: Chrysemys picta bellii E74-like factor 2 (ets domain transcription factor) (ELF2), transcript variant X6, mRNA	sp|Q15723|ELF2_HUMAN/0.0/ETS-related transcription factor Elf-2 OS=Homo sapiens GN=ELF2 PE=1 SV=2	nle:100581710/0.0/ELF2; E74-like factor 2 (ets domain transcription factor); K09428 E74-like factor 1/2/4	NA	SM00413/4.2E-51/erythroblast transformation specific domain	NA
CL36.Contig2_All	gi|465969754|gb|EMP32171.1|/0/ETS-related transcription factor Elf-2 [Chelonia mydas]	gi|950944973|ref|XM_006261712.2|/1e-165/PREDICTED: Alligator mississippiensis E74-like factor 2 (ets domain transcription factor) (ELF2), transcript variant X1, mRNA	sp|Q15723|ELF2_HUMAN/0.0/ETS-related transcription factor Elf-2 OS=Homo sapiens GN=ELF2 PE=1 SV=2	amj:102567593/0.0/ELF2; E74-like factor 2 (ets domain transcription factor); K09428 E74-like factor 1/2/4	NA	PS00345/-/Ets-domain signature 1.	NA
CL37.Contig1_All	gi|148227974|ref|NP_001084216.1|/2.00592e-40/geminin, DNA replication inhibitor [Xenopus laevis] &gt;gi|3249007|gb|AAC41304.1| geminin H [Xenopus laevis] &gt;gi|51950032|gb|AAH82424.1| GMNN protein [Xenopus laevis]	gi|840324083|emb|LK391417.1|/1e-06/Apteryx australis mantelli genome assembly AptMant0, scaffold scaffold100	sp|O75496|GEMI_HUMAN/2e-26/Geminin OS=Homo sapiens GN=GMNN PE=1 SV=1	xla:399373/2e-41/gmnn, gem, geminin; geminin, DNA replication inhibitor; K10749 geminin	NA	PTHR13372:SF4/1.2E-49/--	biological_process:GO:0009653//anatomical structure morphogenesis;GO:0007368//determination of left/right symmetry;GO:0048513//animal organ development;GO:0006275//regulation of DNA replication;GO:0022607//cellular component assembly;GO:0044763//single-organism cellular process;GO:0045934//negative regulation of nucleobase-containing compound metabolic process;GO:2000113//negative regulation of c…
CL37.Contig2_All	gi|148227974|ref|NP_001084216.1|/7.25947e-57/geminin, DNA replication inhibitor [Xenopus laevis] &gt;gi|3249007|gb|AAC41304.1| geminin H [Xenopus laevis] &gt;gi|51950032|gb|AAH82424.1| GMNN protein [Xenopus laevis]	gi|704184800|ref|XM_010138401.1|/3e-19/PREDICTED: Buceros rhinoceros silvestris geminin, DNA replication inhibitor (GMNN), mRNA	sp|O75496|GEMI_HUMAN/2e-42/Geminin OS=Homo sapiens GN=GMNN PE=1 SV=1	xla:399373/9e-58/gmnn, gem, geminin; geminin, DNA replication inhibitor; K10749 geminin	NA	PTHR13372/8.7E-76/--	biological_process:GO:0045786//negative regulation of cell cycle;GO:0007368//determination of left/right symmetry;GO:0048513//animal organ development;GO:0008156//negative regulation of DNA replication;molecular_function:GO:0005515//protein binding;
CL38.Contig1_All	NA	NA	NA	NA	NA	NA	NA
CL38.Contig2_All	NA	NA	NA	NA	NA	NA	NA
CL39.Contig1_All	gi|926494348|ref|XP_013795813.1|/0/PREDICTED: xanthine dehydrogenase/oxidase [Apteryx australis mantelli]	gi|768373081|ref|XM_011585707.1|/1e-103/PREDICTED: Aquila chrysaetos canadensis xanthine dehydrogenase (XDH), transcript variant X2, mRNA	sp|P47990|XDH_CHICK/0.0/Xanthine dehydrogenase/oxidase OS=Gallus gallus GN=XDH PE=1 SV=1	aam:106482734/0.0/XDH; xanthine dehydrogenase; K00106 xanthine dehydrogenase/oxidase [EC:1.17.1.4 1.17.3.2]	PA1523/2e-174/---	PF01315/2.5E-33/Aldehyde oxidase and xanthine dehydrogenase, a/b hammerhead domain	NA
CL39.Contig2_All	gi|678207170|gb|KFV74151.1|/0/Xanthine dehydrogenase/oxidase [Struthio camelus australis]	gi|611983020|ref|XM_007476932.1|/6e-46/PREDICTED: Monodelphis domestica xanthine dehydrogenase (XDH), mRNA	sp|P47990|XDH_CHICK/0.0/Xanthine dehydrogenase/oxidase OS=Gallus gallus GN=XDH PE=1 SV=1	aam:106482734/0.0/XDH; xanthine dehydrogenase; K00106 xanthine dehydrogenase/oxidase [EC:1.17.1.4 1.17.3.2]	SMb21286/8e-66/---	PTHR11908/0.0/--	NA
CL39.Contig3_All	gi|591355016|ref|XP_007071818.1|/0/PREDICTED: xanthine dehydrogenase/oxidase [Chelonia mydas]	gi|944329688|ref|XM_014524894.1|/6e-98/PREDICTED: Alligator sinensis xanthine dehydrogenase (XDH), mRNA	sp|P47990|XDH_CHICK/0.0/Xanthine dehydrogenase/oxidase OS=Gallus gallus GN=XDH PE=1 SV=1	cmy:102945230/0.0/XDH; xanthine dehydrogenase; K00106 xanthine dehydrogenase/oxidase [EC:1.17.1.4 1.17.3.2]	PA1523/6e-162/---	PS00559/-/Eukaryotic molybdopterin oxidoreductases signature.	NA
CL39.Contig4_All	gi|700390592|ref|XP_009935617.1|/2.57799e-51/PREDICTED: xanthine dehydrogenase/oxidase [Opisthocomus hoazin]	gi|960982414|ref|XM_014950930.1|/1e-28/PREDICTED: Calidris pugnax xanthine dehydrogenase (XDH), mRNA	sp|P47990|XDH_CHICK/1e-51/Xanthine dehydrogenase/oxidase OS=Gallus gallus GN=XDH PE=1 SV=1	clv:102092037/1e-51/XDH; xanthine dehydrogenase; K00106 xanthine dehydrogenase/oxidase [EC:1.17.1.4 1.17.3.2]	PA1523/5e-06/---	PF01315/3.5E-14/Aldehyde oxidase and xanthine dehydrogenase, a/b hammerhead domain	NA
CL40.Contig1_All	gi|926512873|ref|XP_013805411.1|/0/PREDICTED: inaD-like protein [Apteryx australis mantelli]	gi|591368562|ref|XM_007059060.1|/1e-131/PREDICTED: Chelonia mydas InaD-like (Drosophila) (INADL), mRNA	sp|Q8NI35|INADL_HUMAN/0.0/InaD-like protein OS=Homo sapiens GN=INADL PE=1 SV=3	aam:106490524/0.0/INADL; InaD-like (Drosophila); K06092 InaD-like protein	NA	PTHR19964/0.0/--	NA
CL40.Contig2_All	gi|926512873|ref|XP_013805411.1|/0/PREDICTED: inaD-like protein [Apteryx australis mantelli]	gi|591368562|ref|XM_007059060.1|/1e-131/PREDICTED: Chelonia mydas InaD-like (Drosophila) (INADL), mRNA	sp|Q8NI35|INADL_HUMAN/0.0/InaD-like protein OS=Homo sapiens GN=INADL PE=1 SV=3	aam:106490524/0.0/INADL; InaD-like (Drosophila); K06092 InaD-like protein	NA	PF00595/7.6E-19/PDZ domain (Also known as DHR or GLGF)	NA
CL40.Contig3_All	gi|926512873|ref|XP_013805411.1|/0/PREDICTED: inaD-like protein [Apteryx australis mantelli]	gi|591368562|ref|XM_007059060.1|/1e-132/PREDICTED: Chelonia mydas InaD-like (Drosophila) (INADL), mRNA	sp|Q8NI35|INADL_HUMAN/0.0/InaD-like protein OS=Homo sapiens GN=INADL PE=1 SV=3	aam:106490524/0.0/INADL; InaD-like (Drosophila); K06092 InaD-like protein	NA	PTHR19964:SF11/0.0/--	NA
CL40.Contig4_All	gi|926512873|ref|XP_013805411.1|/0/PREDICTED: inaD-like protein [Apteryx australis mantelli]	gi|591368562|ref|XM_007059060.1|/1e-132/PREDICTED: Chelonia mydas InaD-like (Drosophila) (INADL), mRNA	sp|Q8NI35|INADL_HUMAN/0.0/InaD-like protein OS=Homo sapiens GN=INADL PE=1 SV=3	aam:106490524/0.0/INADL; InaD-like (Drosophila); K06092 InaD-like protein	NA	PTHR19964:SF11/0.0/--	NA
CL41.Contig1_All	gi|585701217|ref|XP_006897378.1|/7.79598e-166/PREDICTED: zinc finger protein 615-like [Elephantulus edwardii]	gi|674058755|ref|XM_008837737.1|/3e-13/PREDICTED: Nannospalax galili zinc finger protein 585A-like (LOC103737913), mRNA	sp|Q8N8J6|ZN615_HUMAN/1e-154/Zinc finger protein 615 OS=Homo sapiens GN=ZNF615 PE=2 SV=2	gja:107106186/2e-158/zinc finger protein 658B-like; K09228 KRAB domain-containing zinc finger protein	SPAC144.09c/7e-30/---	PS00028/-/Zinc finger C2H2 type domain signature.	NA
CL41.Contig2_All	gi|612027546|ref|XP_007492668.1|/2.27909e-157/PREDICTED: zinc finger protein 420-like [Monodelphis domestica]	gi|384404744|gb|JN901009.1|/5e-24/Paralichthys olivaceus clone scaffold435_2117 microsatellite sequence	sp|Q5R9S5|ZN182_PONAB/2e-149/Zinc finger protein 182 OS=Pongo abelii GN=ZNF182 PE=2 SV=1	gja:107106186/6e-157/zinc finger protein 658B-like; K09228 KRAB domain-containing zinc finger protein	SPAC144.09c/3e-32/---	PS00028/-/Zinc finger C2H2 type domain signature.	NA
CL41.Contig3_All	gi|847011608|ref|XP_012804021.1|/7.71958e-27/PREDICTED: zinc finger protein 157-like [Jaculus jaculus]	NA	sp|Q5RCJ2|ZN614_PONAB/2e-24/Zinc finger protein 614 OS=Pongo abelii GN=ZNF614 PE=2 SV=1	shr:100928722/6e-25/zinc finger protein 160-like; K09228 KRAB domain-containing zinc finger protein	SPAC144.09c/8e-07/---	NA	NA
CL41.Contig4_All	gi|847011608|ref|XP_012804021.1|/9.87407e-27/PREDICTED: zinc finger protein 157-like [Jaculus jaculus]	gi|594663686|ref|XM_007179943.1|/1e-08/PREDICTED: Balaenoptera acutorostrata scammoni uncharacterized LOC103018589 (LOC103018589), mRNA	sp|P18753|ZO84_XENLA/5e-26/Oocyte zinc finger protein XlCOF8.4 (Fragment) OS=Xenopus laevis PE=2 SV=1	ngi:103737913/1e-26/zinc finger protein 585A-like; K09228 KRAB domain-containing zinc finger protein	SPAC144.09c/1e-08/---	PS50157/14.253/Zinc finger C2H2 type domain profile.	NA
CL41.Contig5_All	gi|975134770|ref|XP_015283551.1|/1.06138e-12/PREDICTED: zinc finger protein 260-like [Gekko japonicus]	gi|927116203|ref|XM_001927011.4|/2e-07/PREDICTED: Sus scrofa zinc finger protein 572 (ZNF572), transcript variant X3, mRNA	sp|Q5REN4|ZN248_PONAB/1e-12/Zinc finger protein 248 OS=Pongo abelii GN=ZNF248 PE=2 SV=1	acs:100552227/2e-12/zinc finger protein 658B-like; K09228 KRAB domain-containing zinc finger protein	NA	NA	molecular_function:GO:0046872//metal ion binding;
CL41.Contig6_All	gi|585192096|ref|XP_006747285.1|/2.4686e-25/PREDICTED: zinc finger protein 614 [Leptonychotes weddellii]	gi|823434939|ref|XM_012567787.1|/1e-08/PREDICTED: Odobenus rosmarus divergens zinc finger protein 350 (ZNF350), transcript variant X2, mRNA	sp|Q5RCJ2|ZN614_PONAB/3e-27/Zinc finger protein 614 OS=Pongo abelii GN=ZNF614 PE=2 SV=1	ptg:102949946/3e-26/ZNF614; zinc finger protein 614; K09228 KRAB domain-containing zinc finger protein	SPAC144.09c/9e-11/---	SM00355/63.0/zinc finger	biological_process:GO:0006355//regulation of transcription, DNA-templated;cellular_component:GO:0005634//nucleus;molecular_function:GO:0003677//DNA binding;GO:0046872//metal ion binding;
CL41.Contig7_All	gi|942082679|ref|XP_014336724.1|/4.63431e-43/PREDICTED: zinc finger protein 613 isoform X3 [Bos mutus]	gi|847004991|ref|XM_012947885.1|/1e-11/PREDICTED: Jaculus jaculus zinc finger protein 883-like (LOC101613325), mRNA	sp|P17014|ZNF12_HUMAN/3e-41/Zinc finger protein 12 OS=Homo sapiens GN=ZNF12 PE=2 SV=3	acs:100567169/4e-42/zinc finger protein 135-like; K09228 KRAB domain-containing zinc finger protein	SPAC144.09c/1e-16/---	PS00028/-/Zinc finger C2H2 type domain signature.	NA
CL42.Contig1_All	gi|530644355|ref|XP_005308853.1|/0/PREDICTED: echinoderm microtubule-associated protein-like 1 isoform X4 [Chrysemys picta bellii] &gt;gi|530644357|ref|XP_005308854.1| PREDICTED: echinoderm microtubule-associated protein-like 1 isoform X5 [Chrysemys picta bellii]	gi|641792766|ref|XM_005308801.2|/0.0/PREDICTED: Chrysemys picta bellii echinoderm microtubule associated protein like 1 (EML1), transcript variant X7, mRNA	sp|O00423|EMAL1_HUMAN/0.0/Echinoderm microtubule-associated protein-like 1 OS=Homo sapiens GN=EML1 PE=1 SV=3	cmy:102937740/0.0/EML1; echinoderm microtubule associated protein like 1; K18595 echinoderm microtubule-associated protein-like 1/2	all0284_3/4e-19/---	PF03451/3.1E-38/HELP motif	NA
CL42.Contig2_All	gi|641792768|ref|XP_008177729.1|/0/PREDICTED: echinoderm microtubule-associated protein-like 1 isoform X8 [Chrysemys picta bellii]	gi|641792767|ref|XM_008179507.1|/0.0/PREDICTED: Chrysemys picta bellii echinoderm microtubule associated protein like 1 (EML1), transcript variant X8, mRNA	sp|O00423|EMAL1_HUMAN/0.0/Echinoderm microtubule-associated protein-like 1 OS=Homo sapiens GN=EML1 PE=1 SV=3	clv:102087880/0.0/EML1; echinoderm microtubule associated protein like 1; K18595 echinoderm microtubule-associated protein-like 1/2	all0284_3/4e-19/---	PTHR13720:SF22/0.0/--	NA
CL42.Contig3_All	gi|530644365|ref|XP_005308858.1|/0/PREDICTED: echinoderm microtubule-associated protein-like 1 isoform X7 [Chrysemys picta bellii]	gi|641792766|ref|XM_005308801.2|/0.0/PREDICTED: Chrysemys picta bellii echinoderm microtubule associated protein like 1 (EML1), transcript variant X7, mRNA	sp|O00423|EMAL1_HUMAN/0.0/Echinoderm microtubule-associated protein-like 1 OS=Homo sapiens GN=EML1 PE=1 SV=3	amj:106736855/0.0/EML1; echinoderm microtubule associated protein like 1; K18595 echinoderm microtubule-associated protein-like 1/2	all0284_3/5e-19/---	PS50082/9.974/Trp-Asp (WD) repeats profile.	NA
CL43.Contig1_All	gi|543723068|ref|XP_005502707.1|/2.30718e-119/PREDICTED: mycophenolic acid acyl-glucuronide esterase, mitochondrial, partial [Columba livia]	gi|530579549|ref|XM_005283628.1|/4e-96/PREDICTED: Chrysemys picta bellii abhydrolase domain containing 10 (ABHD10), mRNA	sp|Q5E9H9|ABHDA_BOVIN/1e-107/Mycophenolic acid acyl-glucuronide esterase, mitochondrial OS=Bos taurus GN=ABHD10 PE=2 SV=1	clv:102096483/3e-120/ABHD10; abhydrolase domain containing 10; K13702 abhydrolase domain-containing protein 10 [EC:3.1.1.93]	CC1053/6e-47/---	PF12695/4.8E-15/Alpha/beta hydrolase family	NA
CL43.Contig2_All	gi|543723068|ref|XP_005502707.1|/2.53104e-119/PREDICTED: mycophenolic acid acyl-glucuronide esterase, mitochondrial, partial [Columba livia]	gi|530579549|ref|XM_005283628.1|/4e-96/PREDICTED: Chrysemys picta bellii abhydrolase domain containing 10 (ABHD10), mRNA	sp|Q5E9H9|ABHDA_BOVIN/1e-107/Mycophenolic acid acyl-glucuronide esterase, mitochondrial OS=Bos taurus GN=ABHD10 PE=2 SV=1	clv:102096483/3e-120/ABHD10; abhydrolase domain containing 10; K13702 abhydrolase domain-containing protein 10 [EC:3.1.1.93]	CC1053/7e-47/---	PF12695/5.6E-15/Alpha/beta hydrolase family	NA
CL44.Contig1_All	NA	NA	NA	NA	NA	NA	NA
CL44.Contig2_All	NA	NA	NA	NA	NA	NA	NA
CL45.Contig1_All	NA	NA	NA	NA	NA	NA	NA
CL45.Contig2_All	gi|554566254|ref|XP_005877426.1|/1.52991e-44/PREDICTED: KAT8 regulatory NSL complex subunit 2 isoform X1 [Myotis brandtii]	gi|971450162|ref|XM_015274286.1|/2e-17/PREDICTED: Gallus gallus KAT8 regulatory NSL complex subunit 2 (KANSL2), mRNA	sp|Q5R802|KANL2_PONAB/9e-46/KAT8 regulatory NSL complex subunit 2 OS=Pongo abelii GN=KANSL2 PE=2 SV=1	myb:102250765/2e-45/KANSL2; KAT8 regulatory NSL complex subunit 2; K18401 KAT8 regulatory NSL complex subunit 2	NA	PTHR13453/5.0E-35/--	NA
CL45.Contig3_All	gi|836706870|ref|XP_012788194.1|/1.60749e-06/PREDICTED: LOW QUALITY PROTEIN: KAT8 regulatory NSL complex subunit 2-like [Sorex araneus]	gi|840426726|emb|LK065371.1|/3e-07/Apteryx australis mantelli genome assembly AptMant0, scaffold scaffold801	sp|Q2NL14|KANL2_BOVIN/6e-07/KAT8 regulatory NSL complex subunit 2 OS=Bos taurus GN=KANSL2 PE=2 SV=1	gfr:102032859/1e-06/KANSL2; KAT8 regulatory NSL complex subunit 2; K18401 KAT8 regulatory NSL complex subunit 2	NA	NA	NA
CL46.Contig1_All	gi|908426732|ref|XP_013074353.1|/9.20188e-07/PREDICTED: serine/threonine-protein kinase fray2-like [Biomphalaria glabrata]	NA	NA	NA	NA	NA	NA
CL46.Contig2_All	NA	NA	NA	NA	NA	NA	NA
CL46.Contig3_All	gi|908426732|ref|XP_013074353.1|/9.78518e-09/PREDICTED: serine/threonine-protein kinase fray2-like [Biomphalaria glabrata]	NA	sp|Q03994|MSA2_PLAF9/1e-06/Merozoite surface antigen 2 OS=Plasmodium falciparum (isolate tak 9) GN=MSA2 PE=2 SV=1	ccw:104685321/2e-06/SUGP1; SURP and G patch domain containing 1; K13096 splicing factor 4	NA	NA	NA
CL47.Contig1_All	gi|556997297|ref|XP_006002086.1|/4.73944e-58/PREDICTED: M-phase phosphoprotein 6 [Latimeria chalumnae]	gi|951051626|ref|XM_006273967.2|/2e-41/PREDICTED: Alligator mississippiensis M-phase phosphoprotein 6 (MPHOSPH6), mRNA	sp|Q9D1Q1|MPH6_MOUSE/1e-56/M-phase phosphoprotein 6 OS=Mus musculus GN=Mphosph6 PE=1 SV=1	lcm:102352605/6e-59/MPHOSPH6; M-phase phosphoprotein 6; K12593 M-phase phosphoprotein 6, animal type	NA	PTHR13582/1.7E-60/--	NA
CL47.Contig2_All	gi|641762986|ref|XP_008166856.1|/1.63236e-43/PREDICTED: M-phase phosphoprotein 6 [Chrysemys picta bellii]	gi|951051626|ref|XM_006273967.2|/8e-35/PREDICTED: Alligator mississippiensis M-phase phosphoprotein 6 (MPHOSPH6), mRNA	sp|Q9D1Q1|MPH6_MOUSE/3e-41/M-phase phosphoprotein 6 OS=Mus musculus GN=Mphosph6 PE=1 SV=1	gga:415811/9e-42/MPHOSPH6; M-phase phosphoprotein 6; K12593 M-phase phosphoprotein 6, animal type	NA	NA	NA
CL48.Contig1_All	gi|847128299|ref|XP_012818649.1|/0/PREDICTED: TRAF2 and NCK-interacting protein kinase [Xenopus tropicalis]	gi|641800769|ref|XM_008164964.1|/0.0/PREDICTED: Chrysemys picta bellii TRAF2 and NCK interacting kinase (TNIK), transcript variant X11, mRNA	sp|Q9UKE5|TNIK_HUMAN/0.0/TRAF2 and NCK-interacting protein kinase OS=Homo sapiens GN=TNIK PE=1 SV=1	xtr:100493253/0.0/tnik; TRAF2 and NCK interacting kinase; K08840 TRAF2 and NCK interacting kinase [EC:2.7.11.1]	YOR054c/5e-07/---	PTHR24361:SF199/3.0E-275/--	NA
CL48.Contig2_All	gi|929455766|ref|XP_005525147.2|/0/PREDICTED: TRAF2 and NCK-interacting protein kinase isoform X2 [Pseudopodoces humilis]	gi|641800766|ref|XM_005299259.2|/0.0/PREDICTED: Chrysemys picta bellii TRAF2 and NCK interacting kinase (TNIK), transcript variant X9, mRNA	sp|P83510|TNIK_MOUSE/0.0/Traf2 and NCK-interacting protein kinase OS=Mus musculus GN=Tnik PE=1 SV=2	amj:102574823/0.0/TNIK; TRAF2 and NCK interacting kinase; K08840 TRAF2 and NCK interacting kinase [EC:2.7.11.1]	YAR019c/8e-38/---	SM00220/4.1E-96/Serine/Threonine protein kinases, catalytic domain	NA
CL48.Contig3_All	gi|729749681|ref|XP_010571390.1|/0/PREDICTED: TRAF2 and NCK-interacting protein kinase [Haliaeetus leucocephalus]	gi|641800766|ref|XM_005299259.2|/1e-106/PREDICTED: Chrysemys picta bellii TRAF2 and NCK interacting kinase (TNIK), transcript variant X9, mRNA	sp|P83510|TNIK_MOUSE/0.0/Traf2 and NCK-interacting protein kinase OS=Mus musculus GN=Tnik PE=1 SV=2	amj:102574823/0.0/TNIK; TRAF2 and NCK interacting kinase; K08840 TRAF2 and NCK interacting kinase [EC:2.7.11.1]	YBR112c/7e-13/---	NA	NA
CL48.Contig4_All	gi|733903556|ref|XP_010715227.1|/0/PREDICTED: TRAF2 and NCK-interacting protein kinase isoform X3 [Meleagris gallopavo]	gi|641800762|ref|XM_005299257.2|/2e-98/PREDICTED: Chrysemys picta bellii TRAF2 and NCK interacting kinase (TNIK), transcript variant X6, mRNA	sp|Q9UKE5|TNIK_HUMAN/0.0/TRAF2 and NCK-interacting protein kinase OS=Homo sapiens GN=TNIK PE=1 SV=1	mgp:100546414/0.0/TNIK; TRAF2 and NCK interacting kinase; K08840 TRAF2 and NCK interacting kinase [EC:2.7.11.1]	YBR112c/7e-10/---	NA	NA
CL48.Contig5_All	gi|733903556|ref|XP_010715227.1|/0/PREDICTED: TRAF2 and NCK-interacting protein kinase isoform X3 [Meleagris gallopavo]	gi|641800767|ref|XM_008164963.1|/4e-47/PREDICTED: Chrysemys picta bellii TRAF2 and NCK interacting kinase (TNIK), transcript variant X10, mRNA	sp|Q9UKE5|TNIK_HUMAN/0.0/TRAF2 and NCK-interacting protein kinase OS=Homo sapiens GN=TNIK PE=1 SV=1	mgp:100546414/0.0/TNIK; TRAF2 and NCK interacting kinase; K08840 TRAF2 and NCK interacting kinase [EC:2.7.11.1]	YBR112c/2e-10/---	NA	NA
CL48.Contig6_All	gi|960959314|ref|XP_014794306.1|/0/PREDICTED: TRAF2 and NCK-interacting protein kinase isoform X5 [Calidris pugnax]	gi|946641913|ref|XM_014572380.1|/0.0/PREDICTED: Pelodiscus sinensis TRAF2 and NCK interacting kinase (TNIK), transcript variant X8, mRNA	sp|Q9UKE5|TNIK_HUMAN/0.0/TRAF2 and NCK-interacting protein kinase OS=Homo sapiens GN=TNIK PE=1 SV=1	gja:107111898/0.0/TNIK; TRAF2 and NCK interacting kinase; K08840 TRAF2 and NCK interacting kinase [EC:2.7.11.1]	NA	PTHR24361:SF199/1.9E-287/--	NA
CL49.Contig1_All	gi|301628826|ref|XP_002943546.1|/0/PREDICTED: sphingomyelin phosphodiesterase [Xenopus tropicalis]	gi|641786954|ref|XM_008177337.1|/3e-28/PREDICTED: Chrysemys picta bellii sphingomyelin phosphodiesterase 1, acid lysosomal (SMPD1), mRNA	sp|P17405|ASM_HUMAN/0.0/Sphingomyelin phosphodiesterase OS=Homo sapiens GN=SMPD1 PE=1 SV=4	xtr:100487433/0.0/smpd1, asm, asmase, npd; sphingomyelin phosphodiesterase 1; K12350 sphingomyelin phosphodiesterase [EC:3.1.4.12]	NA	PTHR10340:SF13/2.2E-280/--	NA
CL49.Contig2_All	gi|301628826|ref|XP_002943546.1|/9.57839e-43/PREDICTED: sphingomyelin phosphodiesterase [Xenopus tropicalis]	gi|821015610|ref|XM_012505101.1|/1e-11/PREDICTED: Nomascus leucogenys sphingomyelin phosphodiesterase 1, acid lysosomal (SMPD1), mRNA	sp|Q04519|ASM_MOUSE/2e-31/Sphingomyelin phosphodiesterase OS=Mus musculus GN=Smpd1 PE=2 SV=2	xtr:100487433/1e-43/smpd1, asm, asmase, npd; sphingomyelin phosphodiesterase 1; K12350 sphingomyelin phosphodiesterase [EC:3.1.4.12]	NA	NA	NA
CL50.Contig1_All	gi|558225820|ref|XP_006137091.1|/3.21042e-179/PREDICTED: cytochrome P450 2K1-like [Pelodiscus sinensis]	gi|944363728|ref|XM_014527368.1|/5e-13/PREDICTED: Alligator sinensis cytochrome P450 2K4-like (LOC102370287), mRNA	sp|Q92090|CP2K1_ONCMY/3e-141/Cytochrome P450 2K1 OS=Oncorhynchus mykiss GN=cyp2k1 PE=2 SV=1	pss:102460400/4e-180/cytochrome P450 2K1-like; K17854 cytochrome P450, family 2, subfamily K	Cj1411c/6e-21/---	PR00385/7.7E-17/P450 superfamily signature	NA
CL50.Contig2_All	NA	NA	NA	NA	NA	NA	NA
CL51.Contig1_All	gi|676577947|gb|KFO69179.1|/3.28704e-09/hypothetical protein N303_05334, partial [Cuculus canorus]	NA	NA	NA	NA	NA	NA
CL51.Contig2_All	gi|353523809|ref|NP_001086984.2|/2.39138e-44/proton-coupled folate transporter [Xenopus laevis]	gi|148230261|ref|NM_001093515.1|/1e-11/Xenopus laevis solute carrier family 46 (folate transporter), member 1 (slc46a1), mRNA >gi|50417699|gb|BC077859.1| Xenopus laevis MGC80576 protein, mRNA (cDNA clone MGC:80576 IMAGE:5440254), complete cds	sp|Q6DCX5|PCFT_XENLA/1e-45/Proton-coupled folate transporter OS=Xenopus laevis GN=slc46a1 PE=2 SV=1	xla:446819/3e-45/slc46a1; solute carrier family 46 (folate transporter), member 1; K14613 MFS transporter, PCFT/HCP family, solute carrier family 46 (folate transporter), member 1/3	NA	PTHR23038/8.1E-67/--	biological_process:GO:0055085//transmembrane transport;cellular_component:GO:0016021//integral component of membrane;molecular_function:GO:0005542//folic acid binding;
CL52.Contig1_All	gi|874455071|ref|XP_012948772.1|/1.3055e-152/PREDICTED: Down syndrome critical region protein 3 [Anas platyrhynchos]	gi|946659888|ref|XM_006125987.2|/1e-136/PREDICTED: Pelodiscus sinensis Down syndrome critical region 3 (DSCR3), mRNA	sp|O14972|DSCR3_HUMAN/6e-152/Down syndrome critical region protein 3 OS=Homo sapiens GN=DSCR3 PE=2 SV=1	cin:100179535/1e-13/vacuolar protein sorting-associated protein 26B; K18466 vacuolar protein sorting-associated protein 26	NA	PTHR12233/6.4E-169/--	NA
CL52.Contig2_All	gi|674086854|ref|XP_008851261.1|/3.153e-123/PREDICTED: Down syndrome critical region protein 3 isoform X2 [Nannospalax galili]	gi|926523168|ref|XM_013955299.1|/1e-74/PREDICTED: Apteryx australis mantelli Down syndrome critical region 3 (DSCR3), transcript variant X3, mRNA	sp|O14972|DSCR3_HUMAN/6e-118/Down syndrome critical region protein 3 OS=Homo sapiens GN=DSCR3 PE=2 SV=1	cin:100179535/1e-07/vacuolar protein sorting-associated protein 26B; K18466 vacuolar protein sorting-associated protein 26	NA	PF03643/1.1E-39/Vacuolar protein sorting-associated protein 26	NA
CL53.Contig1_All	gi|998729582|ref|XP_015502944.1|/0/PREDICTED: uridine-cytidine kinase-like 1 isoform X1 [Parus major]	gi|929500022|ref|XM_014270062.1|/0.0/PREDICTED: Zonotrichia albicollis uridine-cytidine kinase 1-like 1 (UCKL1), mRNA	sp|Q9NWZ5|UCKL1_HUMAN/0.0/Uridine-cytidine kinase-like 1 OS=Homo sapiens GN=UCKL1 PE=1 SV=2	asn:102378206/0.0/UCKL1; uridine-cytidine kinase 1-like 1; K00876 uridine kinase [EC:2.7.1.48]	SPCC162.11c_1/3e-56/---	PTHR10285:SF64/0.0/--	NA
CL53.Contig2_All	gi|929453806|ref|XP_014109613.1|/0/PREDICTED: uridine-cytidine kinase-like 1 isoform X1 [Pseudopodoces humilis] &gt;gi|998729586|ref|XP_015502946.1| PREDICTED: uridine-cytidine kinase-like 1 isoform X3 [Parus major]	gi|998729585|ref|XM_015647460.1|/0.0/PREDICTED: Parus major uridine-cytidine kinase 1-like 1 (UCKL1), transcript variant X3, mRNA	sp|Q9NWZ5|UCKL1_HUMAN/0.0/Uridine-cytidine kinase-like 1 OS=Homo sapiens GN=UCKL1 PE=1 SV=2	asn:102378206/0.0/UCKL1; uridine-cytidine kinase 1-like 1; K00876 uridine kinase [EC:2.7.1.48]	SPCC162.11c_1/1e-56/---	PTHR10285:SF64/0.0/--	NA
CL54.Contig1_All	gi|902915853|ref|XP_013046423.1|/1.97275e-129/PREDICTED: t-SNARE domain-containing protein 1 isoform X1 [Anser cygnoides domesticus] &gt;gi|902915855|ref|XP_013046424.1| PREDICTED: t-SNARE domain-containing protein 1 isoform X1 [Anser cygnoides domesticus] &gt;gi|902915857|ref|XP_013046426.1| PREDICTED: t-SNARE domain-containing protein 1 isoform X1 [Anser cygnoides domesticus] &gt;gi|902915859|r…	gi|641801170|ref|XM_008165117.1|/1e-147/PREDICTED: Chrysemys picta bellii t-SNARE domain containing 1 (TSNARE1), transcript variant X7, mRNA	sp|Q96NA8|TSNA1_HUMAN/1e-85/t-SNARE domain-containing protein 1 OS=Homo sapiens GN=TSNARE1 PE=2 SV=2	apla:101793465/1e-128/TSNARE1; t-SNARE domain containing 1; K13814 t-SNARE domain-containing protein 1	YOR036w/1e-15/---	PTHR19957/4.4E-93/--	NA
CL54.Contig2_All	gi|902915853|ref|XP_013046423.1|/7.82959e-140/PREDICTED: t-SNARE domain-containing protein 1 isoform X1 [Anser cygnoides domesticus] &gt;gi|902915855|ref|XP_013046424.1| PREDICTED: t-SNARE domain-containing protein 1 isoform X1 [Anser cygnoides domesticus] &gt;gi|902915857|ref|XP_013046426.1| PREDICTED: t-SNARE domain-containing protein 1 isoform X1 [Anser cygnoides domesticus] &gt;gi|902915859|r…	gi|641801170|ref|XM_008165117.1|/1e-151/PREDICTED: Chrysemys picta bellii t-SNARE domain containing 1 (TSNARE1), transcript variant X7, mRNA	sp|Q96NA8|TSNA1_HUMAN/6e-93/t-SNARE domain-containing protein 1 OS=Homo sapiens GN=TSNARE1 PE=2 SV=2	apla:101793465/5e-139/TSNARE1; t-SNARE domain containing 1; K13814 t-SNARE domain-containing protein 1	YOR036w/2e-18/---	SM00397/6.9E-15/Helical region found in SNAREs	biological_process:GO:0016192//vesicle-mediated transport;cellular_component:GO:0016020//membrane;
CL55.Contig1_All	gi|975124403|ref|XP_015277895.1|/1.99961e-138/PREDICTED: ephrin-B3 isoform X2 [Gekko japonicus]	gi|975124402|ref|XM_015422409.1|/2e-88/PREDICTED: Gekko japonicus ephrin-B3 (EFNB3), transcript variant X2, mRNA	sp|O35393|EFNB3_MOUSE/1e-90/Ephrin-B3 OS=Mus musculus GN=Efnb3 PE=1 SV=1	pbi:103052951/4e-134/EFNB3; ephrin-B3; K05463 ephrin-B	NA	PR01347/7.6E-18/Ephrin signature	NA
CL55.Contig2_All	gi|975124401|ref|XP_015277894.1|/1.17714e-147/PREDICTED: ephrin-B3 isoform X1 [Gekko japonicus]	gi|975124402|ref|XM_015422409.1|/3e-88/PREDICTED: Gekko japonicus ephrin-B3 (EFNB3), transcript variant X2, mRNA	sp|Q15768|EFNB3_HUMAN/3e-107/Ephrin-B3 OS=Homo sapiens GN=EFNB3 PE=1 SV=1	gja:107119816/1e-148/EFNB3; ephrin-B3; K05463 ephrin-B	NA	PR01347/1.2E-17/Ephrin signature	biological_process:GO:0007628//adult walking behavior;GO:0016198//axon choice point recognition;GO:0048013//ephrin receptor signaling pathway;GO:0031295//T cell costimulation;cellular_component:GO:0016021//integral component of membrane;molecular_function:GO:0046875//ephrin receptor binding;
CL56.Contig1_All	NA	NA	NA	NA	NA	NA	NA
CL56.Contig2_All	NA	NA	NA	NA	NA	NA	NA
CL56.Contig3_All	NA	NA	NA	NA	NA	NA	NA
CL56.Contig4_All	NA	NA	NA	NA	NA	NA	NA
CL57.Contig1_All	gi|927207978|ref|XP_013845935.1|/1.68889e-23/PREDICTED: UPF0693 protein C10orf32 homolog isoform X2 [Sus scrofa]	gi|950944731|ref|XM_006278718.2|/4e-35/PREDICTED: Alligator mississippiensis BLOC-1 related complex subunit 7 (BORCS7), mRNA	sp|Q5REK7|CJ032_PONAB/2e-25/UPF0693 protein C10orf32 homolog OS=Pongo abelii PE=3 SV=2	NA	NA	NA	NA
CL57.Contig2_All	NA	NA	NA	NA	NA	NA	NA
CL57.Contig3_All	NA	NA	NA	NA	NA	NA	NA
CL57.Contig4_All	NA	NA	NA	NA	NA	NA	NA
CL57.Contig5_All	NA	NA	NA	pss:102447707/8e-06/adhesion G protein-coupled receptor E1-like; K04591 egf-like module containing, mucin-like, hormone receptor-like 1	NA	NA	NA
CL57.Contig6_All	NA	NA	NA	NA	NA	NA	NA
CL57.Contig7_All	gi|466005076|gb|EMP42598.1|/9.78855e-06/Protein QN1 like protein [Chelonia mydas]	NA	NA	cmy:102933916/4e-06/myeloperoxidase-like; K10789 myeloperoxidase [EC:1.11.2.2]	NA	NA	NA
CL57.Contig8_All	NA	NA	NA	NA	NA	NA	NA
CL57.Contig9_All	NA	NA	NA	NA	NA	NA	NA
CL57.Contig10_All	NA	NA	NA	NA	NA	NA	NA
CL57.Contig11_All	NA	NA	NA	NA	NA	NA	NA
CL57.Contig12_All	NA	NA	NA	NA	NA	NA	NA
CL58.Contig1_All	NA	NA	NA	NA	NA	NA	NA
CL58.Contig2_All	NA	NA	NA	NA	NA	NA	NA
CL59.Contig1_All	gi|591355038|ref|XP_007071829.1|/6.09155e-144/PREDICTED: uncharacterized protein C19orf47 homolog [Chelonia mydas]	gi|967498163|ref|XM_001095873.3|/8e-36/PREDICTED: Macaca mulatta chromosome 19 open reading frame, human C19orf47 (C19H19orf47), transcript variant X9, mRNA	sp|Q8N9M1|CS047_HUMAN/2e-115/Uncharacterized protein C19orf47 OS=Homo sapiens GN=C19orf47 PE=1 SV=1	pss:102462406/3e-06/TCOF1; Treacher Collins-Franceschetti syndrome 1; K14562 Treacher Collins syndrome protein	NA	PTHR21359:SF1/1.5E-128/--	NA
CL59.Contig2_All	gi|591355038|ref|XP_007071829.1|/5.63239e-144/PREDICTED: uncharacterized protein C19orf47 homolog [Chelonia mydas]	gi|967498163|ref|XM_001095873.3|/8e-36/PREDICTED: Macaca mulatta chromosome 19 open reading frame, human C19orf47 (C19H19orf47), transcript variant X9, mRNA	sp|Q8N9M1|CS047_HUMAN/2e-115/Uncharacterized protein C19orf47 OS=Homo sapiens GN=C19orf47 PE=1 SV=1	pss:102462406/2e-06/TCOF1; Treacher Collins-Franceschetti syndrome 1; K14562 Treacher Collins syndrome protein	NA	PTHR21359:SF1/1.5E-128/--	NA
CL59.Contig3_All	gi|591355038|ref|XP_007071829.1|/1.94747e-155/PREDICTED: uncharacterized protein C19orf47 homolog [Chelonia mydas]	gi|967498163|ref|XM_001095873.3|/8e-36/PREDICTED: Macaca mulatta chromosome 19 open reading frame, human C19orf47 (C19H19orf47), transcript variant X9, mRNA	sp|Q8N9M1|CS047_HUMAN/2e-125/Uncharacterized protein C19orf47 OS=Homo sapiens GN=C19orf47 PE=1 SV=1	tsp:Tsp_02631/2e-09/putative WD repeat-containing protein 85; K17868 diphthine methyl ester acylhydrolase [EC:3.1.1.97]	NA	PTHR21359/3.7E-143/--	NA
CL60.Contig1_All	NA	NA	NA	NA	NA	NA	NA
CL60.Contig2_All	gi|928056199|ref|XP_013877416.1|/6.21345e-08/PREDICTED: RNA-directed DNA polymerase from mobile element jockey-like [Austrofundulus limnaeus]	NA	NA	NA	NA	NA	NA
CL60.Contig3_All	NA	NA	NA	NA	NA	NA	NA
CL60.Contig4_All	NA	NA	NA	NA	NA	NA	NA
CL60.Contig5_All	NA	NA	NA	NA	NA	NA	NA
CL60.Contig6_All	NA	NA	NA	NA	NA	NA	NA
CL60.Contig7_All	gi|808873824|gb|KKF23046.1|/6.68245e-06/Protein PRR14L [Larimichthys crocea]	NA	NA	NA	NA	NA	NA
CL61.Contig1_All	NA	NA	NA	NA	NA	NA	NA
CL61.Contig2_All	NA	NA	NA	NA	NA	NA	NA
CL62.Contig1_All	NA	NA	NA	NA	NA	NA	NA
CL62.Contig2_All	NA	NA	NA	NA	NA	NA	NA
CL63.Contig1_All	NA	NA	NA	NA	NA	NA	NA
CL63.Contig2_All	gi|543740256|ref|XP_005511017.1|/5.71164e-71/PREDICTED: gastrula zinc finger protein XlCGF8.2DB [Columba livia]	gi|641775359|ref|XM_008172885.1|/8e-09/PREDICTED: Chrysemys picta bellii zinc finger protein 436-like (LOC101932172), mRNA	sp|P18729|ZG57_XENLA/3e-68/Gastrula zinc finger protein XlCGF57.1 (Fragment) OS=Xenopus laevis PE=3 SV=1	clv:106145647/2e-70/gastrula zinc finger protein XlCGF26.1-like; K09228 KRAB domain-containing zinc finger protein	SPAC144.09c/6e-21/---	PTHR14947:SF5/2.6E-23/--	NA
CL63.Contig3_All	gi|942082679|ref|XP_014336724.1|/1.61352e-32/PREDICTED: zinc finger protein 613 isoform X3 [Bos mutus]	gi|591365011|ref|XM_007052859.1|/5e-08/PREDICTED: Chelonia mydas zinc finger protein 135-like (LOC102945601), mRNA	sp|Q8TF45|ZN418_HUMAN/2e-28/Zinc finger protein 418 OS=Homo sapiens GN=ZNF418 PE=1 SV=2	cmy:102943834/3e-29/zinc finger protein 850-like; K09228 KRAB domain-containing zinc finger protein	SPAC4G8.13c/3e-09/---	PS50157/17.038/Zinc finger C2H2 type domain profile.	NA
CL63.Contig4_All	gi|449270663|gb|EMC81321.1|/2.28743e-39/Zinc finger protein 729, partial [Columba livia]	gi|591352548|ref|XM_007070659.1|/1e-12/PREDICTED: Chelonia mydas zinc finger protein 43-like (LOC102939760), mRNA	sp|Q96RE9|ZN300_HUMAN/1e-38/Zinc finger protein 300 OS=Homo sapiens GN=ZNF300 PE=1 SV=1	clv:102087596/2e-39/ZNF850; zinc finger protein 585A; K09228 KRAB domain-containing zinc finger protein	SPAC144.09c/5e-13/---	PF13465/2.9E-8/Zinc-finger double domain	NA
CL63.Contig5_All	gi|915553072|ref|XP_013225291.1|/1.41351e-28/PREDICTED: gastrula zinc finger protein XlCGF26.1-like, partial [Columba livia]	gi|685042599|emb|LN591124.1|/5e-08/Cyprinus carpio genome assembly common carp genome ,scaffold 000028823	sp|Q2M3X9|ZN674_HUMAN/4e-26/Zinc finger protein 674 OS=Homo sapiens GN=ZNF674 PE=2 SV=1	clv:106145647/8e-28/gastrula zinc finger protein XlCGF26.1-like; K09228 KRAB domain-containing zinc finger protein	SPAC4G8.13c/3e-10/---	SM00355/0.007/zinc finger	NA
CL63.Contig6_All	NA	NA	NA	NA	NA	NA	NA
CL63.Contig7_All	gi|946679786|ref|XP_014433463.1|/1.31897e-115/PREDICTED: zinc finger protein 208-like isoform X1 [Pelodiscus sinensis]	gi|641785529|ref|XM_005312948.2|/2e-07/PREDICTED: Chrysemys picta bellii zinc finger protein 883-like (LOC101945443), transcript variant X4, mRNA	sp|Q6P560|ZN182_MOUSE/2e-111/Zinc finger protein 182 OS=Mus musculus GN=Znf182 PE=2 SV=1	pss:102460466/2e-116/zinc finger protein 208-like; K09228 KRAB domain-containing zinc finger protein	SPAC144.09c/8e-23/---	PS50157/16.124/Zinc finger C2H2 type domain profile.	NA
CL63.Contig8_All	NA	NA	NA	NA	NA	NA	NA
CL63.Contig9_All	gi|558210401|ref|XP_006133556.1|/0/PREDICTED: complement component C8 alpha chain [Pelodiscus sinensis] &gt;gi|946684726|ref|XP_014434269.1| PREDICTED: complement component C8 alpha chain [Pelodiscus sinensis]	gi|699670120|ref|XM_009902191.1|/1e-21/PREDICTED: Picoides pubescens complement component 8, alpha polypeptide (C8A), mRNA	sp|P07357|CO8A_HUMAN/0.0/Complement component C8 alpha chain OS=Homo sapiens GN=C8A PE=1 SV=2	pss:102453101/0.0/C8A; complement component 8, alpha polypeptide; K03997 complement component 8 subunit alpha	NA	PS50092/10.183/Thrombospondin type-1 (TSP1) repeat profile.	biological_process:GO:0006955//immune response;cellular_component:GO:0044421//extracellular region part;
CL63.Contig10_All	gi|992180641|ref|XP_015457441.1|/2.97248e-31/PREDICTED: zinc finger protein 208-like [Astyanax mexicanus]	gi|992180640|ref|XM_015601955.1|/5e-11/PREDICTED: Astyanax mexicanus zinc finger protein 208-like (LOC103030506), mRNA	sp|P51814|ZNF41_HUMAN/5e-28/Zinc finger protein 41 OS=Homo sapiens GN=ZNF41 PE=2 SV=2	cge:100753996/8e-31/zinc finger protein OZF-like; K09228 KRAB domain-containing zinc finger protein	SPAC144.09c/3e-10/---	PS50157/17.08/Zinc finger C2H2 type domain profile.	NA
CL63.Contig11_All	gi|641786290|ref|XP_008175303.1|/1.16639e-27/PREDICTED: gastrula zinc finger protein XlCGF57.1-like [Chrysemys picta bellii]	gi|591373470|ref|XM_007061370.1|/5e-08/PREDICTED: Chelonia mydas zinc finger protein 420-like (LOC102940605), mRNA	sp|P18729|ZG57_XENLA/5e-28/Gastrula zinc finger protein XlCGF57.1 (Fragment) OS=Xenopus laevis PE=3 SV=1	clv:106145647/6e-28/gastrula zinc finger protein XlCGF26.1-like; K09228 KRAB domain-containing zinc finger protein	SPAC144.09c/5e-09/---	PF13465/1.9E-8/Zinc-finger double domain	NA
CL63.Contig12_All	gi|558210401|ref|XP_006133556.1|/0/PREDICTED: complement component C8 alpha chain [Pelodiscus sinensis] &gt;gi|946684726|ref|XP_014434269.1| PREDICTED: complement component C8 alpha chain [Pelodiscus sinensis]	gi|699670120|ref|XM_009902191.1|/1e-21/PREDICTED: Picoides pubescens complement component 8, alpha polypeptide (C8A), mRNA	sp|P07357|CO8A_HUMAN/0.0/Complement component C8 alpha chain OS=Homo sapiens GN=C8A PE=1 SV=2	pss:102453101/0.0/C8A; complement component 8, alpha polypeptide; K03997 complement component 8 subunit alpha	NA	PS50092/8.313/Thrombospondin type-1 (TSP1) repeat profile.	biological_process:GO:0006955//immune response;cellular_component:GO:0044421//extracellular region part;
CL63.Contig13_All	NA	NA	NA	NA	NA	NA	NA
CL64.Contig1_All	gi|530573374|ref|XP_005281107.1|/1.59788e-86/PREDICTED: R3H domain-containing protein 4 isoform X1 [Chrysemys picta bellii]	gi|641763415|ref|XM_005281051.2|/1e-63/PREDICTED: Chrysemys picta bellii R3H domain containing 4 (R3HDM4), transcript variant X2, mRNA	sp|Q96D70|R3HD4_HUMAN/6e-71/R3H domain-containing protein 4 OS=Homo sapiens GN=R3HDM4 PE=1 SV=3	hro:HELRODRAFT_194195/7e-13/hypothetical protein; K13373 17beta-estradiol 17-dehydrogenase / 3beta-hydroxysteroid 3-dehydrogenase [EC:1.1.1.62 1.1.1.270]	NA	PTHR32019/4.5E-50/--	NA
CL64.Contig2_All	gi|768397874|ref|XP_011594754.1|/1.7186e-105/PREDICTED: R3H domain-containing protein 4 [Aquila chrysaetos canadensis]	gi|641763415|ref|XM_005281051.2|/2e-63/PREDICTED: Chrysemys picta bellii R3H domain containing 4 (R3HDM4), transcript variant X2, mRNA	sp|Q96D70|R3HD4_HUMAN/8e-88/R3H domain-containing protein 4 OS=Homo sapiens GN=R3HDM4 PE=1 SV=3	hro:HELRODRAFT_194195/2e-23/hypothetical protein; K13373 17beta-estradiol 17-dehydrogenase / 3beta-hydroxysteroid 3-dehydrogenase [EC:1.1.1.62 1.1.1.270]	NA	SM00393/0.0032/Putative single-stranded nucleic acids-binding domain	NA
CL65.Contig1_All	gi|564249462|ref|XP_006263808.1|/0/PREDICTED: kinesin-like protein KIF2A isoform X2 [Alligator mississippiensis]	gi|946687468|ref|XM_006134430.2|/0.0/PREDICTED: Pelodiscus sinensis kinesin heavy chain member 2A (KIF2A), transcript variant X4, mRNA	sp|O00139|KIF2A_HUMAN/0.0/Kinesin-like protein KIF2A OS=Homo sapiens GN=KIF2A PE=1 SV=3	amj:106736735/0.0/KIF2A; kinesin heavy chain member 2A; K10393 kinesin family member 2/24	ECU11g0470/1e-61/---	PF00225/2.1E-95/Kinesin motor domain	NA
CL65.Contig2_All	gi|558214781|ref|XP_006134489.1|/0/PREDICTED: kinesin-like protein KIF2A isoform X1 [Pelodiscus sinensis]	gi|946687461|ref|XM_006134427.2|/0.0/PREDICTED: Pelodiscus sinensis kinesin heavy chain member 2A (KIF2A), transcript variant X1, mRNA	sp|Q5R9Y9|KIF2A_PONAB/0.0/Kinesin-like protein KIF2A OS=Pongo abelii GN=KIF2A PE=2 SV=1	pss:102455355/0.0/KIF2A; kinesin heavy chain member 2A; K10393 kinesin family member 2/24	ECU11g0470/2e-61/---	PR00380/1.6E-28/Kinesin heavy chain signature	biological_process:GO:0007018//microtubule-based movement;GO:0090307//mitotic spindle assembly;GO:0007052//mitotic spindle organization;cellular_component:GO:0016020//membrane;GO:0000922//spindle pole;GO:0005813//centrosome;GO:0005730//nucleolus;GO:0097228//sperm principal piece;GO:0005876//spindle microtubule;molecular_function:GO:0005524//ATP binding;GO:0008017//microtubule binding;GO:0003777//…
CL65.Contig3_All	gi|564249460|ref|XP_006263807.1|/0/PREDICTED: kinesin-like protein KIF2A isoform X1 [Alligator mississippiensis]	gi|946687467|ref|XM_006134429.2|/0.0/PREDICTED: Pelodiscus sinensis kinesin heavy chain member 2A (KIF2A), transcript variant X3, mRNA	sp|O00139|KIF2A_HUMAN/0.0/Kinesin-like protein KIF2A OS=Homo sapiens GN=KIF2A PE=1 SV=3	amj:106736735/0.0/KIF2A; kinesin heavy chain member 2A; K10393 kinesin family member 2/24	ECU11g0470/1e-61/---	PR00380/1.35E-28/Kinesin heavy chain signature	biological_process:GO:0007018//microtubule-based movement;GO:0090307//mitotic spindle assembly;GO:0007052//mitotic spindle organization;cellular_component:GO:0016020//membrane;GO:0000922//spindle pole;GO:0005813//centrosome;GO:0005730//nucleolus;GO:0097228//sperm principal piece;GO:0005876//spindle microtubule;molecular_function:GO:0005524//ATP binding;GO:0008017//microtubule binding;GO:0003777//…
CL66.Contig1_All	gi|637320648|ref|XP_008112705.1|/0/PREDICTED: beta-taxilin [Anolis carolinensis]	gi|591366582|ref|XM_007058084.1|/1e-133/PREDICTED: Chelonia mydas taxilin beta (TXLNB), mRNA	sp|Q9I969|TXLNB_CHICK/2e-177/Beta-taxilin OS=Gallus gallus GN=TXLNB PE=2 SV=1	smm:Smp_164620/5e-38/cortactin; K06106 cortactin	aq_1006/1e-10/---	PTHR16127:SF10/1.9E-271/--	NA
CL66.Contig2_All	gi|530571739|ref|XP_005280438.1|/6.06832e-46/PREDICTED: beta-taxilin [Chrysemys picta bellii]	gi|591366582|ref|XM_007058084.1|/3e-42/PREDICTED: Chelonia mydas taxilin beta (TXLNB), mRNA	sp|Q8N3L3|TXLNB_HUMAN/3e-34/Beta-taxilin OS=Homo sapiens GN=TXLNB PE=1 SV=3	NA	NA	PF09728/6.1E-22/Myosin-like coiled-coil protein	NA
CL66.Contig3_All	gi|530571739|ref|XP_005280438.1|/7.1368e-46/PREDICTED: beta-taxilin [Chrysemys picta bellii]	gi|591366582|ref|XM_007058084.1|/3e-42/PREDICTED: Chelonia mydas taxilin beta (TXLNB), mRNA	sp|Q8N3L3|TXLNB_HUMAN/3e-34/Beta-taxilin OS=Homo sapiens GN=TXLNB PE=1 SV=3	NA	NA	PTHR16127/4.8E-56/--	NA
CL67.Contig1_All	gi|808875427|gb|KKF24246.1|/4.17223e-36/RNA-directed DNA polymerase from mobile element jockey [Larimichthys crocea]	NA	sp|P14381|YTX2_XENLA/9e-07/Transposon TX1 uncharacterized 149 kDa protein OS=Xenopus laevis PE=4 SV=1	spu:754750/1e-19/uncharacterized LOC754750; K11647 SWI/SNF-related matrix-associated actin-dependent regulator of chromatin subfamily A member 2/4 [EC:3.6.4.-]	NA	PTHR19446/3.7E-38/--	NA
CL67.Contig2_All	NA	NA	NA	NA	NA	NA	NA
CL68.Contig1_All	gi|946604953|ref|XP_014422870.1|/3.62031e-77/PREDICTED: treacle protein isoform X3 [Camelus ferus]	gi|694639295|ref|XM_009479718.1|/6e-07/PREDICTED: Pelecanus crispus Treacher Collins-Franceschetti syndrome 1 (TCOF1), partial mRNA	sp|Q13428|TCOF_HUMAN/2e-70/Treacle protein OS=Homo sapiens GN=TCOF1 PE=1 SV=3	chx:102174025/3e-75/TCOF1; Treacher Collins-Franceschetti syndrome 1; K14562 Treacher Collins syndrome protein	HI0990/6e-11/---	PR01503/4.9E-5/Treacher Collins syndrome protein Treacle signature	NA
CL68.Contig2_All	gi|929316156|ref|XP_014035890.1|/2.82519e-22/PREDICTED: nucleolar and coiled-body phosphoprotein 1-like isoform X3 [Salmo salar]	gi|694639295|ref|XM_009479718.1|/2e-07/PREDICTED: Pelecanus crispus Treacher Collins-Franceschetti syndrome 1 (TCOF1), partial mRNA	sp|P41777|NOLC1_RAT/1e-16/Nucleolar and coiled-body phosphoprotein 1 OS=Rattus norvegicus GN=Nolc1 PE=1 SV=1	dse:Dsec_GM22415/1e-20/GM22415 gene product from transcript GM22415-RA; K11294 nucleolin	CC3441/1e-08/---	PF03546/8.4E-9/Treacher Collins syndrome protein Treacle	NA
CL69.Contig1_All	gi|946688498|ref|XP_014434826.1|/1.0354e-66/PREDICTED: uncharacterized protein LOC106732794 [Pelodiscus sinensis]	NA	NA	pss:102461166/4e-39/ARL1; ADP-ribosylation factor-like 1; K07942 ADP-ribosylation factor-like protein 1	NA	NA	biological_process:GO:0006796//phosphate-containing compound metabolic process;GO:0071704//organic substance metabolic process;
CL69.Contig2_All	gi|946688498|ref|XP_014434826.1|/1.58712e-11/PREDICTED: uncharacterized protein LOC106732794 [Pelodiscus sinensis]	NA	NA	cmy:102948312/3e-10/ACYP2; acylphosphatase 2, muscle type; K01512 acylphosphatase [EC:3.6.1.7]	NA	NA	NA
CL69.Contig3_All	NA	NA	NA	NA	NA	NA	NA
CL69.Contig4_All	gi|558158297|ref|XP_006122249.1|/1.17871e-11/PREDICTED: uncharacterized protein LOC102444675 isoform X3 [Pelodiscus sinensis] &gt;gi|946646942|ref|XP_014428640.1| PREDICTED: uncharacterized protein LOC102444675 isoform X1 [Pelodiscus sinensis] &gt;gi|946646945|ref|XP_014428641.1| PREDICTED: uncharacterized protein LOC102444675 isoform X2 [Pelodiscus sinensis]	NA	NA	acs:100566709/2e-06/tbc1d2; TBC1 domain family, member 2; K20165 TBC1 domain family member 2A	NA	NA	NA
CL70.Contig1_All	gi|729769203|ref|XP_010581823.1|/0/PREDICTED: nucleolar protein 14 isoform X1 [Haliaeetus leucocephalus]	gi|641772136|ref|XM_005304080.2|/3e-37/PREDICTED: Chrysemys picta bellii NOP14 nucleolar protein (NOP14), transcript variant X2, mRNA	sp|Q8R3N1|NOP14_MOUSE/0.0/Nucleolar protein 14 OS=Mus musculus GN=Nop14 PE=1 SV=2	fpg:101912952/0.0/NOP14; NOP14 nucleolar protein; K14766 nucleolar protein 14	YLR106c/5e-09/---	PTHR23183/7.2E-147/--	NA
CL70.Contig2_All	gi|558216277|ref|XP_006134804.1|/4.46212e-128/PREDICTED: nucleolar protein 14, partial [Pelodiscus sinensis]	gi|942157959|ref|XM_014489761.1|/5e-37/PREDICTED: Latimeria chalumnae NOP14 nucleolar protein (NOP14), mRNA	sp|Q8R3N1|NOP14_MOUSE/5e-115/Nucleolar protein 14 OS=Mus musculus GN=Nop14 PE=1 SV=2	pss:102446079/5e-129/NOP14; NOP14 nucleolar protein; K14766 nucleolar protein 14	NA	PTHR23183:SF0/1.2E-121/--	NA
CL71.Contig1_All	NA	NA	NA	NA	NA	NA	NA
CL71.Contig2_All	NA	NA	NA	NA	NA	NA	NA
CL71.Contig3_All	NA	NA	NA	NA	NA	NA	NA
CL72.Contig1_All	NA	NA	NA	NA	NA	NA	NA
CL72.Contig2_All	NA	NA	NA	NA	NA	NA	NA
CL73.Contig1_All	gi|641932023|emb|CDR18959.1|/1.79488e-10/unnamed protein product, partial [Oncorhynchus mykiss]	NA	sp|Q02930|CREB5_HUMAN/5e-06/Cyclic AMP-responsive element-binding protein 5 OS=Homo sapiens GN=CREB5 PE=1 SV=3	lcm:102347706/8e-07/CREB5; cyclic AMP-responsive element-binding protein 5; K09047 cyclic AMP-responsive element-binding protein 5	NA	PTHR19446:SF341/1.1E-13/--	NA
CL73.Contig2_All	NA	NA	NA	NA	NA	NA	NA
CL73.Contig3_All	NA	NA	NA	NA	NA	NA	NA
CL74.Contig1_All	gi|847174849|ref|XP_012810338.1|/0/PREDICTED: uncharacterized protein LOC105945892 [Xenopus tropicalis]	gi|840017565|emb|LK066622.1|/2e-11/Apteryx australis mantelli genome assembly AptMant0, scaffold scaffold2036	sp|P34456|YMD2_CAEEL/9e-27/Uncharacterized protein F54H12.2 OS=Caenorhabditis elegans GN=F54H12.2 PE=4 SV=1	nvi:100119385/3e-20/echinoderm microtubule-associated protein-like 2; K18595 echinoderm microtubule-associated protein-like 1/2	NA	PF03175/2.1E-21/DNA polymerase type B, organellar and viral	NA
CL74.Contig2_All	NA	NA	NA	NA	NA	NA	NA
CL74.Contig3_All	NA	NA	NA	NA	NA	NA	NA
CL74.Contig4_All	gi|847174849|ref|XP_012810338.1|/0/PREDICTED: uncharacterized protein LOC105945892 [Xenopus tropicalis]	gi|583989135|ref|XR_436847.1|/5e-13/PREDICTED: Neolamprologus brichardi riboflavin kinase-like (LOC102794611), transcript variant X2, misc_RNA	NA	asn:102381318/2e-14/PPM1M; protein phosphatase, Mg2+/Mn2+ dependent, 1M; K17507 protein phosphatase 1M [EC:3.1.3.16]	NA	PF03175/1.5E-13/DNA polymerase type B, organellar and viral	NA
CL74.Contig5_All	gi|847174849|ref|XP_012810338.1|/1.34809e-76/PREDICTED: uncharacterized protein LOC105945892 [Xenopus tropicalis]	NA	NA	NA	NA	NA	biological_process:GO:0006810//transport;
CL75.Contig1_All	gi|156717362|ref|NP_001096221.1|/9.70286e-113/ras-related protein Rab-41 [Xenopus tropicalis] &gt;gi|111309029|gb|AAI21384.1| LOC100124772 protein [Xenopus tropicalis]	gi|530581379|ref|XM_005284505.1|/0.0/PREDICTED: Chrysemys picta bellii RAB41, member RAS oncogene family (RAB41), transcript variant X8, mRNA	sp|P61294|RAB6B_MOUSE/5e-105/Ras-related protein Rab-6B OS=Mus musculus GN=Rab6b PE=1 SV=1	xtr:100124772/1e-113/rab41; RAB41, member RAS oncogene family; K07893 Ras-related protein Rab-6A	SPAC18G6.03/2e-33/---	PTHR24073:SF427/3.3E-169/--	biological_process:GO:0007264//small GTPase mediated signal transduction;GO:0042147//retrograde transport, endosome to Golgi;GO:0006890//retrograde vesicle-mediated transport, Golgi to ER;GO:0006891//intra-Golgi vesicle-mediated transport;cellular_component:GO:0005829//cytosol;GO:0005794//Golgi apparatus;molecular_function:GO:0005525//GTP binding;
CL75.Contig2_All	gi|556981372|ref|XP_005997190.1|/1.72333e-85/PREDICTED: ras-related protein Rab-41 isoform X2 [Latimeria chalumnae]	gi|641757024|ref|XM_008166513.1|/1e-117/PREDICTED: Chrysemys picta bellii RAB41, member RAS oncogene family (RAB41), transcript variant X7, mRNA	sp|Q1KME6|RAB6A_CHICK/4e-81/Ras-related protein Rab-6A OS=Gallus gallus GN=RAB6A PE=2 SV=3	lcm:102352315/2e-86/RAB41; RAB41, member RAS oncogene family; K07893 Ras-related protein Rab-6A	SPAC18G6.03/1e-16/---	NA	biological_process:GO:0042147//retrograde transport, endosome to Golgi;GO:0006890//retrograde vesicle-mediated transport, Golgi to ER;GO:0006891//intra-Golgi vesicle-mediated transport;GO:0007264//small GTPase mediated signal transduction;cellular_component:GO:0005794//Golgi apparatus;GO:0005829//cytosol;molecular_function:GO:0005525//GTP binding;GO:0031489//myosin V binding;
CL76.Contig1_All	NA	NA	NA	NA	NA	NA	NA
CL76.Contig2_All	gi|637357372|ref|XP_008119506.1|/1.22877e-13/PREDICTED: TBC1 domain family member 2A [Anolis carolinensis]	NA	NA	acs:100566709/1e-14/tbc1d2; TBC1 domain family, member 2; K20165 TBC1 domain family member 2A	NA	NA	NA
CL77.Contig1_All	gi|126327241|ref|XP_001364999.1|/0/PREDICTED: fasciculation and elongation protein zeta-1 [Monodelphis domestica]	gi|829858483|ref|XM_012783298.1|/1e-131/PREDICTED: Microcebus murinus fasciculation and elongation protein zeta 1 (zygin I) (FEZ1), mRNA	sp|Q99689|FEZ1_HUMAN/0.0/Fasciculation and elongation protein zeta-1 OS=Homo sapiens GN=FEZ1 PE=1 SV=1	acs:100557797/1e-70/fasciculation and elongation protein zeta-2-like; K16502 cadherin-related family member 2	NA	PTHR12394/6.2E-271/--	biological_process:GO:1902902//negative regulation of autophagosome assembly;cellular_component:GO:0005794//Golgi apparatus;GO:0005813//centrosome;molecular_function:GO:0043015//gamma-tubulin binding;
CL77.Contig2_All	gi|950963546|ref|XP_014453340.1|/1.5517e-168/PREDICTED: fasciculation and elongation protein zeta-1 isoform X3 [Alligator mississippiensis]	gi|928133352|ref|XM_005619597.2|/1e-100/PREDICTED: Canis lupus familiaris fasciculation and elongation protein zeta 1 (zygin I) (FEZ1), transcript variant X5, mRNA	sp|P97577|FEZ1_RAT/1e-164/Fasciculation and elongation protein zeta-1 OS=Rattus norvegicus GN=Fez1 PE=1 SV=1	acs:100557797/2e-65/fasciculation and elongation protein zeta-2-like; K16502 cadherin-related family member 2	NA	PF07763/7.3E-27/FEZ-like protein	NA
CL78.Contig1_All	gi|164419751|ref|NP_062665.3|/2.84664e-156/glutamate receptor 4 isoform 1 precursor [Mus musculus]	gi|299473857|gb|HM209319.1|/0.0/Trachemys scripta elegans ionotrophic glutamate receptor variant 1 (GluA4) mRNA, complete cds, alternatively spliced	sp|Q9Z2W8|GRIA4_MOUSE/2e-157/Glutamate receptor 4 OS=Mus musculus GN=Gria4 PE=1 SV=2	hsa:2893/3e-157/GRIA4, GLUR4, GLUR4C, GLURD, GluA4; glutamate ionotropic receptor AMPA type subunit 4; K05200 glutamate receptor 4	NA	PF00060/3.2E-33/Ligand-gated ion channel	NA
CL78.Contig2_All	gi|831535339|ref|XP_012722575.1|/4.73869e-106/PREDICTED: glutamate receptor 3-like isoform X4 [Fundulus heteroclitus]	gi|951037224|ref|XM_006270988.2|/0.0/PREDICTED: Alligator mississippiensis glutamate receptor, ionotropic, AMPA 3 (GRIA3), mRNA	sp|Q9Z2W9|GRIA3_MOUSE/1e-103/Glutamate receptor 3 OS=Mus musculus GN=Gria3 PE=1 SV=2	xtr:100127683/2e-104/gria3, glur3; glutamate receptor, ionotropic, AMPA 3; K05199 glutamate receptor 3	NA	PF00497/8.0E-8/Bacterial extracellular solute-binding proteins, family 3	biological_process:GO:0035235//ionotropic glutamate receptor signaling pathway;GO:0034220//ion transmembrane transport;cellular_component:GO:0030054//cell junction;GO:0032281//AMPA glutamate receptor complex;GO:0045211//postsynaptic membrane;molecular_function:GO:0005234//extracellular-glutamate-gated ion channel activity;GO:0004971//AMPA glutamate receptor activity;
CL78.Contig3_All	gi|164419751|ref|NP_062665.3|/5.1514e-71/glutamate receptor 4 isoform 1 precursor [Mus musculus]	gi|153850793|gb|EU019231.1|/1e-141/Ambystoma tigrinum GRIA4 mRNA, partial cds	sp|Q9Z2W8|GRIA4_MOUSE/5e-72/Glutamate receptor 4 OS=Mus musculus GN=Gria4 PE=1 SV=2	hsa:2893/5e-72/GRIA4, GLUR4, GLUR4C, GLURD, GluA4; glutamate ionotropic receptor AMPA type subunit 4; K05200 glutamate receptor 4	NA	PF00060/1.6E-16/Ligand-gated ion channel	biological_process:GO:0035235//ionotropic glutamate receptor signaling pathway;GO:0034220//ion transmembrane transport;cellular_component:GO:0016021//integral component of membrane;GO:0030054//cell junction;GO:0045211//postsynaptic membrane;molecular_function:GO:0004970//ionotropic glutamate receptor activity;GO:0005234//extracellular-glutamate-gated ion channel activity;
CL78.Contig4_All	gi|565321591|gb|ETE72384.1|/4.53652e-29/Glutamate receptor 4, partial [Ophiophagus hannah]	gi|902888061|ref|XM_013178131.1|/1e-165/PREDICTED: Anser cygnoides domesticus glutamate receptor, ionotropic, AMPA 4 (GRIA4), transcript variant X7, mRNA	sp|Q9Z2W8|GRIA4_MOUSE/2e-23/Glutamate receptor 4 OS=Mus musculus GN=Gria4 PE=1 SV=2	gja:107111845/2e-22/GRIA4; glutamate receptor, ionotropic, AMPA 4; K05200 glutamate receptor 4	NA	NA	biological_process:GO:0050803//regulation of synapse structure or activity;GO:0034220//ion transmembrane transport;GO:0035235//ionotropic glutamate receptor signaling pathway;GO:0051968//positive regulation of synaptic transmission, glutamatergic;GO:0060992//response to fungicide;cellular_component:GO:0030425//dendrite;GO:0030054//cell junction;GO:0014069//postsynaptic density;GO:0032281//AMPA gl…
CL79.Contig1_All	gi|591365938|ref|XP_007057830.1|/0/PREDICTED: seizure protein 6 homolog [Chelonia mydas]	gi|591365937|ref|XM_007057768.1|/1e-133/PREDICTED: Chelonia mydas seizure related 6 homolog (mouse) (SEZ6), mRNA	sp|Q7TSK2|SEZ6_MOUSE/0.0/Seizure protein 6 OS=Mus musculus GN=Sez6 PE=1 SV=1	gfr:102036530/0.0/MYO18B, SEZ6L; unconventional myosin-XVIIIb; K10362 myosin XVIII	NA	SM00032/2.1E-10/Domain abundant in complement control proteins; SUSHI repeat; short complement-like repeat (SCR)	NA
CL79.Contig2_All	gi|591365938|ref|XP_007057830.1|/0/PREDICTED: seizure protein 6 homolog [Chelonia mydas]	gi|591365937|ref|XM_007057768.1|/1e-133/PREDICTED: Chelonia mydas seizure related 6 homolog (mouse) (SEZ6), mRNA	sp|Q7TSK2|SEZ6_MOUSE/0.0/Seizure protein 6 OS=Mus musculus GN=Sez6 PE=1 SV=1	gfr:102036530/0.0/MYO18B, SEZ6L; unconventional myosin-XVIIIb; K10362 myosin XVIII	NA	SM00032/2.1E-10/Domain abundant in complement control proteins; SUSHI repeat; short complement-like repeat (SCR)	NA
CL80.Contig1_All	gi|530640201|ref|XP_005306871.1|/0/PREDICTED: unconventional myosin-Ib isoform X2 [Chrysemys picta bellii]	gi|946631823|ref|XM_006117892.2|/0.0/PREDICTED: Pelodiscus sinensis myosin IB (MYO1B), transcript variant X2, mRNA	sp|P46735|MYO1B_MOUSE/0.0/Unconventional myosin-Ib OS=Mus musculus GN=Myo1b PE=2 SV=3	clv:102097749/0.0/MYO1B, Myosin-Ib; myosin IB; K10356 myosin I	SPBC146.13c/7e-156/---	PF06017/5.5E-46/Myosin tail	NA
CL80.Contig2_All	gi|530640203|ref|XP_005306872.1|/0/PREDICTED: unconventional myosin-Ib isoform X3 [Chrysemys picta bellii]	gi|591350979|ref|XM_007069880.1|/0.0/PREDICTED: Chelonia mydas myosin IB (MYO1B), transcript variant X2, mRNA	sp|P46735|MYO1B_MOUSE/0.0/Unconventional myosin-Ib OS=Mus musculus GN=Myo1b PE=2 SV=3	nle:100597468/0.0/MYO1B; myosin IB; K10356 myosin I	SPBC146.13c/7e-156/---	PF00063/3.6E-255/Myosin head (motor domain)	NA
CL80.Contig3_All	gi|530640199|ref|XP_005306870.1|/0/PREDICTED: unconventional myosin-Ib isoform X1 [Chrysemys picta bellii]	gi|591350977|ref|XM_007069879.1|/0.0/PREDICTED: Chelonia mydas myosin IB (MYO1B), transcript variant X1, mRNA	sp|O43795|MYO1B_HUMAN/0.0/Unconventional myosin-Ib OS=Homo sapiens GN=MYO1B PE=1 SV=3	tup:102474504/0.0/MYO1B, Myosin-Ib; myosin IB; K10356 myosin I	SPBC146.13c/1e-149/---	PTHR13140:SF277/0.0/--	biological_process:GO:0007015//actin filament organization;GO:0006892//post-Golgi vesicle-mediated transport;cellular_component:GO:0010008//endosome membrane;GO:0070062//extracellular exosome;GO:0048471//perinuclear region of cytoplasm;GO:0005884//actin filament;GO:0032588//trans-Golgi network membrane;GO:0016459//myosin complex;GO:0005769//early endosome;molecular_function:GO:0051015//actin fila…
CL80.Contig4_All	gi|530640201|ref|XP_005306871.1|/0/PREDICTED: unconventional myosin-Ib isoform X2 [Chrysemys picta bellii]	gi|946631823|ref|XM_006117892.2|/0.0/PREDICTED: Pelodiscus sinensis myosin IB (MYO1B), transcript variant X2, mRNA	sp|P46735|MYO1B_MOUSE/0.0/Unconventional myosin-Ib OS=Mus musculus GN=Myo1b PE=2 SV=3	tup:102474504/0.0/MYO1B, Myosin-Ib; myosin IB; K10356 myosin I	SPBC146.13c/1e-149/---	PF00063/1.5E-241/Myosin head (motor domain)	NA
CL80.Contig5_All	gi|530640199|ref|XP_005306870.1|/0/PREDICTED: unconventional myosin-Ib isoform X1 [Chrysemys picta bellii]	gi|591350977|ref|XM_007069879.1|/0.0/PREDICTED: Chelonia mydas myosin IB (MYO1B), transcript variant X1, mRNA	sp|O43795|MYO1B_HUMAN/0.0/Unconventional myosin-Ib OS=Homo sapiens GN=MYO1B PE=1 SV=3	fch:102055034/0.0/MYO1B; myosin IB; K10356 myosin I	SPBC146.13c/7e-156/---	PF00612/0.0027/IQ calmodulin-binding motif	NA
CL81.Contig1_All	gi|564253844|ref|XP_006265920.1|/9.23966e-154/PREDICTED: tRNA (cytosine(38)-C(5))-methyltransferase [Alligator mississippiensis]	gi|950992254|ref|XM_006265858.2|/2e-59/PREDICTED: Alligator mississippiensis tRNA aspartic acid methyltransferase 1 (TRDMT1), mRNA	sp|O14717|TRDMT_HUMAN/9e-147/tRNA (cytosine(38)-C(5))-methyltransferase OS=Homo sapiens GN=TRDMT1 PE=1 SV=1	amj:102565207/1e-154/TRDMT1; tRNA aspartic acid methyltransferase 1; K15336 tRNA (cytosine38-C5)-methyltransferase [EC:2.1.1.204]	SPBC19C2.02/3e-50/---	PR00105/2.3E-11/Cytosine-specific DNA methyltransferase signature	NA
CL81.Contig2_All	gi|548457886|ref|XP_005747520.1|/1.12488e-38/PREDICTED: tRNA (cytosine(38)-C(5))-methyltransferase [Pundamilia nyererei] &gt;gi|554862496|ref|XP_005941339.1| PREDICTED: tRNA (cytosine(38)-C(5))-methyltransferase isoform X1 [Haplochromis burtoni]	gi|950992254|ref|XM_006265858.2|/3e-38/PREDICTED: Alligator mississippiensis tRNA aspartic acid methyltransferase 1 (TRDMT1), mRNA	sp|Q7YS61|TRDMT_BOVIN/6e-37/tRNA (cytosine-5-)-methyltransferase OS=Bos taurus GN=TRDMT1 PE=2 SV=1	mze:101477362/3e-39/trdmt1; tRNA aspartic acid methyltransferase 1; K15336 tRNA (cytosine38-C5)-methyltransferase [EC:2.1.1.204]	SPBC19C2.02/8e-14/---	PF00145/2.2E-10/C-5 cytosine-specific DNA methylase	NA
CL82.Contig1_All	NA	NA	NA	NA	NA	NA	NA
CL82.Contig2_All	gi|557003673|ref|XP_006003891.1|/1.06278e-63/PREDICTED: mediator of RNA polymerase II transcription subunit 21 [Latimeria chalumnae]	gi|940768454|ref|XM_006102983.2|/3e-71/PREDICTED: Myotis lucifugus mediator complex subunit 21 (MED21), mRNA	sp|Q2TBU8|MED21_BOVIN/1e-63/Mediator of RNA polymerase II transcription subunit 21 OS=Bos taurus GN=MED21 PE=2 SV=1	lcm:102360161/1e-64/MED21; mediator complex subunit 21; K15152 mediator of RNA polymerase II transcription subunit 21	NA	PF11221/1.5E-32/Subunit 21 of Mediator complex	NA
CL83.Contig1_All	gi|471368613|ref|XP_004374831.1|/4.55308e-11/PREDICTED: GPI mannosyltransferase 3 [Trichechus manatus latirostris]	NA	sp|Q1LZA0|PIGB_BOVIN/1e-11/GPI mannosyltransferase 3 OS=Bos taurus GN=PIGB PE=2 SV=1	ocu:100342473/2e-11/PIGB; phosphatidylinositol glycan anchor biosynthesis, class B; K05286 phosphatidylinositol glycan, class B [EC:2.4.1.-]	NA	NA	NA
CL83.Contig2_All	gi|683454533|gb|KFZ50430.1|/3.03918e-117/GPI mannosyltransferase 3, partial [Podiceps cristatus]	gi|752415766|ref|XM_011229558.1|/2e-41/PREDICTED: Ailuropoda melanoleuca phosphatidylinositol glycan anchor biosynthesis, class B (PIGB), transcript variant X3, mRNA	sp|Q4V7R2|PIGB_XENLA/6e-113/GPI mannosyltransferase 3 OS=Xenopus laevis GN=pigb PE=2 SV=1	mgp:100548101/2e-116/PIGB; phosphatidylinositol glycan anchor biosynthesis, class B; K05286 phosphatidylinositol glycan, class B [EC:2.4.1.-]	NA	PTHR22760:SF4/4.1E-117/--	NA
CL84.Contig1_All	gi|734555130|gb|KHN82205.1|/2.50322e-33/Snake venom metalloprotease inhibitor 02A10 [Toxocara canis]	NA	sp|Q551H4|FRAY2_DICDI/2e-07/Serine/threonine-protein kinase fray2 OS=Dictyostelium discoideum GN=fray2 PE=3 SV=1	ngi:103749581/5e-33/ABC transporter F family member 4-like; K10802 high mobility group protein B1	NA	PF08226/7.4E-6/Domain of unknown function (DUF1720)	NA
CL84.Contig2_All	NA	NA	NA	NA	NA	NA	NA
CL85.Contig1_All	gi|530619317|ref|XP_005299360.1|/1.53979e-14/PREDICTED: uncharacterized protein C4orf46 homolog [Chrysemys picta bellii]	NA	sp|Q3UUX7|CD046_MOUSE/2e-15/Uncharacterized protein C4orf46 homolog OS=Mus musculus PE=4 SV=1	NA	NA	NA	NA
CL85.Contig2_All	gi|530619317|ref|XP_005299360.1|/7.8375e-18/PREDICTED: uncharacterized protein C4orf46 homolog [Chrysemys picta bellii]	NA	sp|Q504U0|CD046_HUMAN/3e-18/Uncharacterized protein C4orf46 OS=Homo sapiens GN=C4orf46 PE=2 SV=1	NA	NA	PTHR31641/7.6E-31/--	NA
CL86.Contig1_All	gi|697515376|ref|XP_009684447.1|/0/PREDICTED: alpha-adducin isoform X4 [Struthio camelus australis]	gi|926532210|ref|XM_013959972.1|/0.0/PREDICTED: Apteryx australis mantelli adducin 1 (alpha) (ADD1), transcript variant X2, mRNA	sp|P35611|ADDA_HUMAN/0.0/Alpha-adducin OS=Homo sapiens GN=ADD1 PE=1 SV=2	mdo:100015485/0.0/ADD1; adducin 1; K18622 adducin	RSc0806/3e-44/---	PTHR10672/0.0/--	NA
CL86.Contig2_All	gi|558216068|ref|XP_006134760.1|/0/PREDICTED: alpha-adducin isoform X8 [Pelodiscus sinensis]	gi|558216067|ref|XM_006134698.1|/0.0/PREDICTED: Pelodiscus sinensis adducin 1 (alpha) (ADD1), transcript variant X8, mRNA	sp|P35611|ADDA_HUMAN/0.0/Alpha-adducin OS=Homo sapiens GN=ADD1 PE=1 SV=2	gga:422882/0.0/ADD1, alpha-adducin; adducin 1 (alpha); K18622 adducin	RSc0806/2e-44/---	PF00596/8.1E-44/Class II Aldolase and Adducin N-terminal domain	NA
CL86.Contig3_All	gi|821491285|ref|XP_012407816.1|/0/PREDICTED: alpha-adducin isoform X2 [Sarcophilus harrisii] &gt;gi|821491287|ref|XP_012407817.1| PREDICTED: alpha-adducin isoform X3 [Sarcophilus harrisii]	gi|926532210|ref|XM_013959972.1|/0.0/PREDICTED: Apteryx australis mantelli adducin 1 (alpha) (ADD1), transcript variant X2, mRNA	sp|Q63028|ADDA_RAT/0.0/Alpha-adducin OS=Rattus norvegicus GN=Add1 PE=2 SV=2	shr:100930121/0.0/ADD1; adducin 1 (alpha); K18622 adducin	RSc0806/3e-44/---	PTHR10672/0.0/--	biological_process:GO:0020027//hemoglobin metabolic process;GO:0048873//homeostasis of number of cells within a tissue;GO:0032092//positive regulation of protein binding;GO:0051017//actin filament bundle assembly;GO:0000902//cell morphogenesis;GO:0006884//cell volume homeostasis;GO:0051016//barbed-end actin filament capping;GO:0001701//in utero embryonic development;GO:0035264//multicellular orga…
CL87.Contig1_All	gi|126631418|gb|AAI33794.1|/2.68287e-45/Dydc1 protein [Xenopus laevis]	NA	sp|Q9D9T0|DYDC1_MOUSE/5e-26/DPY30 domain-containing protein 1 OS=Mus musculus GN=Dydc1 PE=2 SV=2	asn:102378729/3e-33/EXOSC3; exosome component 3; K03681 exosome complex component RRP40	NA	PF05186/1.7E-14/Dpy-30 motif	NA
CL87.Contig2_All	gi|847147306|ref|XP_002933945.3|/1.16149e-45/PREDICTED: DPY30 domain-containing protein 2 [Xenopus tropicalis]	NA	sp|Q9D9T0|DYDC1_MOUSE/5e-26/DPY30 domain-containing protein 1 OS=Mus musculus GN=Dydc1 PE=2 SV=2	asn:102378729/3e-33/EXOSC3; exosome component 3; K03681 exosome complex component RRP40	NA	PTHR23356:SF2/2.6E-39/--	NA
CL88.Contig1_All	gi|21358781|gb|AAM47030.1|/1.52654e-38/freeze tolerance-associated protein FR47 [Rana sylvatica]	NA	NA	NA	NA	NA	NA
CL88.Contig2_All	gi|21358781|gb|AAM47030.1|/1.44097e-38/freeze tolerance-associated protein FR47 [Rana sylvatica]	NA	NA	NA	NA	NA	NA
CL88.Contig3_All	gi|21358781|gb|AAM47030.1|/4.48443e-38/freeze tolerance-associated protein FR47 [Rana sylvatica]	NA	NA	NA	NA	NA	NA
CL89.Contig1_All	gi|556965185|ref|XP_005992214.1|/0/PREDICTED: cAMP-dependent protein kinase type I-alpha regulatory subunit [Latimeria chalumnae] &gt;gi|556965188|ref|XP_005992215.1| PREDICTED: cAMP-dependent protein kinase type I-alpha regulatory subunit [Latimeria chalumnae]	gi|591360437|ref|XM_007055078.1|/0.0/PREDICTED: Chelonia mydas protein kinase, cAMP-dependent, regulatory, type I, alpha (PRKAR1A), mRNA	sp|Q5ZM91|KAP0_CHICK/0.0/cAMP-dependent protein kinase type I-alpha regulatory subunit OS=Gallus gallus GN=PRKAR1A PE=2 SV=1	lcm:102363101/0.0/PRKAR1A; protein kinase, cAMP-dependent, regulatory, type I, alpha; K04739 cAMP-dependent protein kinase regulator	YIL033c/1e-50/---	SM00394/1.7E-14/RIIalpha, Regulatory subunit portion of type II PKA R-subunit	biological_process:GO:0045859//regulation of protein kinase activity;cellular_component:GO:0005952//cAMP-dependent protein kinase complex;molecular_function:GO:0030552//cAMP binding;GO:0008603//cAMP-dependent protein kinase regulator activity;
CL89.Contig2_All	gi|556965185|ref|XP_005992214.1|/0/PREDICTED: cAMP-dependent protein kinase type I-alpha regulatory subunit [Latimeria chalumnae] &gt;gi|556965188|ref|XP_005992215.1| PREDICTED: cAMP-dependent protein kinase type I-alpha regulatory subunit [Latimeria chalumnae]	gi|591360437|ref|XM_007055078.1|/1e-179/PREDICTED: Chelonia mydas protein kinase, cAMP-dependent, regulatory, type I, alpha (PRKAR1A), mRNA	sp|Q5ZM91|KAP0_CHICK/0.0/cAMP-dependent protein kinase type I-alpha regulatory subunit OS=Gallus gallus GN=PRKAR1A PE=2 SV=1	lcm:102363101/0.0/PRKAR1A; protein kinase, cAMP-dependent, regulatory, type I, alpha; K04739 cAMP-dependent protein kinase regulator	YIL033c/8e-49/---	SM00394/1.7E-14/RIIalpha, Regulatory subunit portion of type II PKA R-subunit	biological_process:GO:0045859//regulation of protein kinase activity;cellular_component:GO:0005952//cAMP-dependent protein kinase complex;molecular_function:GO:0030552//cAMP binding;GO:0008603//cAMP-dependent protein kinase regulator activity;
CL89.Contig3_All	gi|556965185|ref|XP_005992214.1|/0/PREDICTED: cAMP-dependent protein kinase type I-alpha regulatory subunit [Latimeria chalumnae] &gt;gi|556965188|ref|XP_005992215.1| PREDICTED: cAMP-dependent protein kinase type I-alpha regulatory subunit [Latimeria chalumnae]	gi|591360437|ref|XM_007055078.1|/0.0/PREDICTED: Chelonia mydas protein kinase, cAMP-dependent, regulatory, type I, alpha (PRKAR1A), mRNA	sp|Q5ZM91|KAP0_CHICK/0.0/cAMP-dependent protein kinase type I-alpha regulatory subunit OS=Gallus gallus GN=PRKAR1A PE=2 SV=1	lcm:102363101/0.0/PRKAR1A; protein kinase, cAMP-dependent, regulatory, type I, alpha; K04739 cAMP-dependent protein kinase regulator	YIL033c/8e-51/---	SM00394/1.7E-14/RIIalpha, Regulatory subunit portion of type II PKA R-subunit	biological_process:GO:0045859//regulation of protein kinase activity;cellular_component:GO:0005952//cAMP-dependent protein kinase complex;molecular_function:GO:0030552//cAMP binding;GO:0008603//cAMP-dependent protein kinase regulator activity;
CL90.Contig1_All	gi|554827054|ref|XP_005924142.1|/1.27579e-25/PREDICTED: nucleophosmin-like [Haplochromis burtoni]	NA	sp|P07222|NPM_XENLA/8e-19/Nucleophosmin OS=Xenopus laevis GN=npm1 PE=1 SV=1	lcm:102346706/2e-26/nucleophosmin-like; K11276 nucleophosmin 1	NA	PTHR22747:SF2/4.8E-26/--	NA
CL90.Contig2_All	gi|554827054|ref|XP_005924142.1|/1.27782e-38/PREDICTED: nucleophosmin-like [Haplochromis burtoni]	NA	sp|P16039|NPM_CHICK/9e-31/Nucleophosmin OS=Gallus gallus GN=NPM1 PE=2 SV=1	lcm:102346706/2e-41/nucleophosmin-like; K11276 nucleophosmin 1	NA	PTHR22747/6.0E-40/--	NA
CL91.Contig1_All	gi|847161347|ref|XP_012825225.1|/0/PREDICTED: glutamate receptor ionotropic, NMDA 1 isoform X6 [Xenopus tropicalis]	gi|543367717|ref|XM_005527152.1|/0.0/PREDICTED: Pseudopodoces humilis glutamate receptor, ionotropic, N-methyl D-aspartate 1 (GRIN1), transcript variant X6, mRNA	sp|Q5R1P0|NMDZ1_CANFA/0.0/Glutamate receptor ionotropic, NMDA 1 OS=Canis familiaris GN=GRIN1 PE=2 SV=2	xla:397953/0.0/grin1, NR1, nmda1, nmdar1; glutamate receptor, ionotropic, N-methyl D-aspartate 1; K05208 glutamate receptor ionotropic, NMDA 1	NA	SM00079/8.4E-95/Eukaryotic homologues of bacterial periplasmic substrate binding proteins.	biological_process:GO:0035235//ionotropic glutamate receptor signaling pathway;GO:0034220//ion transmembrane transport;cellular_component:GO:0016021//integral component of membrane;GO:0030054//cell junction;GO:0045211//postsynaptic membrane;molecular_function:GO:0004970//ionotropic glutamate receptor activity;GO:0005234//extracellular-glutamate-gated ion channel activity;
CL91.Contig2_All	gi|847161338|ref|XP_012825222.1|/0/PREDICTED: glutamate receptor ionotropic, NMDA 1 isoform X3 [Xenopus tropicalis]	gi|543367713|ref|XM_005527150.1|/0.0/PREDICTED: Pseudopodoces humilis glutamate receptor, ionotropic, N-methyl D-aspartate 1 (GRIN1), transcript variant X4, mRNA	sp|Q5R1P0|NMDZ1_CANFA/0.0/Glutamate receptor ionotropic, NMDA 1 OS=Canis familiaris GN=GRIN1 PE=2 SV=2	xtr:780048/0.0/grin1, NR1, nmda1, nmdar1; glutamate receptor, ionotropic, N-methyl D-aspartate 1; K05208 glutamate receptor ionotropic, NMDA 1	NA	SM00079/8.4E-95/Eukaryotic homologues of bacterial periplasmic substrate binding proteins.	NA
CL92.Contig1_All	gi|465965883|gb|EMP30849.1|/1.55815e-95/Pleckstrin like proteiny domain-containing family A member 6 [Chelonia mydas]	gi|971434259|ref|XM_015299116.1|/2e-63/PREDICTED: Gallus gallus pleckstrin homology domain containing, family A member 6 (PLEKHA6), transcript variant X18, mRNA	sp|Q9Y2H5|PKHA6_HUMAN/2e-66/Pleckstrin homology domain-containing family A member 6 OS=Homo sapiens GN=PLEKHA6 PE=1 SV=4	mze:101482853/2e-10/connector enhancer of kinase suppressor of ras 2-like; K17536 connector enhancer of kinase suppressor of Ras 2	NA	SM00233/7.7E-19/Pleckstrin homology domain.	NA
CL92.Contig2_All	gi|530643218|ref|XP_005308298.1|/1.72929e-90/PREDICTED: pleckstrin homology domain-containing family A member 6 isoform X4 [Chrysemys picta bellii]	gi|959050906|ref|XM_014872693.1|/1e-73/PREDICTED: Sturnus vulgaris pleckstrin homology domain containing A6 (PLEKHA6), mRNA	sp|Q9Y2H5|PKHA6_HUMAN/6e-70/Pleckstrin homology domain-containing family A member 6 OS=Homo sapiens GN=PLEKHA6 PE=1 SV=4	mze:101482853/4e-14/connector enhancer of kinase suppressor of ras 2-like; K17536 connector enhancer of kinase suppressor of Ras 2	NA	PTHR12752:SF5/5.2E-125/--	NA
CL93.Contig1_All	gi|148231778|ref|NP_001080801.1|/0/glycine C-acetyltransferase [Xenopus laevis] &gt;gi|28704126|gb|AAH47258.1| Gcat-prov protein [Xenopus laevis]	gi|514730223|ref|XM_005016011.1|/6e-90/PREDICTED: Anas platyrhynchos glycine C-acetyltransferase (GCAT), mRNA	sp|O75600|KBL_HUMAN/0.0/2-amino-3-ketobutyrate coenzyme A ligase, mitochondrial OS=Homo sapiens GN=GCAT PE=1 SV=1	xla:380495/0.0/gcat, kbl; glycine C-acetyltransferase (EC:2.3.1.29); K00639 glycine C-acetyltransferase [EC:2.3.1.29]	VCA0886/7e-126/---	PS00599/-/Aminotransferases class-II pyridoxal-phosphate attachment site.	biological_process:GO:0009058//biosynthetic process;GO:0006567//threonine catabolic process;molecular_function:GO:0008890//glycine C-acetyltransferase activity;GO:0030170//pyridoxal phosphate binding;
CL93.Contig2_All	gi|148231778|ref|NP_001080801.1|/8.42363e-122/glycine C-acetyltransferase [Xenopus laevis] &gt;gi|28704126|gb|AAH47258.1| Gcat-prov protein [Xenopus laevis]	gi|514730223|ref|XM_005016011.1|/3e-71/PREDICTED: Anas platyrhynchos glycine C-acetyltransferase (GCAT), mRNA	sp|O75600|KBL_HUMAN/6e-117/2-amino-3-ketobutyrate coenzyme A ligase, mitochondrial OS=Homo sapiens GN=GCAT PE=1 SV=1	xla:380495/1e-122/gcat, kbl; glycine C-acetyltransferase (EC:2.3.1.29); K00639 glycine C-acetyltransferase [EC:2.3.1.29]	YPO0059/3e-77/---	PF00155/3.5E-46/Aminotransferase class I and II	biological_process:GO:0009058//biosynthetic process;GO:0006567//threonine catabolic process;molecular_function:GO:0008890//glycine C-acetyltransferase activity;GO:0030170//pyridoxal phosphate binding;
CL94.Contig1_All	gi|946658323|ref|XP_014430303.1|/1.31241e-117/PREDICTED: mucin-16, partial [Pelodiscus sinensis]	NA	sp|Q8WXI7|MUC16_HUMAN/2e-89/Mucin-16 OS=Homo sapiens GN=MUC16 PE=1 SV=2	pss:102449695/2e-118/MUC16; mucin 16, cell surface associated; K16145	NA	PS50024/31.38/SEA domain profile.	NA
CL94.Contig2_All	gi|946658323|ref|XP_014430303.1|/1.00796e-72/PREDICTED: mucin-16, partial [Pelodiscus sinensis]	gi|641763729|ref|XM_008168891.1|/1e-08/PREDICTED: Chrysemys picta bellii mucin 16, cell surface associated (MUC16), mRNA	sp|Q8WXI7|MUC16_HUMAN/2e-54/Mucin-16 OS=Homo sapiens GN=MUC16 PE=1 SV=2	pss:102449695/1e-73/MUC16; mucin 16, cell surface associated; K16145	NA	PTHR14672/4.2E-73/--	NA
CL95.Contig1_All	gi|617579286|ref|XP_007518125.1|/0/PREDICTED: helicase-like transcription factor [Erinaceus europaeus]	gi|723125587|ref|XM_010296813.1|/1e-67/PREDICTED: Phaethon lepturus helicase-like transcription factor (HLTF), partial mRNA	sp|Q95216|HLTF_RABIT/0.0/Helicase-like transcription factor OS=Oryctolagus cuniculus GN=HLTF PE=1 SV=1	mdo:100617443/0.0/HLTF; helicase-like transcription factor; K15711 SWI/SNF-related matrix-associated actin-dependent regulator of chromatin subfamily A3 [EC:3.6.4.- 2.3.2.27]	YBR114w/7e-68/---	SM00487/1.0E-29/DEAD-like helicases superfamily	NA
CL95.Contig2_All	gi|612047682|ref|XP_007502127.1|/0/PREDICTED: helicase-like transcription factor isoform X5 [Monodelphis domestica]	gi|530653460|ref|XM_005312909.1|/1e-115/PREDICTED: Chrysemys picta bellii helicase-like transcription factor (HLTF), transcript variant X2, mRNA	sp|Q95216|HLTF_RABIT/0.0/Helicase-like transcription factor OS=Oryctolagus cuniculus GN=HLTF PE=1 SV=1	mdo:100617443/0.0/HLTF; helicase-like transcription factor; K15711 SWI/SNF-related matrix-associated actin-dependent regulator of chromatin subfamily A3 [EC:3.6.4.- 2.3.2.27]	SPAC17A2.12/3e-79/---	SM00487/1.0E-29/DEAD-like helicases superfamily	biological_process:GO:0006357//regulation of transcription from RNA polymerase II promoter;cellular_component:GO:0005634//nucleus;molecular_function:GO:0046872//metal ion binding;GO:0016818//hydrolase activity, acting on acid anhydrides, in phosphorus-containing anhydrides;GO:0003676//nucleic acid binding;
CL96.Contig1_All	gi|946697491|ref|XP_014436703.1|/1.65497e-150/PREDICTED: heterogeneous nuclear ribonucleoproteins A2/B1 isoform X2 [Pelodiscus sinensis]	gi|641751596|ref|XR_509020.1|/1e-158/PREDICTED: Chrysemys picta bellii heterogeneous nuclear ribonucleoprotein A2/B1 (HNRNPA2B1), transcript variant X5, misc_RNA	sp|O88569|ROA2_MOUSE/2e-151/Heterogeneous nuclear ribonucleoproteins A2/B1 OS=Mus musculus GN=Hnrnpa2b1 PE=1 SV=2	mgp:100551212/2e-150/HNRNPA2B1; heterogeneous nuclear ribonucleoprotein A2/B1; K13158 heterogeneous nuclear ribonucleoprotein A2/B1	SPAC140.02/4e-23/---	PS50102/17.489/Eukaryotic RNA Recognition Motif (RRM) profile.	biological_process:GO:0006406//mRNA export from nucleus;GO:0016233//telomere capping;GO:0000122//negative regulation of transcription from RNA polymerase II promoter;GO:1990428//miRNA transport;GO:0031053//primary miRNA processing;GO:0048025//negative regulation of mRNA splicing, via spliceosome;cellular_component:GO:0016020//membrane;GO:0070062//extracellular exosome;GO:0005654//nucleoplasm;GO:0…
CL96.Contig2_All	gi|109134362|ref|NP_058086.2|/3.89538e-150/heterogeneous nuclear ribonucleoproteins A2/B1 isoform 1 [Mus musculus] &gt;gi|21071091|gb|AAK98601.2| heterogeneous nuclear ribonucleoprotein A2/B1 [Mus musculus] &gt;gi|148666222|gb|EDK98638.1| mCG119114, isoform CRA_b [Mus musculus] &gt;gi|148666223|gb|EDK98639.1| mCG119114, isoform CRA_b [Mus musculus]	gi|641751596|ref|XR_509020.1|/1e-158/PREDICTED: Chrysemys picta bellii heterogeneous nuclear ribonucleoprotein A2/B1 (HNRNPA2B1), transcript variant X5, misc_RNA	sp|Q2HJ60|ROA2_BOVIN/8e-152/Heterogeneous nuclear ribonucleoproteins A2/B1 OS=Bos taurus GN=HNRNPA2B1 PE=2 SV=1	mmu:53379/5e-151/Hnrnpa2b1, 9130414A06Rik, Hnrpa2, Hnrpa2b1, hnrnp-A; heterogeneous nuclear ribonucleoprotein A2/B1; K13158 heterogeneous nuclear ribonucleoprotein A2/B1	SPAC140.02/8e-24/---	PS50102/17.012/Eukaryotic RNA Recognition Motif (RRM) profile.	biological_process:GO:0006406//mRNA export from nucleus;GO:0016233//telomere capping;GO:0000122//negative regulation of transcription from RNA polymerase II promoter;GO:1990428//miRNA transport;GO:0031053//primary miRNA processing;GO:0048025//negative regulation of mRNA splicing, via spliceosome;cellular_component:GO:0016020//membrane;GO:0070062//extracellular exosome;GO:0005654//nucleoplasm;GO:0…
CL96.Contig3_All	gi|975117454|ref|XP_015274073.1|/3.76127e-178/PREDICTED: heterogeneous nuclear ribonucleoproteins A2/B1 isoform X1 [Gekko japonicus]	gi|641751592|ref|XR_509016.1|/0.0/PREDICTED: Chrysemys picta bellii heterogeneous nuclear ribonucleoprotein A2/B1 (HNRNPA2B1), transcript variant X2, misc_RNA	sp|Q2HJ60|ROA2_BOVIN/3e-179/Heterogeneous nuclear ribonucleoproteins A2/B1 OS=Bos taurus GN=HNRNPA2B1 PE=2 SV=1	gja:107116636/4e-179/HNRNPA2B1; heterogeneous nuclear ribonucleoprotein A2/B1; K13158 heterogeneous nuclear ribonucleoprotein A2/B1	SPAC140.02/9e-24/---	PS50102/17.012/Eukaryotic RNA Recognition Motif (RRM) profile.	NA
CL96.Contig4_All	gi|946697491|ref|XP_014436703.1|/6.31855e-178/PREDICTED: heterogeneous nuclear ribonucleoproteins A2/B1 isoform X2 [Pelodiscus sinensis]	gi|641751592|ref|XR_509016.1|/0.0/PREDICTED: Chrysemys picta bellii heterogeneous nuclear ribonucleoprotein A2/B1 (HNRNPA2B1), transcript variant X2, misc_RNA	sp|P22626|ROA2_HUMAN/1e-178/Heterogeneous nuclear ribonucleoproteins A2/B1 OS=Homo sapiens GN=HNRNPA2B1 PE=1 SV=2	pbi:103053337/4e-178/HNRNPA2B1; heterogeneous nuclear ribonucleoprotein A2/B1; K13158 heterogeneous nuclear ribonucleoprotein A2/B1	SPAC140.02/5e-23/---	PS50102/17.489/Eukaryotic RNA Recognition Motif (RRM) profile.	NA
CL96.Contig5_All	gi|975117454|ref|XP_015274073.1|/2.82673e-178/PREDICTED: heterogeneous nuclear ribonucleoproteins A2/B1 isoform X1 [Gekko japonicus]	gi|557287692|ref|XM_006026493.1|/1e-164/PREDICTED: Alligator sinensis heterogeneous nuclear ribonucleoprotein A2/B1 (HNRNPA2B1), mRNA	sp|Q2HJ60|ROA2_BOVIN/2e-179/Heterogeneous nuclear ribonucleoproteins A2/B1 OS=Bos taurus GN=HNRNPA2B1 PE=2 SV=1	gja:107116636/3e-179/HNRNPA2B1; heterogeneous nuclear ribonucleoprotein A2/B1; K13158 heterogeneous nuclear ribonucleoprotein A2/B1	SPAC140.02/7e-24/---	PS50102/17.012/Eukaryotic RNA Recognition Motif (RRM) profile.	NA
CL97.Contig1_All	gi|148228494|ref|NP_001090858.1|/8.08765e-49/28S ribosomal protein S6, mitochondrial [Xenopus tropicalis] &gt;gi|134024331|gb|AAI35213.1| LOC100038272 protein [Xenopus tropicalis]	gi|950972161|ref|XM_014599099.1|/1e-29/PREDICTED: Alligator mississippiensis mitochondrial ribosomal protein S6 (MRPS6), mRNA	sp|Q5ZIJ2|RT06_CHICK/8e-46/28S ribosomal protein S6, mitochondrial OS=Gallus gallus GN=MRPS6 PE=2 SV=3	xtr:100038272/1e-49/mrps6; mitochondrial ribosomal protein S6; K02990 small subunit ribosomal protein S6	NA	PF01250/4.7E-15/Ribosomal protein S6	biological_process:GO:0006412//translation;cellular_component:GO:0005763//mitochondrial small ribosomal subunit;molecular_function:GO:0070181//small ribosomal subunit rRNA binding;GO:0003735//structural constituent of ribosome;
CL97.Contig2_All	gi|148228494|ref|NP_001090858.1|/2.0103e-40/28S ribosomal protein S6, mitochondrial [Xenopus tropicalis] &gt;gi|134024331|gb|AAI35213.1| LOC100038272 protein [Xenopus tropicalis]	gi|591378219|ref|XM_007063605.1|/5e-23/PREDICTED: Chelonia mydas mitochondrial ribosomal protein S6 (MRPS6), mRNA	sp|Q5ZIJ2|RT06_CHICK/3e-37/28S ribosomal protein S6, mitochondrial OS=Gallus gallus GN=MRPS6 PE=2 SV=3	xtr:100038272/3e-41/mrps6; mitochondrial ribosomal protein S6; K02990 small subunit ribosomal protein S6	NA	NA	biological_process:GO:0006412//translation;cellular_component:GO:0005763//mitochondrial small ribosomal subunit;molecular_function:GO:0070181//small ribosomal subunit rRNA binding;GO:0003735//structural constituent of ribosome;
CL98.Contig1_All	gi|148233654|ref|NP_001085525.1|/0/aspartyl aminopeptidase [Xenopus laevis] &gt;gi|49255983|gb|AAH72887.1| MGC80319 protein [Xenopus laevis]	gi|591348281|ref|XM_007068697.1|/1e-81/PREDICTED: Chelonia mydas aspartyl aminopeptidase (DNPEP), mRNA	sp|Q2HJH1|DNPEP_BOVIN/0.0/Aspartyl aminopeptidase OS=Bos taurus GN=DNPEP PE=1 SV=1	xla:443951/0.0/dnpep; aspartyl aminopeptidase (EC:3.4.11.21); K01267 aspartyl aminopeptidase [EC:3.4.11.21]	SPAC4F10.02/3e-118/---	PF02127/5.9E-178/Aminopeptidase I zinc metalloprotease (M18)	biological_process:GO:0006508//proteolysis;molecular_function:GO:0004177//aminopeptidase activity;GO:0008237//metallopeptidase activity;GO:0008270//zinc ion binding;
CL98.Contig2_All	gi|148233654|ref|NP_001085525.1|/5.44222e-178/aspartyl aminopeptidase [Xenopus laevis] &gt;gi|49255983|gb|AAH72887.1| MGC80319 protein [Xenopus laevis]	gi|591348281|ref|XM_007068697.1|/8e-82/PREDICTED: Chelonia mydas aspartyl aminopeptidase (DNPEP), mRNA	sp|Q9Z2W0|DNPEP_MOUSE/8e-160/Aspartyl aminopeptidase OS=Mus musculus GN=Dnpep PE=2 SV=2	xla:443951/6e-179/dnpep; aspartyl aminopeptidase (EC:3.4.11.21); K01267 aspartyl aminopeptidase [EC:3.4.11.21]	SPAC4F10.02/1e-92/---	PF02127/2.6E-141/Aminopeptidase I zinc metalloprotease (M18)	biological_process:GO:0006508//proteolysis;molecular_function:GO:0004177//aminopeptidase activity;GO:0008237//metallopeptidase activity;GO:0008270//zinc ion binding;
CL99.Contig1_All	gi|768344154|ref|XP_011599913.1|/0/PREDICTED: proteasome activator complex subunit 4 isoform X2 [Aquila chrysaetos canadensis]	gi|591356318|ref|XM_007072397.1|/0.0/PREDICTED: Chelonia mydas proteasome (prosome, macropain) activator subunit 4 (PSME4), mRNA	sp|Q6NRP2|PSME4_XENLA/0.0/Proteasome activator complex subunit 4 OS=Xenopus laevis GN=psme4 PE=2 SV=1	pss:102449293/0.0/PSME4; proteasome activator subunit 4; K06699 proteasome activator subunit 4	NA	PTHR32170/0.0/--	NA
CL99.Contig2_All	gi|697817911|ref|XP_009638978.1|/1.54357e-97/PREDICTED: proteasome activator complex subunit 4 [Egretta garzetta]	gi|950940340|ref|XM_014595102.1|/3e-88/PREDICTED: Alligator mississippiensis proteasome activator subunit 4 (PSME4), mRNA	sp|Q6NRP2|PSME4_XENLA/7e-94/Proteasome activator complex subunit 4 OS=Xenopus laevis GN=psme4 PE=2 SV=1	fch:102058110/4e-98/PSME4; proteasome activator subunit 4; K06699 proteasome activator subunit 4	NA	PF11919/5.9E-35/Domain of unknown function (DUF3437)	NA
CL99.Contig3_All	gi|697817911|ref|XP_009638978.1|/8.3047e-71/PREDICTED: proteasome activator complex subunit 4 [Egretta garzetta]	gi|950940340|ref|XM_014595102.1|/2e-82/PREDICTED: Alligator mississippiensis proteasome activator subunit 4 (PSME4), mRNA	sp|Q6NRP2|PSME4_XENLA/1e-69/Proteasome activator complex subunit 4 OS=Xenopus laevis GN=psme4 PE=2 SV=1	fch:102058110/2e-71/PSME4; proteasome activator subunit 4; K06699 proteasome activator subunit 4	NA	PTHR32170:SF0/9.2E-77/--	NA
CL100.Contig1_All	NA	NA	NA	NA	NA	NA	NA
CL100.Contig2_All	NA	NA	NA	NA	NA	NA	NA
CL100.Contig3_All	NA	NA	NA	NA	NA	NA	NA
CL101.Contig1_All	gi|641767307|ref|XP_008168358.1|/0/PREDICTED: ethanolamine-phosphate phospho-lyase [Chrysemys picta bellii]	gi|591358983|ref|XM_007054411.1|/0.0/PREDICTED: Chelonia mydas ethanolamine-phosphate phospho-lyase (ETNPPL), mRNA	sp|Q6DEB1|AT2L1_XENLA/0.0/Ethanolamine-phosphate phospho-lyase OS=Xenopus laevis GN=etnppl PE=2 SV=1	pss:102456032/0.0/ETNPPL; ethanolamine-phosphate phospho-lyase; K14286 ethanolamine-phosphate phospho-lyase [EC:4.2.3.2]	SMb20973_3/5e-126/---	PF00202/6.2E-79/Aminotransferase class-III	NA
CL101.Contig2_All	gi|641767307|ref|XP_008168358.1|/4.49495e-136/PREDICTED: ethanolamine-phosphate phospho-lyase [Chrysemys picta bellii]	gi|591358983|ref|XM_007054411.1|/1e-131/PREDICTED: Chelonia mydas ethanolamine-phosphate phospho-lyase (ETNPPL), mRNA	sp|Q6DEB1|AT2L1_XENLA/1e-122/Ethanolamine-phosphate phospho-lyase OS=Xenopus laevis GN=etnppl PE=2 SV=1	pss:102456032/2e-134/ETNPPL; ethanolamine-phosphate phospho-lyase; K14286 ethanolamine-phosphate phospho-lyase [EC:4.2.3.2]	SMc00677_3/3e-69/---	PS00600/-/Aminotransferases class-III pyridoxal-phosphate attachment site.	NA
CL101.Contig3_All	gi|641767307|ref|XP_008168358.1|/3.94051e-136/PREDICTED: ethanolamine-phosphate phospho-lyase [Chrysemys picta bellii]	gi|591358983|ref|XM_007054411.1|/1e-131/PREDICTED: Chelonia mydas ethanolamine-phosphate phospho-lyase (ETNPPL), mRNA	sp|Q6DEB1|AT2L1_XENLA/9e-123/Ethanolamine-phosphate phospho-lyase OS=Xenopus laevis GN=etnppl PE=2 SV=1	pss:102456032/2e-134/ETNPPL; ethanolamine-phosphate phospho-lyase; K14286 ethanolamine-phosphate phospho-lyase [EC:4.2.3.2]	SMc00677_3/3e-69/---	PS00600/-/Aminotransferases class-III pyridoxal-phosphate attachment site.	NA
CL101.Contig4_All	gi|641767307|ref|XP_008168358.1|/1.47494e-75/PREDICTED: ethanolamine-phosphate phospho-lyase [Chrysemys picta bellii]	gi|641767306|ref|XM_008170136.1|/5e-35/PREDICTED: Chrysemys picta bellii ethanolamine-phosphate phospho-lyase (ETNPPL), mRNA	sp|Q6DEB1|AT2L1_XENLA/1e-63/Ethanolamine-phosphate phospho-lyase OS=Xenopus laevis GN=etnppl PE=2 SV=1	pss:102456032/2e-73/ETNPPL; ethanolamine-phosphate phospho-lyase; K14286 ethanolamine-phosphate phospho-lyase [EC:4.2.3.2]	SMc00677_3/3e-31/---	PTHR11986:SF63/2.1E-94/--	NA
CL102.Contig1_All	gi|564254526|ref|XP_006266250.1|/0/PREDICTED: TBC1 domain family member 22B [Alligator mississippiensis]	gi|641780081|ref|XM_005309696.2|/0.0/PREDICTED: Chrysemys picta bellii TBC1 domain family, member 22B (TBC1D22B), mRNA	sp|Q9NU19|TB22B_HUMAN/0.0/TBC1 domain family member 22B OS=Homo sapiens GN=TBC1D22B PE=1 SV=3	amj:102566303/0.0/TBC1D22B; TBC1 domain family, member 22B; K20360 TBC1 domain family member 2	ECU04g1530/3e-20/---	PF00566/2.6E-51/Rab-GTPase-TBC domain	NA
CL102.Contig2_All	gi|465970314|gb|EMP32316.1|/1.48923e-119/TBC1 domain family member 22B, partial [Chelonia mydas]	gi|641780081|ref|XM_005309696.2|/1e-128/PREDICTED: Chrysemys picta bellii TBC1 domain family, member 22B (TBC1D22B), mRNA	sp|Q95LL3|TB22B_MACFA/4e-120/TBC1 domain family member 22B OS=Macaca fascicularis GN=TBC1D22B PE=2 SV=1	ccw:104692548/3e-120/TBC1D22B; TBC1 domain family, member 22B; K20360 TBC1 domain family member 2	ECU04g1530/2e-19/---	PTHR22957/3.2E-145/--	NA
CL103.Contig1_All	NA	gi|296050897|gb|GU250796.1|/1e-05/Pachyhynobius shangchengensis clone Psh29 microsatellite sequence	NA	NA	NA	NA	NA
CL103.Contig2_All	NA	gi|296050897|gb|GU250796.1|/3e-06/Pachyhynobius shangchengensis clone Psh29 microsatellite sequence	NA	NA	NA	NA	NA
CL103.Contig3_All	NA	NA	NA	NA	NA	NA	NA
CL104.Contig1_All	gi|958791435|ref|XP_014723826.1|/0/PREDICTED: H(+)/Cl(-) exchange transporter 3 isoform X2 [Equus asinus]	gi|641780119|ref|XM_005309724.2|/0.0/PREDICTED: Chrysemys picta bellii chloride channel, voltage-sensitive 3 (CLCN3), transcript variant X4, mRNA	sp|O18894|CLCN3_RABIT/0.0/H(+)/Cl(-) exchange transporter 3 OS=Oryctolagus cuniculus GN=CLCN3 PE=2 SV=3	gga:422432/0.0/CLCN3; chloride channel, voltage-sensitive 3; K05012 chloride channel 3/4/5	SPBC19C7.11_1/3e-91/---	PF00654/1.5E-101/Voltage gated chloride channel	NA
CL104.Contig2_All	gi|975113081|ref|XP_015271728.1|/7.34433e-17/PREDICTED: H(+)/Cl(-) exchange transporter 3 isoform X4 [Gekko japonicus]	gi|641780125|ref|XM_005309727.2|/2e-37/PREDICTED: Chrysemys picta bellii chloride channel, voltage-sensitive 3 (CLCN3), transcript variant X8, mRNA	sp|Q61418|CLCN4_MOUSE/8e-07/H(+)/Cl(-) exchange transporter 4 OS=Mus musculus GN=Clcn4 PE=2 SV=2	gja:107114672/9e-18/CLCN3; chloride channel, voltage-sensitive 3; K05012 chloride channel 3/4/5	NA	NA	NA
CL104.Contig3_All	gi|724827400|ref|XP_010362309.1|/0/PREDICTED: H(+)/Cl(-) exchange transporter 3 isoform X3 [Rhinopithecus roxellana]	gi|641780119|ref|XM_005309724.2|/0.0/PREDICTED: Chrysemys picta bellii chloride channel, voltage-sensitive 3 (CLCN3), transcript variant X4, mRNA	sp|O18894|CLCN3_RABIT/0.0/H(+)/Cl(-) exchange transporter 3 OS=Oryctolagus cuniculus GN=CLCN3 PE=2 SV=3	gga:422432/0.0/CLCN3; chloride channel, voltage-sensitive 3; K05012 chloride channel 3/4/5	SPBC19C7.11_1/2e-91/---	PS51371/9.602/CBS domain profile.	NA
CL105.Contig1_All	gi|591384113|ref|XP_007066514.1|/0/PREDICTED: histone-lysine N-methyltransferase SETD2 [Chelonia mydas]	gi|530644317|ref|XM_005308778.1|/1e-104/PREDICTED: Chrysemys picta bellii histone-lysine N-methyltransferase SETD2-like (LOC101947634), mRNA	sp|Q9BYW2|SETD2_HUMAN/6e-176/Histone-lysine N-methyltransferase SETD2 OS=Homo sapiens GN=SETD2 PE=1 SV=3	cmy:102947543/0.0/SETD2; SET domain containing 2; K11423 histone-lysine N-methyltransferase SETD2 [EC:2.1.1.43]	YKL032c/2e-08/---	SM00456/1.6E-7/Domain with 2 conserved Trp (W) residues	NA
CL105.Contig2_All	NA	gi|690042973|emb|LM556471.1|/2e-18/Onchocerca flexuosa genome assembly O_flexuosa_Cordoba ,scaffold OFLC_contig0014919	NA	NA	NA	NA	NA
CL106.Contig1_All	gi|946625118|ref|XP_014425402.1|/1.62454e-16/PREDICTED: zinc finger protein 271-like isoform X6 [Pelodiscus sinensis]	NA	sp|Q80YP6|ZIK1_MOUSE/1e-17/Zinc finger protein interacting with ribonucleoprotein K OS=Mus musculus GN=Zik1 PE=1 SV=1	cmy:102938359/6e-17/zinc finger protein 850-like; K09228 KRAB domain-containing zinc finger protein	SPAC4G8.13c/1e-06/---	PTHR24409:SF13/7.3E-31/--	NA
CL106.Contig2_All	gi|831218019|ref|XP_012657771.1|/2.09465e-16/PREDICTED: zinc finger protein 483 [Otolemur garnettii]	gi|961733962|ref|XM_015071960.1|/1e-08/PREDICTED: Acinonyx jubatus zinc finger protein 566 (LOC106974675), transcript variant X3, mRNA	sp|Q8TF39|ZN483_HUMAN/3e-17/Zinc finger protein 483 OS=Homo sapiens GN=ZNF483 PE=1 SV=3	hgl:101711297/8e-17/Znf483; zinc finger protein 483; K09229 KRAB and SCAN domains-containing zinc finger protein	SPAC4G8.13c/8e-07/---	PS50157/13.131/Zinc finger C2H2 type domain profile.	NA
CL106.Contig3_All	gi|674041737|ref|XP_008826696.1|/8.41427e-18/PREDICTED: zinc finger protein 345-like isoform X1 [Nannospalax galili] &gt;gi|674041739|ref|XP_008826697.1| PREDICTED: zinc finger protein 345-like isoform X2 [Nannospalax galili]	gi|641789010|ref|XM_008178143.1|/1e-11/PREDICTED: Chrysemys picta bellii zinc finger protein 501-like (LOC101931667), transcript variant X2, mRNA	sp|Q9BSG1|ZNF2_HUMAN/2e-18/Zinc finger protein 2 OS=Homo sapiens GN=ZNF2 PE=2 SV=4	hgl:101723100/3e-18/zinc finger protein 420-like; K09228 KRAB domain-containing zinc finger protein	SPAC4G8.13c/7e-08/---	PS00028/-/Zinc finger C2H2 type domain signature.	NA
CL106.Contig4_All	gi|674047434|ref|XP_008829790.1|/7.71551e-35/PREDICTED: zinc finger protein 678-like [Nannospalax galili]	gi|998689634|ref|XM_015626843.1|/5e-12/PREDICTED: Parus major Krueppel-like factor 5 (LOC107204054), mRNA	sp|Q5TYW1|ZN658_HUMAN/4e-33/Zinc finger protein 658 OS=Homo sapiens GN=ZNF658 PE=2 SV=2	cge:103158679/4e-35/zinc finger protein OZF-like; K09228 KRAB domain-containing zinc finger protein	SPAC144.09c/4e-13/---	PS50157/17.308/Zinc finger C2H2 type domain profile.	NA
CL106.Contig5_All	gi|880968466|ref|XP_012981374.1|/1.28978e-21/PREDICTED: zinc finger protein 420-like [Mesocricetus auratus]	gi|955542322|ref|XM_014796738.1|/1e-08/PREDICTED: Ceratotherium simum simum zinc finger protein 74 (LOC101408183), mRNA	sp|A2T7L7|ZSC21_PONPY/8e-21/Zinc finger and SCAN domain-containing protein 21 OS=Pongo pygmaeus GN=ZSCAN21 PE=3 SV=1	shr:100922205/2e-22/zinc finger protein 184-like; K09228 KRAB domain-containing zinc finger protein	SPAC4G8.13c/2e-09/---	PS50157/11.468/Zinc finger C2H2 type domain profile.	NA
CL106.Contig6_All	gi|987967309|ref|XP_015426460.1|/1.60721e-16/PREDICTED: zinc finger protein 84-like [Myotis davidii]	gi|970722986|ref|XM_015241907.1|/1e-08/PREDICTED: Vicugna pacos zinc finger protein OZF-like (LOC107033829), mRNA	sp|Q9XSR1|ZN252_CANFA/5e-18/Zinc finger protein 252 OS=Canis familiaris GN=ZNF252 PE=2 SV=1	myd:102769066/2e-17/zinc finger protein 84-like; K09228 KRAB domain-containing zinc finger protein	ECU08g0560/8e-07/---	PF00096/3.5E-7/Zinc finger, C2H2 type	NA
CL106.Contig7_All	gi|641783879|ref|XP_008174289.1|/2.72308e-12/PREDICTED: zinc finger protein OZF-like isoform X1 [Chrysemys picta bellii]	NA	sp|Q9EPU7|Z354C_RAT/3e-14/Zinc finger protein 354C OS=Rattus norvegicus GN=Znf354c PE=1 SV=1	cmy:102941023/3e-13/zinc finger protein 551-like; K09228 KRAB domain-containing zinc finger protein	NA	PS00028/-/Zinc finger C2H2 type domain signature.	NA
CL106.Contig8_All	gi|955535895|ref|XP_014649880.1|/1.40758e-20/PREDICTED: zinc finger protein 530-like [Ceratotherium simum simum]	gi|837820929|ref|XM_004592148.2|/5e-08/PREDICTED: Ochotona princeps zinc finger protein 74 (ZNF74), mRNA	sp|P17040|ZSC20_HUMAN/2e-21/Zinc finger and SCAN domain-containing protein 20 OS=Homo sapiens GN=ZSCAN20 PE=2 SV=3	cfr:102518171/2e-21/zinc finger protein 501; K09228 KRAB domain-containing zinc finger protein	YDR096w_2/6e-07/---	PTHR24409:SF13/3.1E-38/--	NA
CL107.Contig1_All	gi|530643609|ref|XP_005308489.1|/0/PREDICTED: nck-associated protein 5-like [Chrysemys picta bellii]	gi|961722008|ref|XM_015065777.1|/2e-29/PREDICTED: Acinonyx jubatus NCK-associated protein 5-like (NCKAP5L), mRNA	sp|Q9HCH0|NCK5L_HUMAN/0.0/Nck-associated protein 5-like OS=Homo sapiens GN=NCKAP5L PE=1 SV=2	acs:100558460/7e-168/nckap5l; NCK-associated protein 5-like; K18401 KAT8 regulatory NSL complex subunit 2	NA	PF15246/1.4E-94/Nck-associated protein 5, Peripheral clock protein	NA
CL107.Contig2_All	gi|530643609|ref|XP_005308489.1|/2.31159e-69/PREDICTED: nck-associated protein 5-like [Chrysemys picta bellii]	gi|961722008|ref|XM_015065777.1|/8e-30/PREDICTED: Acinonyx jubatus NCK-associated protein 5-like (NCKAP5L), mRNA	sp|Q9HCH0|NCK5L_HUMAN/1e-59/Nck-associated protein 5-like OS=Homo sapiens GN=NCKAP5L PE=1 SV=2	acs:100558460/2e-44/nckap5l; NCK-associated protein 5-like; K18401 KAT8 regulatory NSL complex subunit 2	NA	PTHR21740/1.5E-76/--	NA
CL108.Contig1_All	gi|558158297|ref|XP_006122249.1|/8.332e-40/PREDICTED: uncharacterized protein LOC102444675 isoform X3 [Pelodiscus sinensis] &gt;gi|946646942|ref|XP_014428640.1| PREDICTED: uncharacterized protein LOC102444675 isoform X1 [Pelodiscus sinensis] &gt;gi|946646945|ref|XP_014428641.1| PREDICTED: uncharacterized protein LOC102444675 isoform X2 [Pelodiscus sinensis]	NA	NA	acs:100566709/1e-35/tbc1d2; TBC1 domain family, member 2; K20165 TBC1 domain family member 2A	NA	NA	NA
CL108.Contig2_All	NA	NA	NA	NA	NA	NA	NA
CL109.Contig1_All	gi|768939851|ref|XP_003971219.2|/6.98192e-63/PREDICTED: 60S ribosomal protein L23a [Takifugu rubripes]	gi|15293914|gb|AF401578.1|/1e-101/Ictalurus punctatus ribosomal protein L23a mRNA, partial cds	sp|P62752|RL23A_RAT/3e-63/60S ribosomal protein L23a OS=Rattus norvegicus GN=Rpl23a PE=2 SV=1	tru:101075321/8e-64/rpl23a; ribosomal protein L23a; K02893 large subunit ribosomal protein L23Ae	YOL127w/2e-39/---	NA	NA
CL109.Contig2_All	gi|71051661|gb|AAH98550.1|/3.35374e-75/Ribosomal protein L23a [Danio rerio]	gi|71051660|gb|BC098550.1|/0.0/Danio rerio ribosomal protein L23a, mRNA (cDNA clone MGC:110139 IMAGE:7288150), complete cds	sp|P62752|RL23A_RAT/3e-73/60S ribosomal protein L23a OS=Rattus norvegicus GN=Rpl23a PE=2 SV=1	dre:335539/1e-75/rpl23a, wu:fa93f05, wu:fj20e05, zgc:110139; ribosomal protein L23a; K02893 large subunit ribosomal protein L23Ae	YOL127w/1e-44/---	PS00050/-/Ribosomal protein L23 signature.	biological_process:GO:0031016//pancreas development;GO:0000027//ribosomal large subunit assembly;GO:0006412//translation;GO:0051726//regulation of cell cycle;cellular_component:GO:0022625//cytosolic large ribosomal subunit;molecular_function:GO:0000166//nucleotide binding;GO:0003735//structural constituent of ribosome;
CL110.Contig1_All	gi|591385201|ref|XP_007067049.1|/2.03758e-72/PREDICTED: cell surface glycoprotein MUC18 [Chelonia mydas]	NA	sp|P43121|MUC18_HUMAN/3e-53/Cell surface glycoprotein MUC18 OS=Homo sapiens GN=MCAM PE=1 SV=2	cmy:102937596/2e-73/MCAM; melanoma cell adhesion molecule; K06534 melanoma cell adhesion molecule	NA	PF13895/2.6E-4/Immunoglobulin domain	NA
CL110.Contig2_All	gi|530633648|ref|XP_005303831.1|/3.17889e-172/PREDICTED: cell surface glycoprotein MUC18 isoform X2 [Chrysemys picta bellii]	gi|946609822|ref|XM_014572508.1|/4e-15/PREDICTED: Pelodiscus sinensis cell surface glycoprotein MUC18 (LOC102450587), mRNA	sp|P43121|MUC18_HUMAN/6e-134/Cell surface glycoprotein MUC18 OS=Homo sapiens GN=MCAM PE=1 SV=2	cmy:102937596/8e-171/MCAM; melanoma cell adhesion molecule; K06534 melanoma cell adhesion molecule	NA	SM00408/2.1E-10/Immunoglobulin C-2 Type	NA
CL110.Contig3_All	gi|530633646|ref|XP_005303830.1|/7.60368e-174/PREDICTED: cell surface glycoprotein MUC18 isoform X1 [Chrysemys picta bellii]	gi|946609822|ref|XM_014572508.1|/4e-15/PREDICTED: Pelodiscus sinensis cell surface glycoprotein MUC18 (LOC102450587), mRNA	sp|P43121|MUC18_HUMAN/2e-134/Cell surface glycoprotein MUC18 OS=Homo sapiens GN=MCAM PE=1 SV=2	cmy:102937596/3e-174/MCAM; melanoma cell adhesion molecule; K06534 melanoma cell adhesion molecule	NA	PF13895/1.0E-8/Immunoglobulin domain	NA
CL111.Contig1_All	gi|602659198|ref|XP_007435295.1|/5.72926e-50/PREDICTED: ly6/PLAUR domain-containing protein 3-like isoform X1 [Python bivittatus] &gt;gi|602659200|ref|XP_007435296.1| PREDICTED: ly6/PLAUR domain-containing protein 3-like isoform X2 [Python bivittatus]	NA	sp|O95274|LYPD3_HUMAN/5e-42/Ly6/PLAUR domain-containing protein 3 OS=Homo sapiens GN=LYPD3 PE=1 SV=2	acs:103279307/2e-15/urokinase plasminogen activator surface receptor-like; K03985 plasminogen activator, urokinase receptor	NA	PTHR10624:SF6/6.4E-60/--	NA
CL111.Contig2_All	gi|602659198|ref|XP_007435295.1|/5.93457e-50/PREDICTED: ly6/PLAUR domain-containing protein 3-like isoform X1 [Python bivittatus] &gt;gi|602659200|ref|XP_007435296.1| PREDICTED: ly6/PLAUR domain-containing protein 3-like isoform X2 [Python bivittatus]	NA	sp|O95274|LYPD3_HUMAN/5e-42/Ly6/PLAUR domain-containing protein 3 OS=Homo sapiens GN=LYPD3 PE=1 SV=2	acs:103279307/2e-15/urokinase plasminogen activator surface receptor-like; K03985 plasminogen activator, urokinase receptor	NA	PTHR10624:SF6/6.4E-60/--	NA
CL112.Contig1_All	NA	NA	NA	NA	NA	NA	NA
CL112.Contig2_All	NA	NA	NA	NA	NA	NA	NA
CL113.Contig1_All	gi|765166086|ref|XP_011491913.1|/2.09465e-16/PREDICTED: mucin-5AC-like, partial [Oryzias latipes]	NA	sp|Q05049|MUC1_XENLA/8e-10/Integumentary mucin C.1 (Fragment) OS=Xenopus laevis PE=2 SV=1	acs:100563509/2e-11/muc2; mucin 2, oligomeric mucus/gel-forming; K10955 intestinal mucin-2	YKR013w/8e-07/---	NA	NA
CL113.Contig2_All	gi|908484193|ref|XP_013093020.1|/8.31897e-29/PREDICTED: keratin-associated protein 5-4-like, partial [Biomphalaria glabrata]	NA	sp|Q9D5Z7|KRA52_MOUSE/9e-25/Keratin-associated protein 5-2 OS=Mus musculus GN=Krtap5-2 PE=2 SV=1	dre:100148804/3e-22/muc5.1, muc5ac; mucin 5.1, oligomeric mucus/gel-forming; K10955 intestinal mucin-2	CC1007/9e-11/---	NA	NA
CL113.Contig3_All	gi|658903811|ref|XP_008434649.1|/7.59802e-87/PREDICTED: keratin-associated protein 5-1-like [Poecilia reticulata]	gi|943946612|ref|XM_014500986.1|/5e-08/PREDICTED: Papilio machaon zinc finger protein 84 (LOC106709230), mRNA	sp|Q64507|KRA51_MOUSE/1e-49/Keratin-associated protein 5-1 OS=Mus musculus GN=Krtap5-1 PE=2 SV=1	umr:103671106/2e-60/MUC2; mucin 2, oligomeric mucus/gel-forming; K10955 intestinal mucin-2	YGL028c/7e-19/---	PR00173/5.8E-5/Glutamate-aspartate symporter signature	NA
CL113.Contig4_All	gi|908454082|ref|XP_013083241.1|/1.35484e-15/PREDICTED: LOW QUALITY PROTEIN: mucin-5AC-like, partial [Biomphalaria glabrata]	NA	sp|Q9D5Z7|KRA52_MOUSE/4e-13/Keratin-associated protein 5-2 OS=Mus musculus GN=Krtap5-2 PE=2 SV=1	acs:100563509/2e-12/muc2; mucin 2, oligomeric mucus/gel-forming; K10955 intestinal mucin-2	DR1893/9e-08/---	NA	NA
CL113.Contig5_All	gi|765166086|ref|XP_011491913.1|/2.99909e-15/PREDICTED: mucin-5AC-like, partial [Oryzias latipes]	NA	sp|Q54LY1|Y6311_DICDI/1e-10/G8 domain-containing protein DDB_G0286311 OS=Dictyostelium discoideum GN=DDB_G0286311 PE=3 SV=1	acs:100563509/4e-14/muc2; mucin 2, oligomeric mucus/gel-forming; K10955 intestinal mucin-2	YKR013w/2e-08/---	NA	NA
CL113.Contig6_All	gi|908484193|ref|XP_013093020.1|/2.8862e-13/PREDICTED: keratin-associated protein 5-4-like, partial [Biomphalaria glabrata]	NA	sp|Q9D5Z7|KRA52_MOUSE/5e-10/Keratin-associated protein 5-2 OS=Mus musculus GN=Krtap5-2 PE=2 SV=1	ola:101170304/2e-10/nephronectin-like; K06824 nephronectin	DR0399/9e-08/---	NA	NA
CL114.Contig1_All	gi|946658815|ref|XP_014430356.1|/2.55032e-27/PREDICTED: LOW QUALITY PROTEIN: uncharacterized protein LOC102459719 [Pelodiscus sinensis]	NA	NA	pss:102459719/4e-28/uncharacterized LOC102459719; K09228 KRAB domain-containing zinc finger protein	NA	NA	NA
CL114.Contig2_All	gi|946634894|ref|XP_014426857.1|/7.62806e-11/PREDICTED: synaptonemal complex protein 1 [Pelodiscus sinensis]	NA	NA	pss:102455541/8e-12/SYCP1; synaptonemal complex protein 1; K19533 synaptonemal complex protein 1	NA	NA	NA
CL115.Contig1_All	gi|847093063|ref|XP_012809021.1|/2.01715e-43/PREDICTED: uncharacterized protein LOC101733901 isoform X2 [Xenopus tropicalis]	NA	sp|P12844|MYO3_CAEEL/5e-08/Myosin-3 OS=Caenorhabditis elegans GN=myo-3 PE=2 SV=1	mze:101472134/2e-10/extracellular calcium-sensing receptor-like; K04612 calcium-sensing receptor	ECU04g0930/3e-07/---	PS00141/-/Eukaryotic and viral aspartyl proteases active site.	NA
CL115.Contig2_All	NA	NA	NA	NA	NA	NA	NA
CL115.Contig3_All	NA	NA	NA	NA	NA	NA	NA
CL116.Contig1_All	gi|39795780|gb|AAH64194.1|/2.46098e-17/decr2-prov protein, partial [Xenopus tropicalis]	gi|927135062|ref|XM_014055758.1|/2e-08/PREDICTED: Thamnophis sirtalis 2,4-dienoyl CoA reductase 2, peroxisomal (DECR2), mRNA	sp|Q5RBV3|DECR2_PONAB/4e-16/Peroxisomal 2,4-dienoyl-CoA reductase OS=Pongo abelii GN=DECR2 PE=2 SV=1	xla:443792/6e-18/decr2; 2,4-dienoyl-CoA reductase 2, peroxisomal (EC:1.3.1.34); K13237 peroxisomal 2,4-dienoyl-CoA reductase [EC:1.3.1.34]	NA	PTHR24315:SF0/3.3E-22/--	NA
CL116.Contig2_All	gi|556960450|ref|XP_005990735.1|/6.10568e-135/PREDICTED: peroxisomal 2,4-dienoyl-CoA reductase isoform X1 [Latimeria chalumnae] &gt;gi|556960453|ref|XP_005990736.1| PREDICTED: peroxisomal 2,4-dienoyl-CoA reductase isoform X1 [Latimeria chalumnae] &gt;gi|556960456|ref|XP_005990737.1| PREDICTED: peroxisomal 2,4-dienoyl-CoA reductase isoform X1 [Latimeria chalumnae]	gi|946618317|ref|XM_006113862.2|/3e-60/PREDICTED: Pelodiscus sinensis 2,4-dienoyl CoA reductase 2, peroxisomal (DECR2), mRNA	sp|Q6NV34|DECR2_DANRE/8e-118/Peroxisomal 2,4-dienoyl-CoA reductase OS=Danio rerio GN=decr2 PE=2 SV=1	lcm:102366665/7e-136/DECR2; 2,4-dienoyl CoA reductase 2, peroxisomal; K13237 peroxisomal 2,4-dienoyl-CoA reductase [EC:1.3.1.34]	DR0113/4e-48/---	PR00080/7.9E-6/Short-chain dehydrogenase/reductase (SDR) superfamily signature	NA
CL116.Contig3_All	gi|591359064|ref|XP_007054513.1|/1.63811e-135/PREDICTED: peroxisomal 2,4-dienoyl-CoA reductase isoform X1 [Chelonia mydas]	gi|946618317|ref|XM_006113862.2|/3e-60/PREDICTED: Pelodiscus sinensis 2,4-dienoyl CoA reductase 2, peroxisomal (DECR2), mRNA	sp|Q6NV34|DECR2_DANRE/2e-118/Peroxisomal 2,4-dienoyl-CoA reductase OS=Danio rerio GN=decr2 PE=2 SV=1	cmy:102939334/2e-136/DECR2; 2,4-dienoyl CoA reductase 2, peroxisomal; K13237 peroxisomal 2,4-dienoyl-CoA reductase [EC:1.3.1.34]	DR0113/4e-48/---	PR00081/2.5E-28/Glucose/ribitol dehydrogenase family signature	NA
CL117.Contig1_All	gi|395395171|gb|AFN55260.1|/5.7761e-56/caspase 3 [Cynops orientalis]	gi|395395170|gb|JQ320088.1|/2e-42/Cynops orientalis caspase 3 mRNA, complete cds	sp|Q8MJC3|CASP3_RABIT/1e-42/Caspase-3 OS=Oryctolagus cuniculus GN=CASP3 PE=2 SV=1	dre:566604/4e-44/casp3b, casp3l; caspase 3, apoptosis-related cysteine peptidase b; K02187 caspase 3 [EC:3.4.22.56]	NA	PR00376/6.4E-9/Interleukin-1B converting enzyme signature	biological_process:GO:0030182//neuron differentiation;GO:0006508//proteolysis;GO:0030216//keratinocyte differentiation;GO:0006915//apoptotic process;GO:0030218//erythrocyte differentiation;cellular_component:GO:0005737//cytoplasm;molecular_function:GO:0097200//cysteine-type endopeptidase activity involved in execution phase of apoptosis;
CL117.Contig2_All	gi|395395171|gb|AFN55260.1|/2.48841e-129/caspase 3 [Cynops orientalis]	gi|395395170|gb|JQ320088.1|/2e-67/Cynops orientalis caspase 3 mRNA, complete cds	sp|Q08DY9|CASP3_BOVIN/7e-87/Caspase-3 OS=Bos taurus GN=CASP3 PE=2 SV=1	lcm:106705928/2e-98/CASP3; caspase 3, apoptosis-related cysteine peptidase; K02187 caspase 3 [EC:3.4.22.56]	NA	PR00376/4.8E-39/Interleukin-1B converting enzyme signature	NA
CL118.Contig1_All	NA	NA	NA	NA	NA	NA	NA
CL118.Contig2_All	NA	NA	NA	NA	NA	NA	NA
CL118.Contig3_All	gi|290981150|ref|XP_002673294.1|/5.75285e-07/predicted protein [Naegleria gruberi] &gt;gi|284086876|gb|EFC40550.1| predicted protein, partial [Naegleria gruberi]	gi|840479715|emb|LK065715.1|/2e-06/Apteryx australis mantelli genome assembly AptMant0, scaffold scaffold769	NA	NA	NA	NA	NA
CL118.Contig4_All	gi|585701695|ref|XP_006822924.1|/4.65559e-29/PREDICTED: uncharacterized protein K02A2.6-like [Saccoglossus kowalevskii]	NA	NA	NA	NA	NA	NA
CL118.Contig5_All	NA	NA	NA	NA	NA	NA	NA
CL118.Contig6_All	NA	NA	NA	NA	NA	NA	NA
CL119.Contig1_All	NA	NA	NA	NA	NA	NA	NA
CL119.Contig2_All	NA	NA	NA	NA	NA	NA	NA
CL120.Contig1_All	gi|727004130|ref|XP_010392172.1|/4.46226e-37/PREDICTED: uncharacterized protein LOC104685828 isoform X2 [Corvus cornix cornix]	NA	sp|Q68DN1|CB016_HUMAN/5e-11/Uncharacterized protein C2orf16 OS=Homo sapiens GN=C2orf16 PE=2 SV=3	pxy:105383863/3e-10/transcription elongation factor B polypeptide 3-like; K15076 transcription elongation factor B, polypeptide 3	NA	PTHR23067/2.2E-13/--	NA
CL120.Contig2_All	gi|641765050|ref|XP_008167578.1|/9.24993e-29/PREDICTED: uncharacterized protein DDB_G0271670-like isoform X1 [Chrysemys picta bellii]	NA	sp|Q68DN1|CB016_HUMAN/2e-08/Uncharacterized protein C2orf16 OS=Homo sapiens GN=C2orf16 PE=2 SV=3	pxy:105383863/1e-10/transcription elongation factor B polypeptide 3-like; K15076 transcription elongation factor B, polypeptide 3	NA	PTHR23067/2.2E-13/--	NA
CL120.Contig3_All	gi|690445080|ref|XP_009323204.1|/8.75668e-11/PREDICTED: uncharacterized protein LOC103917739 [Pygoscelis adeliae]	NA	NA	NA	NA	NA	NA
CL121.Contig1_All	gi|847174849|ref|XP_012810338.1|/0/PREDICTED: uncharacterized protein LOC105945892 [Xenopus tropicalis]	NA	NA	asn:102381318/9e-14/PPM1M; protein phosphatase, Mg2+/Mn2+ dependent, 1M; K17507 protein phosphatase 1M [EC:3.1.3.16]	NA	NA	NA
CL121.Contig2_All	gi|847174849|ref|XP_012810338.1|/6.4082e-144/PREDICTED: uncharacterized protein LOC105945892 [Xenopus tropicalis]	NA	NA	NA	NA	PF03175/2.3E-19/DNA polymerase type B, organellar and viral	NA
CL121.Contig3_All	gi|944362120|ref|XP_006037794.2|/3.0186e-47/PREDICTED: uncharacterized protein LOC102378504 [Alligator sinensis]	NA	NA	api:100167227/2e-07/kelch-like protein 2; K10443 kelch-like protein 2/3	NA	NA	NA
CL121.Contig4_All	gi|972970999|ref|XP_015202570.1|/1.38143e-07/PREDICTED: uncharacterized protein LOC107077365 [Lepisosteus oculatus] &gt;gi|972971001|ref|XP_015202571.1| PREDICTED: uncharacterized protein LOC107077365 [Lepisosteus oculatus] &gt;gi|972971003|ref|XP_015202572.1| PREDICTED: uncharacterized protein LOC107077365 [Lepisosteus oculatus] &gt;gi|972971005|ref|XP_015202573.1| PREDICTED: uncharacterized pro…	NA	NA	NA	NA	NA	NA
CL121.Contig5_All	gi|946621607|ref|XP_014424931.1|/1.55671e-11/PREDICTED: uncharacterized protein LOC102452793 [Pelodiscus sinensis]	NA	NA	NA	NA	NA	NA
CL122.Contig1_All	gi|148229927|ref|NP_001080144.1|/8.21782e-116/annexin A1 [Xenopus laevis] &gt;gi|32450747|gb|AAH53786.1| Anxa1-prov protein [Xenopus laevis]	gi|847086539|ref|XM_012959535.1|/5e-15/PREDICTED: Xenopus (Silurana) tropicalis annexin A1 (anxa1), transcript variant X2, mRNA	sp|P04083|ANXA1_HUMAN/4e-115/Annexin A1 OS=Homo sapiens GN=ANXA1 PE=1 SV=2	xla:379836/1e-116/anxa1; annexin A1; K17091 annexin A1	NA	PF00191/1.4E-19/Annexin	biological_process:GO:0043086//negative regulation of catalytic activity;molecular_function:GO:0004859//phospholipase inhibitor activity;GO:0005544//calcium-dependent phospholipid binding;GO:0005509//calcium ion binding;
CL122.Contig2_All	gi|148229927|ref|NP_001080144.1|/7.29038e-110/annexin A1 [Xenopus laevis] &gt;gi|32450747|gb|AAH53786.1| Anxa1-prov protein [Xenopus laevis]	gi|847086539|ref|XM_012959535.1|/5e-15/PREDICTED: Xenopus (Silurana) tropicalis annexin A1 (anxa1), transcript variant X2, mRNA	sp|P51662|ANXA1_RABIT/2e-102/Annexin A1 OS=Oryctolagus cuniculus GN=ANXA1 PE=1 SV=1	xla:379836/9e-111/anxa1; annexin A1; K17091 annexin A1	NA	PR00196/5.4E-50/Annexin family signature	molecular_function:GO:0005488//binding;
CL122.Contig3_All	gi|148229927|ref|NP_001080144.1|/6.16774e-111/annexin A1 [Xenopus laevis] &gt;gi|32450747|gb|AAH53786.1| Anxa1-prov protein [Xenopus laevis]	gi|847086539|ref|XM_012959535.1|/5e-09/PREDICTED: Xenopus (Silurana) tropicalis annexin A1 (anxa1), transcript variant X2, mRNA	sp|P14087|ANXA1_CAVCU/2e-101/Annexin A1 OS=Cavia cutleri GN=ANXA1 PE=1 SV=1	xla:379836/7e-112/anxa1; annexin A1; K17091 annexin A1	NA	PF00191/4.1E-20/Annexin	molecular_function:GO:0005488//binding;
CL123.Contig1_All	gi|902880209|ref|XP_013030112.1|/0/PREDICTED: Golgi integral membrane protein 4 isoform X1 [Anser cygnoides domesticus]	gi|946679037|ref|XM_014577863.1|/7e-72/PREDICTED: Pelodiscus sinensis golgi integral membrane protein 4 (GOLIM4), transcript variant X6, mRNA	sp|O00461|GOLI4_HUMAN/0.0/Golgi integral membrane protein 4 OS=Homo sapiens GN=GOLIM4 PE=1 SV=1	fab:101815890/2e-27/RPGR; retinitis pigmentosa GTPase regulator; K19607 X-linked retinitis pigmentosa GTPase regulator	YLR106c/8e-12/---	PTHR22909/2.9E-148/--	NA
CL123.Contig2_All	gi|902880211|ref|XP_013030113.1|/0/PREDICTED: Golgi integral membrane protein 4 isoform X2 [Anser cygnoides domesticus]	gi|926534468|ref|XM_013961133.1|/4e-61/PREDICTED: Apteryx australis mantelli golgi integral membrane protein 4 (GOLIM4), partial mRNA	sp|O00461|GOLI4_HUMAN/0.0/Golgi integral membrane protein 4 OS=Homo sapiens GN=GOLIM4 PE=1 SV=1	ccw:104686354/2e-31/RPGR; retinitis pigmentosa GTPase regulator; K19607 X-linked retinitis pigmentosa GTPase regulator	YLR106c/1e-14/---	PTHR22909/1.6E-143/--	NA
CL123.Contig3_All	gi|119598972|gb|EAW78566.1|/7.26307e-18/golgi phosphoprotein 4, isoform CRA_c, partial [Homo sapiens]	gi|902880210|ref|XM_013174659.1|/2e-06/PREDICTED: Anser cygnoides domesticus golgi integral membrane protein 4 (GOLIM4), transcript variant X2, mRNA	sp|O00461|GOLI4_HUMAN/9e-19/Golgi integral membrane protein 4 OS=Homo sapiens GN=GOLIM4 PE=1 SV=1	NA	NA	NA	NA
CL124.Contig1_All	NA	NA	NA	NA	NA	NA	NA
CL124.Contig2_All	gi|808863849|gb|KKF15086.1|/3.65047e-61/putative RNA-directed DNA polymerase from transposon X-element [Larimichthys crocea]	NA	sp|Q95SX7|RTBS_DROME/3e-18/Probable RNA-directed DNA polymerase from transposon BS OS=Drosophila melanogaster GN=RTase PE=2 SV=1	spu:756739/8e-16/uncharacterized LOC756739; K11136 regulator of telomere elongation helicase 1 [EC:3.6.4.12]	NA	NA	NA
CL124.Contig3_All	gi|808870960|gb|KKF20735.1|/7.15474e-08/putative RNA-directed DNA polymerase from transposon X-element [Larimichthys crocea]	NA	NA	NA	NA	NA	NA
CL124.Contig4_All	NA	NA	NA	NA	NA	PS50878/10.249/Reverse transcriptase (RT) catalytic domain profile.	NA
CL124.Contig5_All	gi|808863849|gb|KKF15086.1|/2.90806e-40/putative RNA-directed DNA polymerase from transposon X-element [Larimichthys crocea]	NA	sp|Q95SX7|RTBS_DROME/3e-11/Probable RNA-directed DNA polymerase from transposon BS OS=Drosophila melanogaster GN=RTase PE=2 SV=1	spu:756739/9e-15/uncharacterized LOC756739; K11136 regulator of telomere elongation helicase 1 [EC:3.6.4.12]	CAC3514/2e-06/---	PTHR19446:SF341/8.0E-40/--	NA
CL124.Contig6_All	gi|999969301|gb|KXJ08475.1|/3.79385e-10/hypothetical protein AC249_AIPGENE9508 [Exaiptasia pallida]	NA	NA	NA	NA	NA	NA
CL125.Contig1_All	gi|530642662|ref|XP_005308033.1|/6.85899e-96/PREDICTED: probable palmitoyltransferase ZDHHC24 [Chrysemys picta bellii] &gt;gi|530642664|ref|XP_005308034.1| PREDICTED: probable palmitoyltransferase ZDHHC24 [Chrysemys picta bellii]	gi|591351976|ref|XM_007070375.1|/9e-26/PREDICTED: Chelonia mydas zinc finger, DHHC-type containing 24 (ZDHHC24), mRNA	sp|Q6UX98|ZDH24_HUMAN/1e-66/Probable palmitoyltransferase ZDHHC24 OS=Homo sapiens GN=ZDHHC24 PE=2 SV=1	cmy:102948238/2e-94/ZDHHC24; zinc finger, DHHC-type containing 24; K18932 palmitoyltransferase [EC:2.3.1.225]	SPBC3H7.09/4e-14/---	PTHR22883:SF23/1.5E-58/--	cellular_component:GO:0016020//membrane;molecular_function:GO:0046872//metal ion binding;GO:0016746//transferase activity, transferring acyl groups;
CL125.Contig2_All	gi|530642662|ref|XP_005308033.1|/6.37859e-96/PREDICTED: probable palmitoyltransferase ZDHHC24 [Chrysemys picta bellii] &gt;gi|530642664|ref|XP_005308034.1| PREDICTED: probable palmitoyltransferase ZDHHC24 [Chrysemys picta bellii]	gi|591351976|ref|XM_007070375.1|/8e-26/PREDICTED: Chelonia mydas zinc finger, DHHC-type containing 24 (ZDHHC24), mRNA	sp|Q6UX98|ZDH24_HUMAN/1e-66/Probable palmitoyltransferase ZDHHC24 OS=Homo sapiens GN=ZDHHC24 PE=2 SV=1	cmy:102948238/2e-94/ZDHHC24; zinc finger, DHHC-type containing 24; K18932 palmitoyltransferase [EC:2.3.1.225]	SPBC3H7.09/3e-14/---	PTHR22883:SF23/1.5E-58/--	cellular_component:GO:0016020//membrane;molecular_function:GO:0046872//metal ion binding;GO:0016746//transferase activity, transferring acyl groups;
CL126.Contig1_All	gi|160420183|ref|NP_001104208.1|/3.01854e-80/uncharacterized protein LOC100126633 precursor [Xenopus laevis] &gt;gi|157423382|gb|AAI53778.1| LOC100126633 protein [Xenopus laevis]	NA	sp|Q91X17|UROM_MOUSE/2e-25/Uromodulin OS=Mus musculus GN=Umod PE=1 SV=1	amj:106737611/1e-28/UMOD; uromodulin; K18274 uromodulin	NA	PTHR22962/4.8E-15/--	NA
CL126.Contig2_All	gi|160420183|ref|NP_001104208.1|/9.18373e-77/uncharacterized protein LOC100126633 precursor [Xenopus laevis] &gt;gi|157423382|gb|AAI53778.1| LOC100126633 protein [Xenopus laevis]	NA	sp|P07911|UROM_HUMAN/1e-25/Uromodulin OS=Homo sapiens GN=UMOD PE=1 SV=1	amj:106737611/2e-29/UMOD; uromodulin; K18274 uromodulin	NA	PTHR22962:SF12/4.8E-14/--	NA
CL127.Contig1_All	gi|557283323|ref|XP_006024542.1|/1.45122e-90/PREDICTED: glutathione S-transferase 3-like [Alligator sinensis] &gt;gi|944342095|ref|XP_014375806.1| PREDICTED: glutathione S-transferase 3-like [Alligator sinensis]	gi|641786589|ref|XM_008177194.1|/6e-36/PREDICTED: Chrysemys picta bellii glutathione S-transferase-like (LOC101948189), transcript variant X5, mRNA	sp|P26697|GSTA3_CHICK/2e-87/Glutathione S-transferase 3 OS=Gallus gallus PE=1 SV=2	asn:102372304/2e-91/glutathione S-transferase 3-like; K00799 glutathione S-transferase [EC:2.5.1.18]	NA	PR01266/7.5E-30/Alpha-class glutathione S-transferase signature	NA
CL127.Contig2_All	gi|557283323|ref|XP_006024542.1|/1.35696e-90/PREDICTED: glutathione S-transferase 3-like [Alligator sinensis] &gt;gi|944342095|ref|XP_014375806.1| PREDICTED: glutathione S-transferase 3-like [Alligator sinensis]	gi|641786589|ref|XM_008177194.1|/6e-36/PREDICTED: Chrysemys picta bellii glutathione S-transferase-like (LOC101948189), transcript variant X5, mRNA	sp|P26697|GSTA3_CHICK/2e-87/Glutathione S-transferase 3 OS=Gallus gallus PE=1 SV=2	asn:102372304/2e-91/glutathione S-transferase 3-like; K00799 glutathione S-transferase [EC:2.5.1.18]	NA	PTHR11571/9.0E-134/--	NA
CL128.Contig1_All	gi|558162152|ref|XP_006123104.1|/6.25671e-145/PREDICTED: G1/S-specific cyclin-D2 [Pelodiscus sinensis] &gt;gi|946649972|ref|XP_014429105.1| PREDICTED: G1/S-specific cyclin-D2 [Pelodiscus sinensis]	gi|641776821|ref|XM_005307804.2|/0.0/PREDICTED: Chrysemys picta bellii cyclin D2 (CCND2), mRNA	sp|P49706|CCND2_CHICK/5e-145/G1/S-specific cyclin-D2 OS=Gallus gallus GN=CCND2 PE=3 SV=1	pss:102462674/7e-146/CCND2; cyclin D2; K10151 cyclin D2	SPBC582.03/1e-10/---	PS00292/-/Cyclins signature.	biological_process:GO:0045737//positive regulation of cyclin-dependent protein serine/threonine kinase activity;cellular_component:GO:0005654//nucleoplasm;GO:0000307//cyclin-dependent protein kinase holoenzyme complex;GO:0031965//nuclear membrane;GO:0005730//nucleolus;GO:0000785//chromatin;GO:0005829//cytosol;molecular_function:GO:0019901//protein kinase binding;
CL128.Contig2_All	gi|558162152|ref|XP_006123104.1|/4.62533e-145/PREDICTED: G1/S-specific cyclin-D2 [Pelodiscus sinensis] &gt;gi|946649972|ref|XP_014429105.1| PREDICTED: G1/S-specific cyclin-D2 [Pelodiscus sinensis]	gi|641776821|ref|XM_005307804.2|/0.0/PREDICTED: Chrysemys picta bellii cyclin D2 (CCND2), mRNA	sp|P49706|CCND2_CHICK/4e-145/G1/S-specific cyclin-D2 OS=Gallus gallus GN=CCND2 PE=3 SV=1	pss:102462674/5e-146/CCND2; cyclin D2; K10151 cyclin D2	SPBC582.03/9e-11/---	PF02984/2.6E-20/Cyclin, C-terminal domain	biological_process:GO:0045737//positive regulation of cyclin-dependent protein serine/threonine kinase activity;cellular_component:GO:0005654//nucleoplasm;GO:0000307//cyclin-dependent protein kinase holoenzyme complex;GO:0031965//nuclear membrane;GO:0005730//nucleolus;GO:0000785//chromatin;GO:0005829//cytosol;molecular_function:GO:0019901//protein kinase binding;
CL129.Contig1_All	gi|77403696|dbj|BAE46430.1|/3.75855e-22/reverse transcriptase [Danio rerio]	NA	NA	NA	NA	NA	NA
CL129.Contig2_All	gi|929091301|ref|XP_014056412.1|/2.92895e-10/PREDICTED: uncharacterized protein LOC106605384, partial [Salmo salar]	NA	NA	NA	NA	NA	NA
CL129.Contig3_All	gi|808863849|gb|KKF15086.1|/5.74957e-26/putative RNA-directed DNA polymerase from transposon X-element [Larimichthys crocea]	NA	NA	NA	NA	NA	NA
CL130.Contig1_All	gi|301620004|ref|XP_002939371.1|/1.0118e-172/PREDICTED: acidic fibroblast growth factor intracellular-binding protein [Xenopus tropicalis]	gi|641793171|ref|XM_005305472.2|/1e-104/PREDICTED: Chrysemys picta bellii fibroblast growth factor (acidic) intracellular binding protein (FIBP), mRNA	sp|Q9JI19|FIBP_MOUSE/2e-171/Acidic fibroblast growth factor intracellular-binding protein OS=Mus musculus GN=Fibp PE=2 SV=1	NA	NA	PF05427/1.3E-180/Acidic fibroblast growth factor binding (FIBP)	molecular_function:GO:0017134//fibroblast growth factor binding;
CL130.Contig2_All	gi|301620004|ref|XP_002939371.1|/9.89999e-165/PREDICTED: acidic fibroblast growth factor intracellular-binding protein [Xenopus tropicalis]	gi|637376166|ref|XM_008124754.1|/4e-50/PREDICTED: Anolis carolinensis fibroblast growth factor (acidic) intracellular binding protein (fibp), mRNA	sp|Q9JI19|FIBP_MOUSE/2e-163/Acidic fibroblast growth factor intracellular-binding protein OS=Mus musculus GN=Fibp PE=2 SV=1	NA	NA	PF05427/4.8E-169/Acidic fibroblast growth factor binding (FIBP)	molecular_function:GO:0017134//fibroblast growth factor binding;
CL130.Contig3_All	gi|301620004|ref|XP_002939371.1|/4.76119e-158/PREDICTED: acidic fibroblast growth factor intracellular-binding protein [Xenopus tropicalis]	gi|641793171|ref|XM_005305472.2|/1e-102/PREDICTED: Chrysemys picta bellii fibroblast growth factor (acidic) intracellular binding protein (FIBP), mRNA	sp|Q9JI19|FIBP_MOUSE/8e-157/Acidic fibroblast growth factor intracellular-binding protein OS=Mus musculus GN=Fibp PE=2 SV=1	NA	NA	PTHR13223:SF2/4.2E-167/--	molecular_function:GO:0017134//fibroblast growth factor binding;
CL130.Contig4_All	gi|301620004|ref|XP_002939371.1|/4.64326e-150/PREDICTED: acidic fibroblast growth factor intracellular-binding protein [Xenopus tropicalis]	gi|637376166|ref|XM_008124754.1|/5e-49/PREDICTED: Anolis carolinensis fibroblast growth factor (acidic) intracellular binding protein (fibp), mRNA	sp|Q9JI19|FIBP_MOUSE/8e-149/Acidic fibroblast growth factor intracellular-binding protein OS=Mus musculus GN=Fibp PE=2 SV=1	NA	NA	PF05427/9.1E-154/Acidic fibroblast growth factor binding (FIBP)	molecular_function:GO:0017134//fibroblast growth factor binding;
CL131.Contig1_All	gi|678220542|gb|KFV87521.1|/1.91414e-17/Putative proline-rich protein 21, partial [Struthio camelus australis]	gi|112984571|gb|AC145804.3|/1e-07/Xenopus tropicalis clone CH216-83M4, complete sequence	sp|P60014|KR10A_HUMAN/2e-07/Keratin-associated protein 10-10 OS=Homo sapiens GN=KRTAP10-10 PE=1 SV=1	lve:103075112/4e-08/MUC5B; mucin 5B, oligomeric mucus/gel-forming; K13908 mucin-5B	NA	NA	NA
CL131.Contig2_All	gi|677444634|gb|KFQ39399.1|/1.12218e-17/hypothetical protein N332_00750, partial [Mesitornis unicolor]	gi|112984571|gb|AC145804.3|/1e-07/Xenopus tropicalis clone CH216-83M4, complete sequence	sp|Q6ZRP5|YD019_HUMAN/2e-07/Putative uncharacterized protein FLJ46204 OS=Homo sapiens PE=5 SV=2	lve:103075112/8e-09/MUC5B; mucin 5B, oligomeric mucus/gel-forming; K13908 mucin-5B	NA	NA	NA
CL131.Contig3_All	gi|149068899|gb|EDM18451.1|/1.69452e-10/rCG40090 [Rattus norvegicus]	gi|55820004|gb|AC134523.5|/9e-07/Mus musculus BAC clone RP24-492M8 from 5, complete sequence	NA	NA	NA	NA	NA
CL132.Contig1_All	gi|558598966|gb|EST45864.1|/2.06846e-06/hypothetical protein SS50377_14150 [Spironucleus salmonicida]	NA	NA	NA	NA	NA	NA
CL132.Contig2_All	gi|607352446|gb|EZA47397.1|/6.12162e-22/hypothetical protein X777_16284, partial [Cerapachys biroi]	NA	NA	NA	NA	NA	NA
CL133.Contig1_All	gi|989989930|ref|XP_015450646.1|/3.48632e-28/PREDICTED: endophilin-B1 isoform X1 [Pteropus alecto]	gi|950976829|ref|XM_014599665.1|/3e-58/PREDICTED: Alligator mississippiensis SH3-domain GRB2-like endophilin B1 (SH3GLB1), mRNA	sp|Q6AYE2|SHLB1_RAT/2e-29/Endophilin-B1 OS=Rattus norvegicus GN=Sh3glb1 PE=2 SV=1	chx:102185138/5e-29/SH3GLB1; SH3-domain GRB2-like endophilin B1; K11248 endophilin-B	NA	PTHR10661/6.7E-37/--	NA
CL133.Contig2_All	gi|690426379|ref|XP_009332158.1|/8.69384e-89/PREDICTED: endophilin-B1 [Pygoscelis adeliae]	gi|768348031|ref|XM_011572524.1|/1e-119/PREDICTED: Aquila chrysaetos canadensis SH3-domain GRB2-like endophilin B1 (SH3GLB1), transcript variant X3, mRNA	sp|Q5ZIR1|SHLB1_CHICK/9e-83/Endophilin-B1 OS=Gallus gallus GN=SH3GLB1 PE=2 SV=1	amj:102576882/2e-86/SH3GLB1; SH3-domain GRB2-like endophilin B1; K11248 endophilin-B	NA	PS50002/12.582/Src homology 3 (SH3) domain profile.	NA
CL133.Contig3_All	gi|960960249|ref|XP_014794797.1|/0/PREDICTED: endophilin-B1 isoform X7 [Calidris pugnax]	gi|768348033|ref|XM_011572525.1|/0.0/PREDICTED: Aquila chrysaetos canadensis SH3-domain GRB2-like endophilin B1 (SH3GLB1), transcript variant X4, mRNA	sp|Q5ZIR1|SHLB1_CHICK/0.0/Endophilin-B1 OS=Gallus gallus GN=SH3GLB1 PE=2 SV=1	tgu:100227417/0.0/SH3GLB1; SH3-domain GRB2-like endophilin B1; K11248 endophilin-B	NA	SM00721/1.3E-86/--	NA
CL134.Contig1_All	gi|946692759|ref|XP_014435529.1|/0/PREDICTED: rab GTPase-binding effector protein 1 isoform X2 [Pelodiscus sinensis]	gi|946692761|ref|XM_014580044.1|/0.0/PREDICTED: Pelodiscus sinensis rabaptin, RAB GTPase binding effector protein 1 (RABEP1), transcript variant X3, mRNA	sp|O35551|RABE1_MOUSE/0.0/Rab GTPase-binding effector protein 1 OS=Mus musculus GN=Rabep1 PE=1 SV=2	apla:101803031/0.0/RABEP1; rabaptin, RAB GTPase binding effector protein 1; K12480 Rab GTPase-binding effector protein 1	BS_smc/3e-15/---	PF09311/1.5E-33/Rabaptin-like protein	NA
CL134.Contig2_All	gi|946692759|ref|XP_014435529.1|/0/PREDICTED: rab GTPase-binding effector protein 1 isoform X2 [Pelodiscus sinensis]	gi|946692761|ref|XM_014580044.1|/0.0/PREDICTED: Pelodiscus sinensis rabaptin, RAB GTPase binding effector protein 1 (RABEP1), transcript variant X3, mRNA	sp|O35551|RABE1_MOUSE/0.0/Rab GTPase-binding effector protein 1 OS=Mus musculus GN=Rabep1 PE=1 SV=2	apla:101803031/0.0/RABEP1; rabaptin, RAB GTPase binding effector protein 1; K12480 Rab GTPase-binding effector protein 1	BS_smc/2e-15/---	PR01432/2.9E-121/Rabaptin signature	NA
CL134.Contig3_All	gi|946692759|ref|XP_014435529.1|/0/PREDICTED: rab GTPase-binding effector protein 1 isoform X2 [Pelodiscus sinensis]	gi|641756100|ref|XM_005284414.2|/0.0/PREDICTED: Chrysemys picta bellii rabaptin, RAB GTPase binding effector protein 1 (RABEP1), transcript variant X3, mRNA	sp|O35551|RABE1_MOUSE/0.0/Rab GTPase-binding effector protein 1 OS=Mus musculus GN=Rabep1 PE=1 SV=2	pss:102450529/0.0/RABEP1; rabaptin, RAB GTPase binding effector protein 1; K12480 Rab GTPase-binding effector protein 1	YHR023w/9e-20/---	PR01432/1.5E-120/Rabaptin signature	NA
CL135.Contig1_All	gi|45361473|ref|NP_989313.1|/0/amidophosphoribosyltransferase [Xenopus tropicalis] &gt;gi|39794421|gb|AAH64240.1| phosphoribosyl pyrophosphate amidotransferase [Xenopus tropicalis] &gt;gi|115530844|emb|CAL49328.1| phosphoribosyl pyrophosphate amidotransferase [Xenopus tropicalis]	gi|929412753|ref|XM_005517702.2|/1e-144/PREDICTED: Pseudopodoces humilis phosphoribosyl pyrophosphate amidotransferase (PPAT), mRNA	sp|P28173|PUR1_CHICK/0.0/Amidophosphoribosyltransferase OS=Gallus gallus GN=PPAT PE=2 SV=1	xtr:394937/0.0/ppat, ATASE, GPAT; phosphoribosyl pyrophosphate amidotransferase (EC:2.4.2.14); K00764 amidophosphoribosyltransferase [EC:2.4.2.14]	AF0873/1e-104/---	PF00156/2.4E-11/Phosphoribosyl transferase domain	biological_process:GO:0006541//glutamine metabolic process;GO:0009116//nucleoside metabolic process;GO:0009113//purine nucleobase biosynthetic process;GO:0006189//'de novo' IMP biosynthetic process;cellular_component:GO:0005829//cytosol;molecular_function:GO:0046872//metal ion binding;GO:0004044//amidophosphoribosyltransferase activity;GO:0051539//4 iron, 4 sulfur cluster binding;
CL135.Contig2_All	gi|530618974|ref|XP_005299197.1|/1.56844e-134/PREDICTED: amidophosphoribosyltransferase isoform X1 [Chrysemys picta bellii]	gi|591353486|ref|XM_007071045.1|/3e-68/PREDICTED: Chelonia mydas phosphoribosyl pyrophosphate amidotransferase (PPAT), mRNA	sp|P28173|PUR1_CHICK/4e-135/Amidophosphoribosyltransferase OS=Gallus gallus GN=PPAT PE=2 SV=1	gja:107123143/1e-134/PPAT; phosphoribosyl pyrophosphate amidotransferase; K00764 amidophosphoribosyltransferase [EC:2.4.2.14]	MJ0204/2e-56/---	PTHR11907:SF3/1.3E-185/--	biological_process:GO:0006541//glutamine metabolic process;GO:0009116//nucleoside metabolic process;GO:0009113//purine nucleobase biosynthetic process;GO:0006189//'de novo' IMP biosynthetic process;cellular_component:GO:0005829//cytosol;molecular_function:GO:0046872//metal ion binding;GO:0004044//amidophosphoribosyltransferase activity;GO:0051539//4 iron, 4 sulfur cluster binding;
CL136.Contig1_All	gi|909794345|ref|XP_013153335.1|/8.50519e-77/PREDICTED: protein canopy homolog 2 [Falco peregrinus]	gi|946677414|ref|XM_006131196.2|/3e-45/PREDICTED: Pelodiscus sinensis canopy FGF signaling regulator 2 (CNPY2), mRNA	sp|Q9Y2B0|CNPY2_HUMAN/5e-73/Protein canopy homolog 2 OS=Homo sapiens GN=CNPY2 PE=1 SV=1	clv:102085441/2e-66/PAN2; PAN2 poly(A) specific ribonuclease subunit; K12571 PAB-dependent poly(A)-specific ribonuclease subunit 2 [EC:3.1.13.4]	NA	NA	biological_process:GO:0045716//positive regulation of low-density lipoprotein particle receptor biosynthetic process;GO:0010629//negative regulation of gene expression;GO:0010988//regulation of low-density lipoprotein particle clearance;
CL136.Contig2_All	gi|909794345|ref|XP_013153335.1|/1.16063e-68/PREDICTED: protein canopy homolog 2 [Falco peregrinus]	gi|946677414|ref|XM_006131196.2|/5e-44/PREDICTED: Pelodiscus sinensis canopy FGF signaling regulator 2 (CNPY2), mRNA	sp|Q9Y2B0|CNPY2_HUMAN/9e-65/Protein canopy homolog 2 OS=Homo sapiens GN=CNPY2 PE=1 SV=1	clv:102085441/2e-58/PAN2; PAN2 poly(A) specific ribonuclease subunit; K12571 PAB-dependent poly(A)-specific ribonuclease subunit 2 [EC:3.1.13.4]	NA	PTHR13341/2.8E-104/--	NA
CL137.Contig1_All	gi|558131948|ref|XP_006116545.1|/1.96437e-14/PREDICTED: uncharacterized protein LOC102444972 [Pelodiscus sinensis]	NA	NA	acs:100566709/6e-10/tbc1d2; TBC1 domain family, member 2; K20165 TBC1 domain family member 2A	NA	NA	NA
CL137.Contig2_All	gi|946676894|ref|XP_014433004.1|/9.83897e-29/PREDICTED: uncharacterized protein LOC102461666 [Pelodiscus sinensis]	NA	NA	acs:100566709/1e-23/tbc1d2; TBC1 domain family, member 2; K20165 TBC1 domain family member 2A	NA	NA	NA
CL137.Contig3_All	gi|946676894|ref|XP_014433004.1|/8.97733e-31/PREDICTED: uncharacterized protein LOC102461666 [Pelodiscus sinensis]	NA	NA	acs:100566709/1e-15/tbc1d2; TBC1 domain family, member 2; K20165 TBC1 domain family member 2A	NA	NA	NA
CL138.Contig1_All	gi|557026906|ref|XP_006013556.1|/4.96631e-74/PREDICTED: gamma-crystallin M2-like [Latimeria chalumnae]	gi|556972192|ref|XM_005994281.1|/2e-43/PREDICTED: Latimeria chalumnae gamma-crystallin M2-like (LOC102364710), transcript variant X2, mRNA	sp|P02531|CRG2_RANTE/2e-71/Gamma-crystallin 2 (Fragment) OS=Rana temporaria PE=2 SV=1	bacu:103015945/7e-51/TBCCD1; TBCC domain containing 1; K16810 TBCC domain-containing protein 1	NA	PR01367/8.3E-25/Beta- and gamma-crystallin family signature	NA
CL138.Contig2_All	gi|557026906|ref|XP_006013556.1|/1.15817e-71/PREDICTED: gamma-crystallin M2-like [Latimeria chalumnae]	gi|556972192|ref|XM_005994281.1|/2e-43/PREDICTED: Latimeria chalumnae gamma-crystallin M2-like (LOC102364710), transcript variant X2, mRNA	sp|P02531|CRG2_RANTE/4e-69/Gamma-crystallin 2 (Fragment) OS=Rana temporaria PE=2 SV=1	bacu:103015945/4e-50/TBCCD1; TBCC domain containing 1; K16810 TBCC domain-containing protein 1	NA	PR01367/9.5E-25/Beta- and gamma-crystallin family signature	NA
CL139.Contig1_All	NA	NA	NA	NA	NA	NA	NA
CL139.Contig2_All	NA	NA	NA	NA	NA	NA	NA
CL139.Contig3_All	NA	NA	NA	NA	NA	NA	NA
CL139.Contig4_All	NA	NA	NA	NA	NA	NA	NA
CL139.Contig5_All	NA	NA	NA	NA	NA	NA	NA
CL139.Contig6_All	NA	gi|119392212|gb|AC184818.19|/3e-07/Canis Familiaris chromosome 14, clone XX-43P10, complete sequence	NA	NA	NA	NA	NA
CL140.Contig1_All	gi|126304988|ref|XP_001377626.1|/0/PREDICTED: cyclin-dependent kinase 10 isoform X1 [Monodelphis domestica]	gi|591369073|ref|XM_007059309.1|/1e-155/PREDICTED: Chelonia mydas cyclin-dependent kinase 10 (CDK10), mRNA	sp|Q15131|CDK10_HUMAN/0.0/Cyclin-dependent kinase 10 OS=Homo sapiens GN=CDK10 PE=1 SV=1	mdo:100027293/0.0/CDK10; cyclin-dependent kinase 10; K02449 cyclin-dependent kinase 10 [EC:2.7.11.22]	ECU02g1450/4e-50/---	PF00069/3.3E-69/Protein kinase domain	NA
CL140.Contig2_All	gi|593740082|ref|XP_007125582.1|/3.56743e-48/PREDICTED: cyclin-dependent kinase 10 [Physeter catodon]	gi|795345664|ref|XM_011927981.1|/4e-47/PREDICTED: Colobus angolensis palliatus cyclin-dependent kinase 10 (CDK10), transcript variant X2, mRNA	sp|Q15131|CDK10_HUMAN/8e-48/Cyclin-dependent kinase 10 OS=Homo sapiens GN=CDK10 PE=1 SV=1	mdo:100027293/6e-48/CDK10; cyclin-dependent kinase 10; K02449 cyclin-dependent kinase 10 [EC:2.7.11.22]	NA	PF00069/4.3E-15/Protein kinase domain	NA
CL141.Contig1_All	NA	NA	NA	NA	NA	NA	NA
CL141.Contig2_All	NA	NA	NA	NA	NA	NA	NA
CL141.Contig3_All	NA	NA	NA	NA	NA	NA	NA
CL141.Contig4_All	NA	NA	NA	NA	NA	NA	NA
CL141.Contig5_All	NA	NA	NA	NA	NA	NA	NA
CL142.Contig1_All	gi|4378025|gb|AAD19348.1|/7.37692e-25/reverse transcriptase-like protein [Takifugu rubripes]	NA	NA	NA	NA	NA	NA
CL142.Contig2_All	gi|768955396|ref|XP_011616348.1|/1.02636e-18/PREDICTED: LOW QUALITY PROTEIN: RNA-directed DNA polymerase from mobile element jockey-like, partial [Takifugu rubripes]	NA	NA	NA	NA	NA	NA
CL142.Contig3_All	gi|768955396|ref|XP_011616348.1|/5.6318e-17/PREDICTED: LOW QUALITY PROTEIN: RNA-directed DNA polymerase from mobile element jockey-like, partial [Takifugu rubripes]	NA	NA	NA	NA	NA	NA
CL142.Contig4_All	gi|928056199|ref|XP_013877416.1|/6.51234e-42/PREDICTED: RNA-directed DNA polymerase from mobile element jockey-like [Austrofundulus limnaeus]	NA	NA	hro:HELRODRAFT_192553/8e-06/hypothetical protein; K19009 serine/threonine-protein kinase SIK3 [EC:2.7.11.1]	NA	NA	NA
CL142.Contig5_All	gi|768955396|ref|XP_011616348.1|/1.79614e-15/PREDICTED: LOW QUALITY PROTEIN: RNA-directed DNA polymerase from mobile element jockey-like, partial [Takifugu rubripes]	NA	NA	NA	NA	NA	NA
CL142.Contig6_All	gi|768955396|ref|XP_011616348.1|/1.30671e-10/PREDICTED: LOW QUALITY PROTEIN: RNA-directed DNA polymerase from mobile element jockey-like, partial [Takifugu rubripes]	NA	NA	NA	NA	NA	NA
CL142.Contig7_All	gi|768955396|ref|XP_011616348.1|/1.28661e-21/PREDICTED: LOW QUALITY PROTEIN: RNA-directed DNA polymerase from mobile element jockey-like, partial [Takifugu rubripes]	NA	NA	NA	NA	NA	NA
CL142.Contig8_All	gi|930773812|ref|XP_014186665.1|/3.56427e-16/PREDICTED: uncharacterized protein LOC106632717 [Haplochromis burtoni]	NA	NA	NA	NA	NA	NA
CL142.Contig9_All	gi|4378025|gb|AAD19348.1|/4.96235e-45/reverse transcriptase-like protein [Takifugu rubripes]	NA	NA	NA	NA	PTHR19446:SF341/3.3E-14/--	NA
CL142.Contig10_All	gi|928056199|ref|XP_013877416.1|/1.38633e-19/PREDICTED: RNA-directed DNA polymerase from mobile element jockey-like [Austrofundulus limnaeus]	NA	NA	NA	NA	NA	NA
CL142.Contig11_All	NA	NA	NA	NA	NA	NA	NA
CL142.Contig12_All	gi|928056199|ref|XP_013877416.1|/1.36651e-07/PREDICTED: RNA-directed DNA polymerase from mobile element jockey-like [Austrofundulus limnaeus]	NA	NA	NA	NA	NA	NA
CL143.Contig1_All	gi|964144957|ref|XP_014765033.1|/5.60763e-17/uncharacterized protein Dana_GF24385 [Drosophila ananassae] &gt;gi|939222171|gb|KPU78117.1| uncharacterized protein Dana_GF24385 [Drosophila ananassae]	NA	sp|Q9NZW4|DSPP_HUMAN/4e-09/Dentin sialophosphoprotein OS=Homo sapiens GN=DSPP PE=1 SV=2	dre:100148804/2e-11/muc5.1, muc5ac; mucin 5.1, oligomeric mucus/gel-forming; K10955 intestinal mucin-2	L159324_1/5e-06/---	NA	NA
CL143.Contig2_All	gi|688562749|ref|XP_009301130.1|/1.57313e-19/PREDICTED: spore coat protein SP96 [Danio rerio]	NA	sp|Q9UF83|YM012_HUMAN/2e-12/Uncharacterized protein DKFZp434B061 OS=Homo sapiens PE=2 SV=2	dre:100148804/3e-13/muc5.1, muc5ac; mucin 5.1, oligomeric mucus/gel-forming; K10955 intestinal mucin-2	L159324_1/5e-12/---	NA	NA
CL144.Contig1_All	gi|641752197|ref|XP_008170621.1|/1.03456e-87/PREDICTED: band 4.1-like protein 3 isoform X16 [Chrysemys picta bellii]	gi|612007444|ref|XM_007487674.1|/1e-53/PREDICTED: Monodelphis domestica erythrocyte membrane protein band 4.1-like 3 (EPB41L3), transcript variant X4, mRNA	sp|Q9Y2J2|E41L3_HUMAN/5e-77/Band 4.1-like protein 3 OS=Homo sapiens GN=EPB41L3 PE=1 SV=2	amj:102570100/1e-86/EPB41L3; erythrocyte membrane protein band 4.1-like 3; K06107 erythrocyte membrane protein band 4.1	NA	PTHR23280:SF20/2.0E-91/--	NA
CL144.Contig2_All	gi|975120442|ref|XP_015275717.1|/0/PREDICTED: band 4.1-like protein 3 isoform X5 [Gekko japonicus]	gi|641752210|ref|XM_008172417.1|/0.0/PREDICTED: Chrysemys picta bellii erythrocyte membrane protein band 4.1-like 3 (EPB41L3), transcript variant X26, mRNA	sp|Q9WV92|E41L3_MOUSE/0.0/Band 4.1-like protein 3 OS=Mus musculus GN=Epb41l3 PE=1 SV=1	xla:398970/0.0/epb41l3, dal-1, dal1; erythrocyte membrane protein band 4.1-like 3; K06107 erythrocyte membrane protein band 4.1	NA	PF05902/4.5E-35/4.1 protein C-terminal domain (CTD)	biological_process:GO:0001558//regulation of cell growth;GO:0030866//cortical actin cytoskeleton organization;GO:0007016//cytoskeletal anchoring at plasma membrane;cellular_component:GO:0005856//cytoskeleton;GO:0019898//extrinsic component of membrane;GO:0005737//cytoplasm;GO:0005911//cell-cell junction;GO:0005886//plasma membrane;molecular_function:GO:0003779//actin binding;GO:0005198//structura…
CL144.Contig3_All	gi|148234979|ref|NP_001083520.1|/0/erythrocyte membrane protein band 4.1-like 3 [Xenopus laevis] &gt;gi|38051837|gb|AAH60449.1| MGC68473 protein [Xenopus laevis]	gi|641752194|ref|XM_008172398.1|/0.0/PREDICTED: Chrysemys picta bellii erythrocyte membrane protein band 4.1-like 3 (EPB41L3), transcript variant X18, mRNA	sp|Q9WV92|E41L3_MOUSE/0.0/Band 4.1-like protein 3 OS=Mus musculus GN=Epb41l3 PE=1 SV=1	xla:398970/0.0/epb41l3, dal-1, dal1; erythrocyte membrane protein band 4.1-like 3; K06107 erythrocyte membrane protein band 4.1	NA	SM00295/2.7E-79/Band 4.1 homologues	biological_process:GO:0001558//regulation of cell growth;GO:0030866//cortical actin cytoskeleton organization;GO:0007016//cytoskeletal anchoring at plasma membrane;cellular_component:GO:0005856//cytoskeleton;GO:0019898//extrinsic component of membrane;GO:0005737//cytoplasm;GO:0005911//cell-cell junction;GO:0005886//plasma membrane;molecular_function:GO:0003779//actin binding;GO:0005198//structura…
CL144.Contig4_All	gi|558230761|ref|XP_006139076.1|/0/PREDICTED: band 4.1-like protein 3 isoform X22 [Pelodiscus sinensis]	gi|641752194|ref|XM_008172398.1|/0.0/PREDICTED: Chrysemys picta bellii erythrocyte membrane protein band 4.1-like 3 (EPB41L3), transcript variant X18, mRNA	sp|Q9WV92|E41L3_MOUSE/0.0/Band 4.1-like protein 3 OS=Mus musculus GN=Epb41l3 PE=1 SV=1	cmy:102938269/0.0/EPB41L3; erythrocyte membrane protein band 4.1-like 3; K06107 erythrocyte membrane protein band 4.1	NA	PTHR23280/0.0/--	NA
CL144.Contig5_All	gi|591378801|ref|XP_007063951.1|/0/PREDICTED: band 4.1-like protein 3 [Chelonia mydas]	gi|641752210|ref|XM_008172417.1|/0.0/PREDICTED: Chrysemys picta bellii erythrocyte membrane protein band 4.1-like 3 (EPB41L3), transcript variant X26, mRNA	sp|Q9WV92|E41L3_MOUSE/0.0/Band 4.1-like protein 3 OS=Mus musculus GN=Epb41l3 PE=1 SV=1	cmy:102938269/0.0/EPB41L3; erythrocyte membrane protein band 4.1-like 3; K06107 erythrocyte membrane protein band 4.1	NA	PS00660/-/FERM domain signature 1.	NA
CL144.Contig6_All	gi|558230761|ref|XP_006139076.1|/0/PREDICTED: band 4.1-like protein 3 isoform X22 [Pelodiscus sinensis]	gi|641752194|ref|XM_008172398.1|/0.0/PREDICTED: Chrysemys picta bellii erythrocyte membrane protein band 4.1-like 3 (EPB41L3), transcript variant X18, mRNA	sp|Q9WV92|E41L3_MOUSE/0.0/Band 4.1-like protein 3 OS=Mus musculus GN=Epb41l3 PE=1 SV=1	cmy:102938269/0.0/EPB41L3; erythrocyte membrane protein band 4.1-like 3; K06107 erythrocyte membrane protein band 4.1	NA	PF04382/3.5E-22/SAB domain	NA
CL144.Contig7_All	gi|591378801|ref|XP_007063951.1|/0/PREDICTED: band 4.1-like protein 3 [Chelonia mydas]	gi|641752210|ref|XM_008172417.1|/0.0/PREDICTED: Chrysemys picta bellii erythrocyte membrane protein band 4.1-like 3 (EPB41L3), transcript variant X26, mRNA	sp|Q9WV92|E41L3_MOUSE/0.0/Band 4.1-like protein 3 OS=Mus musculus GN=Epb41l3 PE=1 SV=1	cmy:102938269/0.0/EPB41L3; erythrocyte membrane protein band 4.1-like 3; K06107 erythrocyte membrane protein band 4.1	HI0990/6e-07/---	PTHR23280/0.0/--	NA
CL145.Contig1_All	gi|350626507|gb|AEQ33586.1|/9.12108e-36/selenium binding protein 1 [Triaenodon obesus]	gi|591387530|ref|XM_007068119.1|/3e-25/PREDICTED: Chelonia mydas selenium-binding protein 1-A-like (LOC102932321), transcript variant X2, mRNA	sp|Q6PHD9|SBP1_DANRE/9e-36/Selenium-binding protein 1 OS=Danio rerio GN=selenbp1 PE=2 SV=1	lcm:102353480/5e-36/SELENBP1; selenium binding protein 1; K17285 selenium-binding protein 1	NA	PF05694/3.1E-30/56kDa selenium binding protein (SBP56)	biological_process:GO:0015031//protein transport;cellular_component:GO:0016020//membrane;GO:0005634//nucleus;GO:0005829//cytosol;molecular_function:GO:0008430//selenium binding;
CL145.Contig2_All	gi|350626507|gb|AEQ33586.1|/0/selenium binding protein 1 [Triaenodon obesus]	gi|694848424|ref|XM_009467070.1|/5e-81/PREDICTED: Nipponia nippon selenium-binding protein 1-like (LOC104014422), mRNA	sp|Q569D5|SBP1_XENTR/0.0/Selenium-binding protein 1 OS=Xenopus tropicalis GN=selenbp1 PE=2 SV=1	xtr:549504/0.0/selenbp1, hsbp, lpsb, sbp56, sp56; selenium binding protein 1; K17285 selenium-binding protein 1	NA	PTHR23300/0.0/--	biological_process:GO:0015031//protein transport;cellular_component:GO:0016020//membrane;GO:0005634//nucleus;GO:0005829//cytosol;molecular_function:GO:0008430//selenium binding;
CL145.Contig3_All	gi|704579161|ref|XP_010187910.1|/1.86139e-71/PREDICTED: selenium-binding protein 1-A-like [Mesitornis unicolor]	gi|909811400|ref|XM_005244293.2|/3e-42/PREDICTED: Falco peregrinus selenium-binding protein 1-A-like (LOC101913463), mRNA	sp|Q52KZ7|SBP1A_XENLA/4e-69/Selenium-binding protein 1-A OS=Xenopus laevis GN=selenbp1-a PE=2 SV=1	cmy:102932321/8e-71/selenium-binding protein 1-A-like; K17285 selenium-binding protein 1	NA	PTHR23300/6.9E-110/--	NA
CL146.Contig1_All	gi|573893550|ref|XP_006634527.1|/0/PREDICTED: tubulin beta-2B chain [Lepisosteus oculatus]	gi|591368092|ref|XM_007058831.1|/0.0/PREDICTED: Chelonia mydas tubulin beta-2 chain-like (LOC102944825), transcript variant X3, mRNA	sp|Q3KRE8|TBB2B_RAT/0.0/Tubulin beta-2B chain OS=Rattus norvegicus GN=Tubb2b PE=1 SV=1	lcm:102365599/0.0/tubulin beta-2B chain; K07375 tubulin beta	ECU03g0820i/0.0/---	PS00227/-/Tubulin subunits alpha, beta, and gamma signature.	biological_process:GO:0001764//neuron migration;GO:0007010//cytoskeleton organization;GO:0007017//microtubule-based process;cellular_component:GO:0005634//nucleus;GO:0005874//microtubule;GO:0005737//cytoplasm;molecular_function:GO:0005200//structural constituent of cytoskeleton;GO:0003924//GTPase activity;GO:0005515//protein binding;GO:0005525//GTP binding;
CL146.Contig2_All	gi|999984041|gb|KXJ23182.1|/1.84982e-57/Tubulin beta chain [Exaiptasia pallida]	gi|239582730|ref|NM_198809.2|/0.0/Danio rerio tubulin, beta 4B class IVb (tubb4b), mRNA	sp|P18700|TBB_STRPU/2e-59/Tubulin beta chain (Fragment) OS=Strongylocentrotus purpuratus PE=2 SV=1	tad:TRIADDRAFT_63686/2e-58/beta-tubulin; K07375 tubulin beta	ECU03g0820i/9e-48/---	PTHR11588:SF58/4.7E-96/--	biological_process:GO:0007017//microtubule-based process;cellular_component:GO:0005874//microtubule;GO:0005737//cytoplasm;molecular_function:GO:0005525//GTP binding;GO:0005200//structural constituent of cytoskeleton;GO:0003924//GTPase activity;
CL146.Contig3_All	gi|82524653|ref|NP_001032345.1|/0/tubulin beta-4A chain [Xenopus tropicalis] &gt;gi|60649740|gb|AAH90613.1| tubulin, beta 4 [Xenopus tropicalis] &gt;gi|89269015|emb|CAJ82594.1| tubulin, beta 2 [Xenopus tropicalis]	gi|929078110|ref|XM_014193954.1|/0.0/PREDICTED: Salmo salar tubulin beta-4B chain-like (LOC106601614), mRNA	sp|P68372|TBB4B_MOUSE/0.0/Tubulin beta-4B chain OS=Mus musculus GN=Tubb4b PE=1 SV=1	xtr:394927/0.0/tubb4a, beta-5, tubb2a, tubb4, tubb5; tubulin, beta 4A class IVa; K07375 tubulin beta	ECU03g0820i/0.0/---	PTHR11588:SF54/0.0/--	biological_process:GO:0007017//microtubule-based process;cellular_component:GO:0005874//microtubule;GO:0005737//cytoplasm;molecular_function:GO:0005525//GTP binding;GO:0005200//structural constituent of cytoskeleton;GO:0003924//GTPase activity;
CL146.Contig4_All	gi|351705283|gb|EHB08202.1|/0/Tubulin beta-2C chain [Heterocephalus glaber]	gi|611978578|ref|XM_001367004.3|/0.0/PREDICTED: Monodelphis domestica tubulin, beta 4B class IVb (TUBB4B), mRNA	sp|P68372|TBB4B_MOUSE/0.0/Tubulin beta-4B chain OS=Mus musculus GN=Tubb4b PE=1 SV=1	hgl:101712490/0.0/Tubb4b; tubulin, beta 4B class IVb; K07375 tubulin beta	ECU03g0820i/0.0/---	PS00227/-/Tubulin subunits alpha, beta, and gamma signature.	biological_process:GO:0007017//microtubule-based process;GO:0042267//natural killer cell mediated cytotoxicity;GO:0006928//movement of cell or subcellular component;GO:0007010//cytoskeleton organization;GO:0000086//G2/M transition of mitotic cell cycle;cellular_component:GO:0045298//tubulin complex;GO:0005874//microtubule;GO:0005829//cytosol;GO:0070062//extracellular exosome;GO:0031012//extracell…
CL146.Contig5_All	gi|558136461|ref|XP_006117555.1|/0/PREDICTED: tubulin beta-6 chain isoform X2 [Pelodiscus sinensis]	gi|591375446|ref|XM_007062336.1|/0.0/PREDICTED: Chelonia mydas tubulin beta-5 chain-like (LOC102944305), mRNA	sp|P09653|TBB5_CHICK/0.0/Tubulin beta-5 chain OS=Gallus gallus PE=3 SV=1	pbi:103057342/0.0/TUBB6; tubulin beta 6 class V; K07375 tubulin beta	ECU03g0820i/0.0/---	PS00227/-/Tubulin subunits alpha, beta, and gamma signature.	biological_process:GO:0007017//microtubule-based process;cellular_component:GO:0070062//extracellular exosome;GO:0005634//nucleus;GO:0005874//microtubule;GO:0005737//cytoplasm;molecular_function:GO:0005200//structural constituent of cytoskeleton;GO:0003924//GTPase activity;GO:0005525//GTP binding;
CL146.Contig6_All	gi|594078319|ref|XP_006062854.1|/0/PREDICTED: uncharacterized protein LOC102403160 [Bubalus bubalis]	gi|861430882|ref|XM_004842616.2|/0.0/PREDICTED: Heterocephalus glaber tubulin, beta 3 class III (Tubb3), mRNA	sp|Q60HC2|TBB3_MACFA/0.0/Tubulin beta-3 chain OS=Macaca fascicularis GN=TUBB3 PE=2 SV=1	lve:103082376/0.0/uncharacterized LOC103082376; K07375 tubulin beta	ECU03g0820i/0.0/---	PR01163/1.8E-116/Beta-tubulin signature	NA
CL147.Contig1_All	gi|530587747|ref|XP_005287600.1|/1.61091e-116/PREDICTED: synaptotagmin-like protein 2 isoform X3 [Chrysemys picta bellii]	gi|594630046|ref|XM_007168525.1|/9e-15/PREDICTED: Balaenoptera acutorostrata scammoni synaptotagmin-like 2 (SYTL2), transcript variant X16, mRNA	sp|Q9HCH5|SYTL2_HUMAN/2e-85/Synaptotagmin-like protein 2 OS=Homo sapiens GN=SYTL2 PE=1 SV=3	pss:102451098/3e-116/SYTL2; synaptotagmin-like 2; K17598 synaptotagmin-like protein	NA	PTHR10024:SF10/2.2E-46/--	biological_process:GO:1902578//single-organism localization;GO:0009987//cellular process;cellular_component:GO:0044464//cell part;molecular_function:GO:0005488//binding;
CL147.Contig2_All	gi|530587751|ref|XP_005287602.1|/0/PREDICTED: synaptotagmin-like protein 2 isoform X5 [Chrysemys picta bellii]	gi|942143752|ref|XM_005995161.2|/9e-75/PREDICTED: Latimeria chalumnae synaptotagmin-like 2 (SYTL2), transcript variant X7, mRNA	sp|A6QP06|SYTL2_BOVIN/0.0/Synaptotagmin-like protein 2 OS=Bos taurus GN=SYTL2 PE=2 SV=1	pbi:103058465/0.0/SYTL2; synaptotagmin like 2; K17598 synaptotagmin-like protein	NA	PS50004/15.044/C2 domain profile.	biological_process:GO:0044763//single-organism cellular process;GO:0046903//secretion;cellular_component:GO:0016020//membrane;GO:0005737//cytoplasm;molecular_function:GO:0005515//protein binding;
CL147.Contig3_All	gi|946633462|ref|XP_014426610.1|/1.26632e-104/PREDICTED: synaptotagmin-like protein 2 isoform X3 [Pelodiscus sinensis]	gi|594630046|ref|XM_007168525.1|/8e-15/PREDICTED: Balaenoptera acutorostrata scammoni synaptotagmin-like 2 (SYTL2), transcript variant X16, mRNA	sp|Q9HCH5|SYTL2_HUMAN/1e-85/Synaptotagmin-like protein 2 OS=Homo sapiens GN=SYTL2 PE=1 SV=3	pss:102451098/1e-105/SYTL2; synaptotagmin-like 2; K17598 synaptotagmin-like protein	NA	PTHR10024/2.1E-45/--	biological_process:GO:1902578//single-organism localization;GO:0009987//cellular process;cellular_component:GO:0044464//cell part;molecular_function:GO:0005488//binding;
CL147.Contig4_All	gi|699647099|ref|XP_009879505.1|/0/PREDICTED: synaptotagmin-like protein 2 [Charadrius vociferus]	gi|942143752|ref|XM_005995161.2|/5e-75/PREDICTED: Latimeria chalumnae synaptotagmin-like 2 (SYTL2), transcript variant X7, mRNA	sp|A6QP06|SYTL2_BOVIN/0.0/Synaptotagmin-like protein 2 OS=Bos taurus GN=SYTL2 PE=2 SV=1	acs:100567195/0.0/sytl2; synaptotagmin-like 2; K17598 synaptotagmin-like protein	NA	SM00239/1.3E-12/Protein kinase C conserved region 2 (CalB)	biological_process:GO:0072659//protein localization to plasma membrane;GO:0070257//positive regulation of mucus secretion;GO:0006904//vesicle docking involved in exocytosis;GO:0006886//intracellular protein transport;GO:0010923//negative regulation of phosphatase activity;cellular_component:GO:0070382//exocytic vesicle;GO:0042470//melanosome;GO:0019897//extrinsic component of plasma membrane;mole…
CL147.Contig5_All	gi|637286916|ref|XP_008106341.1|/0/PREDICTED: synaptotagmin-like protein 2 isoform X2 [Anolis carolinensis]	gi|942143752|ref|XM_005995161.2|/5e-75/PREDICTED: Latimeria chalumnae synaptotagmin-like 2 (SYTL2), transcript variant X7, mRNA	sp|A6QP06|SYTL2_BOVIN/0.0/Synaptotagmin-like protein 2 OS=Bos taurus GN=SYTL2 PE=2 SV=1	acs:100567195/0.0/sytl2; synaptotagmin-like 2; K17598 synaptotagmin-like protein	NA	PTHR10024:SF10/8.9E-262/--	biological_process:GO:0072659//protein localization to plasma membrane;GO:0070257//positive regulation of mucus secretion;GO:0006904//vesicle docking involved in exocytosis;GO:0006886//intracellular protein transport;GO:0010923//negative regulation of phosphatase activity;cellular_component:GO:0070382//exocytic vesicle;GO:0042470//melanosome;GO:0019897//extrinsic component of plasma membrane;mole…
CL148.Contig1_All	gi|641753687|ref|XP_008175318.1|/0/PREDICTED: G-protein coupled receptor 126 isoform X3 [Chrysemys picta bellii]	gi|641753688|ref|XM_008177101.1|/1e-54/PREDICTED: Chrysemys picta bellii G protein-coupled receptor 126 (GPR126), transcript variant X4, mRNA	sp|Q86SQ4|GP126_HUMAN/0.0/G-protein coupled receptor 126 OS=Homo sapiens GN=GPR126 PE=1 SV=3	cmy:102935580/0.0/GPR126; G protein-coupled receptor 126; K08463 G protein-coupled receptor 126	NA	PF01825/6.2E-16/Latrophilin/CL-1-like GPS domain	NA
CL148.Contig2_All	gi|641753689|ref|XP_008175323.1|/0/PREDICTED: G-protein coupled receptor 126 isoform X4 [Chrysemys picta bellii]	gi|641753688|ref|XM_008177101.1|/1e-54/PREDICTED: Chrysemys picta bellii G protein-coupled receptor 126 (GPR126), transcript variant X4, mRNA	sp|Q86SQ4|GP126_HUMAN/0.0/G-protein coupled receptor 126 OS=Homo sapiens GN=GPR126 PE=1 SV=3	cmy:102935580/0.0/GPR126; G protein-coupled receptor 126; K08463 G protein-coupled receptor 126	NA	PTHR12011/0.0/--	NA
CL149.Contig1_All	gi|89272507|emb|CAJ83388.1|/0/GA binding protein transcription factor, beta subunit 2 [Xenopus tropicalis]	gi|946698970|ref|XM_014581654.1|/0.0/PREDICTED: Pelodiscus sinensis GA binding protein transcription factor, beta subunit 1 (GABPB1), transcript variant X3, mRNA	sp|Q1RMI3|GABP1_BOVIN/0.0/GA-binding protein subunit beta-1 OS=Bos taurus GN=GABPB1 PE=2 SV=1	xla:380439/0.0/gabpb1-a, babpb2, e4tf1, e4tf1-47, e4tf1-53, e4tf1b, gabpb, gabpb1, gabpb2, nrf2b1, nrf2b2, xrpflbeta1; GA binding protein transcription factor, beta subunit 1; K09454 GA-binding protein transcription factor, beta	all2748/5e-18/---	PTHR24193:SF0/2.3E-256/--	NA
CL149.Contig2_All	gi|55926098|ref|NP_001007484.1|/0/GA-binding protein subunit beta-1 [Xenopus tropicalis] &gt;gi|51261583|gb|AAH79923.1| GA binding protein transcription factor, beta subunit 1 [Xenopus tropicalis]	gi|946698970|ref|XM_014581654.1|/0.0/PREDICTED: Pelodiscus sinensis GA binding protein transcription factor, beta subunit 1 (GABPB1), transcript variant X3, mRNA	sp|Q1RMI3|GABP1_BOVIN/0.0/GA-binding protein subunit beta-1 OS=Bos taurus GN=GABPB1 PE=2 SV=1	xtr:493213/0.0/gabpb1, babpb2, e4tf1, e4tf1-47, e4tf1-53, e4tf1b, gabpb, gabpb2, nrf2b1, nrf2b2, xrpflbeta1; GA binding protein transcription factor, beta subunit 1 (EC:3.2.1.3); K09454 GA-binding protein transcription factor, beta	all2748/8e-18/---	PF12796/1.4E-21/Ankyrin repeats (3 copies)	NA
CL150.Contig1_All	gi|847114116|ref|XP_012815376.1|/3.42327e-41/PREDICTED: uncharacterized protein LOC105946832 [Xenopus tropicalis]	NA	NA	pss:102461166/3e-33/ARL1; ADP-ribosylation factor-like 1; K07942 ADP-ribosylation factor-like protein 1	NA	NA	NA
CL150.Contig2_All	gi|847114116|ref|XP_012815376.1|/5.04932e-41/PREDICTED: uncharacterized protein LOC105946832 [Xenopus tropicalis]	NA	NA	pss:102461166/4e-33/ARL1; ADP-ribosylation factor-like 1; K07942 ADP-ribosylation factor-like protein 1	NA	NA	NA
CL150.Contig3_All	gi|847114116|ref|XP_012815376.1|/3.72915e-41/PREDICTED: uncharacterized protein LOC105946832 [Xenopus tropicalis]	NA	NA	pss:102461166/3e-33/ARL1; ADP-ribosylation factor-like 1; K07942 ADP-ribosylation factor-like protein 1	NA	NA	NA
CL150.Contig4_All	gi|847114116|ref|XP_012815376.1|/2.81778e-41/PREDICTED: uncharacterized protein LOC105946832 [Xenopus tropicalis]	NA	NA	pss:102461166/2e-33/ARL1; ADP-ribosylation factor-like 1; K07942 ADP-ribosylation factor-like protein 1	NA	NA	NA
CL150.Contig5_All	gi|637326420|ref|XP_008113781.1|/3.40828e-34/PREDICTED: uncharacterized protein LOC103279601 [Anolis carolinensis]	NA	NA	pss:102461166/3e-22/ARL1; ADP-ribosylation factor-like 1; K07942 ADP-ribosylation factor-like protein 1	NA	NA	NA
CL150.Contig6_All	gi|946688498|ref|XP_014434826.1|/4.27985e-37/PREDICTED: uncharacterized protein LOC106732794 [Pelodiscus sinensis]	NA	NA	pss:102461166/2e-35/ARL1; ADP-ribosylation factor-like 1; K07942 ADP-ribosylation factor-like protein 1	NA	NA	NA
CL150.Contig7_All	gi|4378025|gb|AAD19348.1|/1.1821e-10/reverse transcriptase-like protein [Takifugu rubripes]	NA	NA	cmy:102930740/6e-06/AHCYL2; adenosylhomocysteinase-like 2; K01251 adenosylhomocysteinase [EC:3.3.1.1]	NA	PTHR19446/3.5E-12/--	NA
CL150.Contig8_All	gi|637295898|ref|XP_008107943.1|/8.11548e-29/PREDICTED: uncharacterized protein LOC103278716 [Anolis carolinensis] &gt;gi|637295902|ref|XP_008107944.1| PREDICTED: uncharacterized protein LOC103278716 [Anolis carolinensis]	NA	NA	pss:102461166/5e-25/ARL1; ADP-ribosylation factor-like 1; K07942 ADP-ribosylation factor-like protein 1	NA	NA	NA
CL150.Contig9_All	gi|946676894|ref|XP_014433004.1|/4.14296e-39/PREDICTED: uncharacterized protein LOC102461666 [Pelodiscus sinensis]	NA	NA	acs:100566709/5e-19/tbc1d2; TBC1 domain family, member 2; K20165 TBC1 domain family member 2A	NA	NA	NA
CL150.Contig10_All	NA	NA	NA	NA	NA	NA	NA
CL150.Contig11_All	gi|641785559|ref|XP_008175009.1|/8.11105e-47/PREDICTED: alpha-2-macroglobulin-like [Chrysemys picta bellii]	NA	NA	pss:102461166/4e-31/ARL1; ADP-ribosylation factor-like 1; K07942 ADP-ribosylation factor-like protein 1	NA	NA	NA
CL150.Contig12_All	gi|4378025|gb|AAD19348.1|/2.21732e-10/reverse transcriptase-like protein [Takifugu rubripes]	gi|840486209|emb|LK065468.1|/4e-10/Apteryx australis mantelli genome assembly AptMant0, scaffold scaffold893	NA	NA	NA	PTHR19446/3.5E-12/--	NA
CL150.Contig13_All	NA	NA	NA	NA	NA	NA	NA
CL150.Contig14_All	gi|946688498|ref|XP_014434826.1|/2.06394e-11/PREDICTED: uncharacterized protein LOC106732794 [Pelodiscus sinensis]	NA	NA	cmy:102934264/9e-11/UHRF2; ubiquitin-like with PHD and ring finger domains 2, E3 ubiquitin protein ligase; K15713 E3 ubiquitin-protein ligase UHRF2 [EC:2.3.2.27]	NA	NA	NA
CL150.Contig15_All	gi|637295898|ref|XP_008107943.1|/3.09905e-19/PREDICTED: uncharacterized protein LOC103278716 [Anolis carolinensis] &gt;gi|637295902|ref|XP_008107944.1| PREDICTED: uncharacterized protein LOC103278716 [Anolis carolinensis]	NA	NA	cmy:102939899/2e-17/TRIM67; tripartite motif containing 67; K10649 tripartite motif-containing protein 9/67	NA	NA	NA
CL150.Contig16_All	gi|637295898|ref|XP_008107943.1|/5.34266e-26/PREDICTED: uncharacterized protein LOC103278716 [Anolis carolinensis] &gt;gi|637295902|ref|XP_008107944.1| PREDICTED: uncharacterized protein LOC103278716 [Anolis carolinensis]	NA	NA	pss:102461166/1e-24/ARL1; ADP-ribosylation factor-like 1; K07942 ADP-ribosylation factor-like protein 1	NA	NA	NA
CL150.Contig17_All	gi|637295898|ref|XP_008107943.1|/1.53118e-46/PREDICTED: uncharacterized protein LOC103278716 [Anolis carolinensis] &gt;gi|637295902|ref|XP_008107944.1| PREDICTED: uncharacterized protein LOC103278716 [Anolis carolinensis]	NA	NA	pss:102461166/2e-34/ARL1; ADP-ribosylation factor-like 1; K07942 ADP-ribosylation factor-like protein 1	NA	NA	NA
CL151.Contig1_All	NA	NA	NA	NA	NA	NA	NA
CL151.Contig2_All	NA	NA	NA	NA	NA	NA	NA
CL152.Contig1_All	gi|557017678|ref|XP_006009242.1|/0/PREDICTED: Y+L amino acid transporter 2-like [Latimeria chalumnae] &gt;gi|557017680|ref|XP_006009243.1| PREDICTED: Y+L amino acid transporter 2-like [Latimeria chalumnae] &gt;gi|557017684|ref|XP_006009245.1| PREDICTED: Y+L amino acid transporter 2-like [Latimeria chalumnae]	gi|942200707|ref|XM_014496900.1|/6e-09/PREDICTED: Latimeria chalumnae solute carrier family 7 (amino acid transporter light chain, y+L system), member 7 (SLC7A7), transcript variant X2, mRNA	sp|Q9UM01|YLAT1_HUMAN/0.0/Y+L amino acid transporter 1 OS=Homo sapiens GN=SLC7A7 PE=1 SV=2	lcm:102355973/0.0/Y+L amino acid transporter 2-like; K13867 solute carrier family 7 (L-type amino acid transporter), member 7	alr1519/2e-54/---	PF13520/2.7E-63/Amino acid permease	biological_process:GO:0003333//amino acid transmembrane transport;cellular_component:GO:0016021//integral component of membrane;molecular_function:GO:0015171//amino acid transmembrane transporter activity;
CL152.Contig2_All	gi|557017678|ref|XP_006009242.1|/1.1488e-30/PREDICTED: Y+L amino acid transporter 2-like [Latimeria chalumnae] &gt;gi|557017680|ref|XP_006009243.1| PREDICTED: Y+L amino acid transporter 2-like [Latimeria chalumnae] &gt;gi|557017684|ref|XP_006009245.1| PREDICTED: Y+L amino acid transporter 2-like [Latimeria chalumnae]	NA	sp|Q9UM01|YLAT1_HUMAN/5e-29/Y+L amino acid transporter 1 OS=Homo sapiens GN=SLC7A7 PE=1 SV=2	lcm:102355973/1e-31/Y+L amino acid transporter 2-like; K13867 solute carrier family 7 (L-type amino acid transporter), member 7	NA	PF13520/4.4E-11/Amino acid permease	biological_process:GO:0003333//amino acid transmembrane transport;cellular_component:GO:0016021//integral component of membrane;molecular_function:GO:0015171//amino acid transmembrane transporter activity;
CL153.Contig1_All	NA	NA	NA	NA	NA	NA	NA
CL153.Contig2_All	NA	NA	sp|Q148F6|ROGDI_BOVIN/3e-06/Protein rogdi homolog OS=Bos taurus GN=ROGDI PE=2 SV=1	NA	NA	NA	NA
CL154.Contig1_All	gi|89271257|emb|CAJ83117.1|/0/pelota homolog (Drosophila) [Xenopus tropicalis]	gi|641726059|ref|XM_008154806.1|/0.0/PREDICTED: Eptesicus fuscus pelota homolog (Drosophila) (PELO), mRNA	sp|Q5U567|PELO_XENLA/0.0/Protein pelota homolog OS=Xenopus laevis GN=pelo PE=2 SV=1	pbi:103067555/0.0/PELO; pelota homolog (Drosophila); K06965 protein pelota	SPCC18B5.06/2e-106/---	PF03464/4.8E-34/eRF1 domain 2	NA
CL154.Contig2_All	gi|89271257|emb|CAJ83117.1|/1.10741e-140/pelota homolog (Drosophila) [Xenopus tropicalis]	gi|641726059|ref|XM_008154806.1|/1e-126/PREDICTED: Eptesicus fuscus pelota homolog (Drosophila) (PELO), mRNA	sp|Q5U567|PELO_XENLA/2e-141/Protein pelota homolog OS=Xenopus laevis GN=pelo PE=2 SV=1	pbi:103067555/9e-141/PELO; pelota homolog (Drosophila); K06965 protein pelota	SPCC18B5.06/2e-76/---	PF03465/1.3E-24/eRF1 domain 3	biological_process:GO:0070966//nuclear-transcribed mRNA catabolic process, no-go decay;GO:0071025//RNA surveillance;GO:0070481//nuclear-transcribed mRNA catabolic process, non-stop decay;GO:0051301//cell division;GO:0090305//nucleic acid phosphodiester bond hydrolysis;GO:0007049//cell cycle;cellular_component:GO:0005634//nucleus;GO:0005737//cytoplasm;molecular_function:GO:0046872//metal ion bindi…
CL155.Contig1_All	gi|847139586|ref|XP_012820977.1|/0/PREDICTED: dnaJ homolog subfamily C member 13 isoform X2 [Xenopus tropicalis]	gi|641751906|ref|XM_005278641.2|/0.0/PREDICTED: Chrysemys picta bellii DnaJ (Hsp40) homolog, subfamily C, member 13 (DNAJC13), transcript variant X2, mRNA	sp|O75165|DJC13_HUMAN/0.0/DnaJ homolog subfamily C member 13 OS=Homo sapiens GN=DNAJC13 PE=1 SV=5	xtr:100486485/0.0/dnajc13; DnaJ heat shock protein family (Hsp40) member C13; K09533 DnaJ homolog subfamily C member 13	PA4760/7e-07/---	PTHR24078/0.0/--	NA
CL155.Contig2_All	gi|612056893|ref|XP_007505362.1|/0/PREDICTED: LOW QUALITY PROTEIN: dnaJ homolog subfamily C member 13 [Monodelphis domestica]	gi|641751904|ref|XM_008171334.1|/0.0/PREDICTED: Chrysemys picta bellii DnaJ (Hsp40) homolog, subfamily C, member 13 (DNAJC13), transcript variant X1, mRNA	sp|O75165|DJC13_HUMAN/0.0/DnaJ homolog subfamily C member 13 OS=Homo sapiens GN=DNAJC13 PE=1 SV=5	mdo:100030184/0.0/DNAJC13; DnaJ heat shock protein family (Hsp40) member C13; K09533 DnaJ homolog subfamily C member 13	NA	PF14237/8.4E-13/Domain of unknown function (DUF4339)	NA
CL156.Contig1_All	gi|731246082|ref|XP_010636131.1|/0/PREDICTED: chromodomain-helicase-DNA-binding protein 8 isoform X4 [Fukomys damarensis]	gi|950993793|ref|XM_014601748.1|/0.0/PREDICTED: Alligator mississippiensis chromodomain helicase DNA binding protein 8 (CHD8), partial mRNA	sp|Q9HCK8|CHD8_HUMAN/0.0/Chromodomain-helicase-DNA-binding protein 8 OS=Homo sapiens GN=CHD8 PE=1 SV=5	hgl:101698950/0.0/Chd8; chromodomain helicase DNA binding protein 8; K04494 chromodomain helicase DNA binding protein 8 [EC:3.6.4.12]	ECU01g0350/2e-111/---	SM00490/1.2E-22/helicase superfamily c-terminal domain	NA
CL156.Contig2_All	gi|926491232|ref|XP_013817013.1|/0/PREDICTED: chromodomain-helicase-DNA-binding protein 6 [Apteryx australis mantelli]	gi|951048639|ref|XM_014608894.1|/0.0/PREDICTED: Alligator mississippiensis chromodomain helicase DNA binding protein 6 (CHD6), transcript variant X2, mRNA	sp|Q8TD26|CHD6_HUMAN/0.0/Chromodomain-helicase-DNA-binding protein 6 OS=Homo sapiens GN=CHD6 PE=1 SV=4	aam:106499917/0.0/CHD6; chromodomain helicase DNA binding protein 6; K14436 chromodomain-helicase-DNA-binding protein 6 [EC:3.6.4.12]	ECU01g0350/0.0/---	SM00592/9.9E-18/domain in transcription and CHROMO domain helicases	NA
CL157.Contig1_All	NA	NA	NA	NA	NA	NA	NA
CL157.Contig2_All	gi|734630730|ref|XP_010743720.1|/6.44795e-74/PREDICTED: uncharacterized protein LOC104930589 [Larimichthys crocea]	NA	sp|Q95SX7|RTBS_DROME/6e-21/Probable RNA-directed DNA polymerase from transposon BS OS=Drosophila melanogaster GN=RTase PE=2 SV=1	spu:754750/3e-20/uncharacterized LOC754750; K11647 SWI/SNF-related matrix-associated actin-dependent regulator of chromatin subfamily A member 2/4 [EC:3.6.4.-]	NA	PTHR19446/1.4E-60/--	NA
CL157.Contig3_All	gi|928056199|ref|XP_013877416.1|/9.29995e-59/PREDICTED: RNA-directed DNA polymerase from mobile element jockey-like [Austrofundulus limnaeus]	NA	NA	spu:756739/2e-06/uncharacterized LOC756739; K11136 regulator of telomere elongation helicase 1 [EC:3.6.4.12]	NA	NA	NA
CL158.Contig1_All	gi|556971250|ref|XP_005994057.1|/1.32214e-102/PREDICTED: phosphopantothenate--cysteine ligase [Latimeria chalumnae]	gi|821135838|ref|XM_012519205.1|/1e-31/PREDICTED: Dasypus novemcinctus phosphopantothenoylcysteine synthetase (PPCS), transcript variant X2, mRNA	sp|Q9HAB8|PPCS_HUMAN/1e-97/Phosphopantothenate--cysteine ligase OS=Homo sapiens GN=PPCS PE=1 SV=2	lcm:102354936/2e-103/PPCS; phosphopantothenoylcysteine synthetase; K01922 phosphopantothenate-cysteine ligase [EC:6.3.2.5]	SPCC4B3.18/7e-57/---	PF04127/6.3E-11/DNA / pantothenate metabolism flavoprotein	NA
CL158.Contig2_All	gi|556971250|ref|XP_005994057.1|/1.34544e-102/PREDICTED: phosphopantothenate--cysteine ligase [Latimeria chalumnae]	gi|821135838|ref|XM_012519205.1|/1e-31/PREDICTED: Dasypus novemcinctus phosphopantothenoylcysteine synthetase (PPCS), transcript variant X2, mRNA	sp|Q9HAB8|PPCS_HUMAN/1e-97/Phosphopantothenate--cysteine ligase OS=Homo sapiens GN=PPCS PE=1 SV=2	lcm:102354936/2e-103/PPCS; phosphopantothenoylcysteine synthetase; K01922 phosphopantothenate-cysteine ligase [EC:6.3.2.5]	SPCC4B3.18/7e-57/---	PTHR12290/5.4E-134/--	NA
CL159.Contig1_All	gi|591364415|ref|XP_007057108.1|/1.58879e-32/PREDICTED: UPF0538 protein C2orf76 homolog [Chelonia mydas]	gi|821028205|ref|XM_003281721.3|/6e-15/PREDICTED: Nomascus leucogenys chromosome 20 open reading frame, human C2orf76 (C20H2orf76), transcript variant X5, mRNA	sp|Q5RBS7|CB076_PONAB/2e-31/UPF0538 protein C2orf76 homolog OS=Pongo abelii PE=2 SV=1	NA	NA	PF10209/2.8E-29/Uncharacterized conserved protein (DUF2340)	NA
CL159.Contig2_All	gi|530566751|ref|XP_005279913.1|/1.11592e-52/PREDICTED: UPF0538 protein C2orf76 homolog isoform X1 [Chrysemys picta bellii] &gt;gi|530566753|ref|XP_005279914.1| PREDICTED: UPF0538 protein C2orf76 homolog isoform X1 [Chrysemys picta bellii]	gi|821028205|ref|XM_003281721.3|/9e-15/PREDICTED: Nomascus leucogenys chromosome 20 open reading frame, human C2orf76 (C20H2orf76), transcript variant X5, mRNA	sp|Q5RBS7|CB076_PONAB/5e-50/UPF0538 protein C2orf76 homolog OS=Pongo abelii PE=2 SV=1	NA	NA	PF10209/2.3E-45/Uncharacterized conserved protein (DUF2340)	NA
CL159.Contig3_All	gi|678215547|gb|KFV82526.1|/2.79175e-21/UPF0538 protein C2orf76 [Struthio camelus australis]	gi|840012123|emb|LK064666.1|/3e-13/Apteryx australis mantelli genome assembly AptMant0, scaffold scaffold88	sp|Q5RBS7|CB076_PONAB/1e-20/UPF0538 protein C2orf76 homolog OS=Pongo abelii PE=2 SV=1	NA	NA	PF10209/1.3E-16/Uncharacterized conserved protein (DUF2340)	NA
CL159.Contig4_All	gi|530566751|ref|XP_005279913.1|/1.02561e-52/PREDICTED: UPF0538 protein C2orf76 homolog isoform X1 [Chrysemys picta bellii] &gt;gi|530566753|ref|XP_005279914.1| PREDICTED: UPF0538 protein C2orf76 homolog isoform X1 [Chrysemys picta bellii]	gi|821028205|ref|XM_003281721.3|/9e-15/PREDICTED: Nomascus leucogenys chromosome 20 open reading frame, human C2orf76 (C20H2orf76), transcript variant X5, mRNA	sp|Q5RBS7|CB076_PONAB/4e-50/UPF0538 protein C2orf76 homolog OS=Pongo abelii PE=2 SV=1	NA	NA	PF10209/2.3E-45/Uncharacterized conserved protein (DUF2340)	NA
CL159.Contig5_All	gi|530566751|ref|XP_005279913.1|/1.97624e-40/PREDICTED: UPF0538 protein C2orf76 homolog isoform X1 [Chrysemys picta bellii] &gt;gi|530566753|ref|XP_005279914.1| PREDICTED: UPF0538 protein C2orf76 homolog isoform X1 [Chrysemys picta bellii]	gi|840012123|emb|LK064666.1|/5e-13/Apteryx australis mantelli genome assembly AptMant0, scaffold scaffold88	sp|Q5RBS7|CB076_PONAB/4e-39/UPF0538 protein C2orf76 homolog OS=Pongo abelii PE=2 SV=1	NA	NA	NA	NA
CL160.Contig1_All	NA	NA	NA	NA	NA	NA	NA
CL160.Contig2_All	NA	NA	NA	NA	NA	NA	NA
CL161.Contig1_All	gi|557324668|ref|XP_006035366.1|/0/PREDICTED: tubulin alpha-3 chain-like isoform X1 [Alligator sinensis]	gi|591362175|ref|XM_007055938.1|/1e-136/PREDICTED: Chelonia mydas tubulin alpha-1B chain-like (LOC102932498), mRNA	sp|Q91060|TBA_NOTVI/0.0/Tubulin alpha chain OS=Notophthalmus viridescens PE=2 SV=1	asn:102370195/0.0/tubulin alpha-3 chain-like; K07374 tubulin alpha	SPBC800.05c/0.0/---	PR01161/1.6E-86/Tubulin signature	biological_process:GO:0007017//microtubule-based process;cellular_component:GO:0005874//microtubule;GO:0005737//cytoplasm;molecular_function:GO:0005525//GTP binding;GO:0005200//structural constituent of cytoskeleton;GO:0003924//GTPase activity;
CL161.Contig2_All	gi|725595146|ref|XP_010348074.1|/0/PREDICTED: tubulin alpha-1B chain [Saimiri boliviensis boliviensis]	gi|591380462|ref|XM_007064713.1|/0.0/PREDICTED: Chelonia mydas tubulin, alpha 1c (TUBA1C), mRNA	sp|Q2HJ86|TBA1D_BOVIN/0.0/Tubulin alpha-1D chain OS=Bos taurus GN=TUBA1D PE=1 SV=1	bom:102281213/0.0/tubulin alpha-1D chain; K07374 tubulin alpha	SPBC800.05c/0.0/---	PTHR11588:SF90/0.0/--	biological_process:GO:0007017//microtubule-based process;cellular_component:GO:0005874//microtubule;GO:0005737//cytoplasm;molecular_function:GO:0005525//GTP binding;GO:0005200//structural constituent of cytoskeleton;GO:0003924//GTPase activity;
CL161.Contig3_All	gi|725595146|ref|XP_010348074.1|/0/PREDICTED: tubulin alpha-1B chain [Saimiri boliviensis boliviensis]	gi|591380462|ref|XM_007064713.1|/0.0/PREDICTED: Chelonia mydas tubulin, alpha 1c (TUBA1C), mRNA	sp|Q2HJ86|TBA1D_BOVIN/0.0/Tubulin alpha-1D chain OS=Bos taurus GN=TUBA1D PE=1 SV=1	myb:102262047/0.0/tubulin alpha-1D chain; K07374 tubulin alpha	SPBC800.05c/0.0/---	PF03953/6.6E-51/Tubulin C-terminal domain	NA
CL161.Contig4_All	gi|507653789|ref|XP_004633448.1|/3.38571e-120/PREDICTED: tubulin alpha-8 chain [Octodon degus]	gi|965929020|ref|XM_015095007.1|/0.0/PREDICTED: Ovis aries tubulin alpha 8 (TUBA8), transcript variant X1, mRNA	sp|Q9JJZ2|TBA8_MOUSE/1e-121/Tubulin alpha-8 chain OS=Mus musculus GN=Tuba8 PE=1 SV=1	shr:100927621/1e-120/TUBA8; tubulin, alpha 8; K07374 tubulin alpha	SPBC16A3.15c/9e-98/---	PTHR11588:SF52/5.2E-198/--	biological_process:GO:0007017//microtubule-based process;cellular_component:GO:0005874//microtubule;GO:0005737//cytoplasm;molecular_function:GO:0005525//GTP binding;GO:0005200//structural constituent of cytoskeleton;GO:0003924//GTPase activity;
CL161.Contig5_All	gi|918609682|ref|XP_013373438.1|/0/PREDICTED: tubulin alpha-3 chain-like [Chinchilla lanigera]	gi|946784914|ref|XM_005875516.2|/0.0/PREDICTED: Myotis brandtii tubulin alpha-3 chain (LOC102250856), mRNA	sp|P18288|TBAT_ONCMY/0.0/Tubulin alpha chain, testis-specific OS=Oncorhynchus mykiss PE=2 SV=1	cin:100187543/0.0/tubulin alpha chain, testis-specific; K07374 tubulin alpha	SPBC800.05c/0.0/---	PR01162/2.03E-120/Alpha-tubulin signature	biological_process:GO:0007017//microtubule-based process;cellular_component:GO:0005874//microtubule;GO:0005737//cytoplasm;molecular_function:GO:0005525//GTP binding;GO:0005200//structural constituent of cytoskeleton;GO:0003924//GTPase activity;
CL161.Contig6_All	gi|795135946|ref|XP_011791575.1|/0/PREDICTED: tubulin alpha-1C chain isoform X1 [Colobus angolensis palliatus]	gi|591380462|ref|XM_007064713.1|/0.0/PREDICTED: Chelonia mydas tubulin, alpha 1c (TUBA1C), mRNA	sp|Q9BQE3|TBA1C_HUMAN/0.0/Tubulin alpha-1C chain OS=Homo sapiens GN=TUBA1C PE=1 SV=1	pps:100970502/0.0/TUBA1C; tubulin, alpha 1c; K07374 tubulin alpha	SPBC800.05c/0.0/---	PTHR11588:SF65/0.0/--	NA
CL161.Contig7_All	gi|47498000|ref|NP_998847.1|/0/tubulin, alpha 4 [Xenopus tropicalis] &gt;gi|45709763|gb|AAH67974.1| tubulin, alpha 4 [Xenopus tropicalis] &gt;gi|89272072|emb|CAJ81313.1| tubulin, alpha 2 [Xenopus tropicalis]	gi|591362175|ref|XM_007055938.1|/0.0/PREDICTED: Chelonia mydas tubulin alpha-1B chain-like (LOC102932498), mRNA	sp|P06603|TBA1_DROME/0.0/Tubulin alpha-1 chain OS=Drosophila melanogaster GN=alphaTub84B PE=2 SV=1	xtr:407878/0.0/tuba4; tubulin, alpha 4; K07374 tubulin alpha	SPBC16A3.15c/0.0/---	PR01162/6.5E-114/Alpha-tubulin signature	biological_process:GO:0007017//microtubule-based process;cellular_component:GO:0005874//microtubule;GO:0005737//cytoplasm;molecular_function:GO:0005525//GTP binding;GO:0005200//structural constituent of cytoskeleton;GO:0003924//GTPase activity;
CL162.Contig1_All	gi|585665788|ref|XP_006887768.1|/2.64805e-173/PREDICTED: rab GTPase-activating protein 1-like, isoform 10 isoform X4 [Elephantulus edwardii]	gi|505840523|ref|XM_004613724.1|/1e-165/PREDICTED: Sorex araneus rab GTPase-activating protein 1-like, isoform 10 (LOC101551584), transcript variant X2, mRNA	sp|Q5RAN1|RBGP1_PONAB/1e-114/Rab GTPase-activating protein 1 OS=Pongo abelii GN=RABGAP1 PE=2 SV=1	pss:102451964/3e-150/RABGAP1L; RAB GTPase activating protein 1-like; K20284 Rab GTPase-activating protein 1	Cgl1939/3e-07/---	PTHR22957:SF205/2.8E-155/--	NA
CL162.Contig2_All	gi|585665778|ref|XP_006887765.1|/0/PREDICTED: rab GTPase-activating protein 1-like, isoform 10-like isoform X1 [Elephantulus edwardii]	gi|946766381|ref|XM_005867681.2|/0.0/PREDICTED: Myotis brandtii RAB GTPase activating protein 1-like (RABGAP1L), transcript variant X1, mRNA	sp|Q5RAN1|RBGP1_PONAB/0.0/Rab GTPase-activating protein 1 OS=Pongo abelii GN=RABGAP1 PE=2 SV=1	bacu:103004334/0.0/RABGAP1L; RAB GTPase activating protein 1-like; K20284 Rab GTPase-activating protein 1	SPAC26F1.09/8e-34/---	PF00566/1.8E-56/Rab-GTPase-TBC domain	biological_process:GO:0090630//activation of GTPase activity;GO:0006886//intracellular protein transport;GO:0032880//regulation of protein localization;GO:0031338//regulation of vesicle fusion;cellular_component:GO:0005634//nucleus;GO:0005794//Golgi apparatus;GO:0016021//integral component of membrane;GO:0005769//early endosome;molecular_function:GO:0017137//Rab GTPase binding;GO:0005096//GTPase …
CL163.Contig1_All	gi|694940989|ref|XP_009457203.1|/7.90121e-79/PREDICTED: pantothenate kinase 1 isoform X2 [Pan troglodytes]	gi|704491872|ref|XM_010077441.1|/1e-120/PREDICTED: Pterocles gutturalis pantothenate kinase 1-like (LOC104464666), partial mRNA	sp|Q8TE04|PANK1_HUMAN/5e-80/Pantothenate kinase 1 OS=Homo sapiens GN=PANK1 PE=1 SV=2	rro:104675800/3e-79/PANK1; pantothenate kinase 1; K09680 type II pantothenate kinase [EC:2.7.1.33]	NA	PF03630/2.4E-27/Fumble	NA
CL163.Contig2_All	gi|699649349|ref|XP_009896031.1|/3.91859e-70/PREDICTED: pantothenate kinase 1 isoform X2 [Picoides pubescens]	gi|543723793|ref|XM_005502999.1|/1e-126/PREDICTED: Columba livia pantothenate kinase 1 (PANK1), transcript variant X1, mRNA	sp|Q8TE04|PANK1_HUMAN/2e-68/Pantothenate kinase 1 OS=Homo sapiens GN=PANK1 PE=1 SV=2	xtr:100485781/7e-71/pank1; pantothenate kinase 1; K09680 type II pantothenate kinase [EC:2.7.1.33]	NA	PF03630/1.9E-29/Fumble	NA
CL163.Contig3_All	gi|959055943|ref|XP_014730869.1|/6.6988e-66/PREDICTED: pantothenate kinase 1 isoform X2 [Sturnus vulgaris]	gi|704491872|ref|XM_010077441.1|/1e-120/PREDICTED: Pterocles gutturalis pantothenate kinase 1-like (LOC104464666), partial mRNA	sp|Q8TE04|PANK1_HUMAN/8e-64/Pantothenate kinase 1 OS=Homo sapiens GN=PANK1 PE=1 SV=2	xtr:100485781/3e-66/pank1; pantothenate kinase 1; K09680 type II pantothenate kinase [EC:2.7.1.33]	NA	PF03630/7.2E-28/Fumble	NA
CL164.Contig1_All	gi|847142164|ref|XP_012821500.1|/0/PREDICTED: testican-2 isoform X1 [Xenopus tropicalis]	gi|594078770|ref|XM_006063012.1|/1e-170/PREDICTED: Bubalus bubalis sparc/osteonectin, cwcv and kazal-like domains proteoglycan (testican) 2 (SPOCK2), transcript variant X1, mRNA	sp|Q92563|TICN2_HUMAN/0.0/Testican-2 OS=Homo sapiens GN=SPOCK2 PE=1 SV=1	xla:444721/0.0/spock2; sparc/osteonectin, cwcv and kazal-like domains proteoglycan (testican) 2; K08136 sparc/osteonectin, cwcv and kazal-like domains proteoglycan (testican)	NA	PS51465/10.539/Kazal domain profile.	biological_process:GO:0007165//signal transduction;cellular_component:GO:0005578//proteinaceous extracellular matrix;molecular_function:GO:0005509//calcium ion binding;
CL164.Contig2_All	NA	gi|731252481|ref|XM_010640722.1|/1e-06/PREDICTED: Fukomys damarensis fms-related tyrosine kinase 3 ligand (Flt3lg), mRNA	NA	NA	NA	NA	NA
CL165.Contig1_All	NA	NA	NA	NA	NA	NA	NA
CL165.Contig2_All	NA	NA	NA	NA	NA	NA	NA
CL166.Contig1_All	gi|847116628|ref|XP_012815977.1|/0/PREDICTED: peregrin isoform X2 [Xenopus tropicalis]	gi|591383056|ref|XM_007065930.1|/0.0/PREDICTED: Chelonia mydas bromodomain and PHD finger containing, 1 (BRPF1), transcript variant X2, mRNA	sp|P55201|BRPF1_HUMAN/0.0/Peregrin OS=Homo sapiens GN=BRPF1 PE=1 SV=2	aam:106499000/0.0/BRPF1; bromodomain and PHD finger containing, 1; K11348 bromodomain and PHD finger-containing protein 1	YPR031w/4e-61/---	PF00855/8.0E-14/PWWP domain	NA
CL166.Contig2_All	gi|163914953|ref|NP_001106468.1|/2.09934e-96/peregrin [Xenopus tropicalis] &gt;gi|158254020|gb|AAI54089.1| LOC100127652 protein [Xenopus tropicalis]	gi|944360441|ref|XM_014526246.1|/2e-59/PREDICTED: Alligator sinensis bromodomain and PHD finger containing, 1 (BRPF1), partial mRNA	sp|P55201|BRPF1_HUMAN/7e-75/Peregrin OS=Homo sapiens GN=BRPF1 PE=1 SV=2	xtr:100127652/3e-97/brpf1; bromodomain and PHD finger containing 1; K11348 bromodomain and PHD finger-containing protein 1	NA	PTHR13793/7.5E-102/--	molecular_function:GO:0008270//zinc ion binding;
CL167.Contig1_All	gi|169642542|gb|AAI60674.1|/7.08804e-112/LOC100037123 protein [Xenopus laevis]	gi|928145517|ref|XM_005625033.2|/8e-24/PREDICTED: Canis lupus familiaris prostaglandin E synthase 2 (PTGES2), transcript variant X1, mRNA	sp|Q8BWM0|PGES2_MOUSE/2e-100/Prostaglandin E synthase 2 OS=Mus musculus GN=Ptges2 PE=1 SV=3	xtr:100038070/8e-110/ptges2, gbf1, pges2; prostaglandin E synthase 2; K05309 microsomal prostaglandin-E synthase 2 [EC:5.3.99.3]	NA	PS51354/11.076/Glutaredoxin domain profile.	NA
CL167.Contig2_All	gi|169642542|gb|AAI60674.1|/1.78309e-137/LOC100037123 protein [Xenopus laevis]	gi|641764722|ref|XM_008169235.1|/4e-35/PREDICTED: Chrysemys picta bellii prostaglandin E synthase 2 (PTGES2), mRNA	sp|Q8BWM0|PGES2_MOUSE/1e-124/Prostaglandin E synthase 2 OS=Mus musculus GN=Ptges2 PE=1 SV=3	xtr:100038070/7e-136/ptges2, gbf1, pges2; prostaglandin E synthase 2; K05309 microsomal prostaglandin-E synthase 2 [EC:5.3.99.3]	NA	PS51354/11.076/Glutaredoxin domain profile.	NA
CL168.Contig1_All	NA	NA	NA	NA	NA	NA	NA
CL168.Contig2_All	NA	NA	NA	NA	NA	NA	NA
CL169.Contig1_All	gi|41054972|ref|NP_957346.1|/9.29677e-73/40S ribosomal protein SA [Danio rerio] &gt;gi|82210121|sp|Q803F6.1|RSSA_DANRE RecName: Full=40S ribosomal protein SA; AltName: Full=37 kDa laminin receptor precursor; Short=37LRP; AltName: Full=37/67 kDa laminin receptor; Short=LRP/LR; AltName: Full=67 kDa laminin receptor; Short=67LR; AltName: Full=Laminin receptor 1; Short=LamR; AltName: Full=Laminin-bin…	gi|37362235|gb|AY391434.1|/0.0/Danio rerio laminin receptor 1 (LAMR1) mRNA, complete cds	sp|Q803F6|RSSA_DANRE/9e-75/40S ribosomal protein SA OS=Danio rerio GN=rpsa PE=2 SV=1	dre:394027/1e-73/rpsa, lamr1, zgc:55831, zgc:77824; ribosomal protein SA; K02998 small subunit ribosomal protein SAe	SPBC685.06/4e-52/---	PTHR11489/1.5E-128/--	biological_process:GO:0006407//rRNA export from nucleus;GO:0000461//endonucleolytic cleavage to generate mature 3'-end of SSU-rRNA from (SSU-rRNA, 5.8S rRNA, LSU-rRNA);GO:0000447//endonucleolytic cleavage in ITS1 to separate SSU-rRNA from 5.8S rRNA and LSU-rRNA from tricistronic rRNA transcript (SSU-rRNA, 5.8S rRNA, LSU-rRNA);GO:0000028//ribosomal small subunit assembly;GO:0007155//cell adhesion;…
CL169.Contig2_All	gi|147902645|ref|NP_001080730.1|/1.98046e-163/ribosomal protein SA [Xenopus laevis] &gt;gi|28277316|gb|AAH46271.1| Lamr1-prov protein [Xenopus laevis]	gi|973182153|ref|XM_015359699.1|/0.0/PREDICTED: Lepisosteus oculatus ribosomal protein SA (rpsa), mRNA	sp|Q3ZM03|RSSA_XENLA/1e-163/40S ribosomal protein SA OS=Xenopus laevis GN=rpsa PE=1 SV=1	xla:380422/2e-164/rpsa, 37lrp, LR, lambr, lamr1, lrp, p40; ribosomal protein SA; K02998 small subunit ribosomal protein SAe	SPBC685.06/3e-85/---	PTHR11489/6.4E-271/--	biological_process:GO:0006407//rRNA export from nucleus;GO:0000461//endonucleolytic cleavage to generate mature 3'-end of SSU-rRNA from (SSU-rRNA, 5.8S rRNA, LSU-rRNA);GO:0000447//endonucleolytic cleavage in ITS1 to separate SSU-rRNA from 5.8S rRNA and LSU-rRNA from tricistronic rRNA transcript (SSU-rRNA, 5.8S rRNA, LSU-rRNA);GO:0000028//ribosomal small subunit assembly;GO:0007155//cell adhesion;…
CL170.Contig1_All	gi|591386694|ref|XP_007067767.1|/7.41996e-80/PREDICTED: tumor protein p53-inducible nuclear protein 1 [Chelonia mydas]	gi|946686321|ref|XM_006134064.2|/3e-34/PREDICTED: Pelodiscus sinensis tumor protein p53-inducible nuclear protein 1-like (LOC102444640), mRNA	sp|Q96A56|T53I1_HUMAN/4e-70/Tumor protein p53-inducible nuclear protein 1 OS=Homo sapiens GN=TP53INP1 PE=1 SV=1	cmy:102932089/9e-81/TP53INP1; tumor protein p53 inducible nuclear protein 1; K15310 tumor protein p53-inducible nuclear protein 1	NA	PF14839/1.3E-39/DOR family	NA
CL170.Contig2_All	gi|591386694|ref|XP_007067767.1|/4.10787e-96/PREDICTED: tumor protein p53-inducible nuclear protein 1 [Chelonia mydas]	gi|946686321|ref|XM_006134064.2|/4e-34/PREDICTED: Pelodiscus sinensis tumor protein p53-inducible nuclear protein 1-like (LOC102444640), mRNA	sp|Q96A56|T53I1_HUMAN/1e-84/Tumor protein p53-inducible nuclear protein 1 OS=Homo sapiens GN=TP53INP1 PE=1 SV=1	cmy:102932089/5e-97/TP53INP1; tumor protein p53 inducible nuclear protein 1; K15310 tumor protein p53-inducible nuclear protein 1	NA	PF14839/4.5E-47/DOR family	NA
CL170.Contig3_All	gi|591386694|ref|XP_007067767.1|/7.96926e-101/PREDICTED: tumor protein p53-inducible nuclear protein 1 [Chelonia mydas]	gi|641762104|ref|XM_005291607.2|/2e-36/PREDICTED: Chrysemys picta bellii tumor protein p53 inducible nuclear protein 1 (TP53INP1), transcript variant X3, mRNA	sp|Q96A56|T53I1_HUMAN/2e-89/Tumor protein p53-inducible nuclear protein 1 OS=Homo sapiens GN=TP53INP1 PE=1 SV=1	cmy:102932089/1e-101/TP53INP1; tumor protein p53 inducible nuclear protein 1; K15310 tumor protein p53-inducible nuclear protein 1	NA	PF14839/5.6E-70/DOR family	biological_process:GO:0006355//regulation of transcription, DNA-templated;GO:0010506//regulation of autophagy;GO:0008285//negative regulation of cell proliferation;
CL171.Contig1_All	gi|611988320|ref|XP_007481081.1|/1.13323e-178/PREDICTED: LIM/homeobox protein Lhx9 isoform X5 [Monodelphis domestica]	gi|874494898|ref|XM_013106708.1|/0.0/PREDICTED: Anas platyrhynchos LIM homeobox 9 (LHX9), transcript variant X7, mRNA	sp|Q68EY3|LHX9_XENLA/4e-171/LIM/homeobox protein Lhx9 OS=Xenopus laevis GN=lhx9 PE=2 SV=1	xtr:100489035/5e-177/lhx9, XLhx9; LIM homeobox 9; K09373 LIM homeobox protein 2/9	NA	PTHR24208:SF95/3.5E-197/--	NA
CL171.Contig2_All	gi|998724083|ref|XP_015500061.1|/2.7876e-37/PREDICTED: LIM/homeobox protein Lhx2 isoform X3 [Parus major]	gi|951011421|ref|XM_006267258.2|/1e-51/PREDICTED: Alligator mississippiensis LIM homeobox 2 (LHX2), transcript variant X2, mRNA	sp|Q9Z0S2|LHX2_MOUSE/8e-37/LIM/homeobox protein Lhx2 OS=Mus musculus GN=Lhx2 PE=1 SV=1	lcm:102365008/3e-38/LHX2; LIM homeobox 2; K09373 LIM homeobox protein 2/9	NA	PF00412/1.4E-17/LIM domain	NA
CL172.Contig1_All	gi|975116358|ref|XP_015273475.1|/0/PREDICTED: CUGBP Elav-like family member 2 isoform X1 [Gekko japonicus]	gi|641773552|ref|XM_008172246.1|/0.0/PREDICTED: Chrysemys picta bellii CUGBP, Elav-like family member 2 (CELF2), transcript variant X7, mRNA	sp|A4IIM2|CELF2_XENTR/0.0/CUGBP Elav-like family member 2 OS=Xenopus tropicalis GN=celf2 PE=2 SV=1	gja:107116121/0.0/CELF2; CUGBP, Elav-like family member 2; K13207 CUG-BP- and ETR3-like factor	NA	PTHR24622:SF164/0.0/--	biological_process:GO:0006376//mRNA splice site selection;cellular_component:GO:0005634//nucleus;GO:0005737//cytoplasm;molecular_function:GO:0003723//RNA binding;GO:0000166//nucleotide binding;
CL172.Contig2_All	gi|975116358|ref|XP_015273475.1|/0/PREDICTED: CUGBP Elav-like family member 2 isoform X1 [Gekko japonicus]	gi|641773552|ref|XM_008172246.1|/0.0/PREDICTED: Chrysemys picta bellii CUGBP, Elav-like family member 2 (CELF2), transcript variant X7, mRNA	sp|A4IIM2|CELF2_XENTR/0.0/CUGBP Elav-like family member 2 OS=Xenopus tropicalis GN=celf2 PE=2 SV=1	gja:107116121/0.0/CELF2; CUGBP, Elav-like family member 2; K13207 CUG-BP- and ETR3-like factor	NA	PTHR24622/0.0/--	NA
CL172.Contig3_All	gi|847108154|ref|XP_012813893.1|/0/PREDICTED: CUGBP Elav-like family member 2 isoform X8 [Xenopus tropicalis]	gi|641773582|ref|XM_008172261.1|/0.0/PREDICTED: Chrysemys picta bellii CUGBP, Elav-like family member 2 (CELF2), transcript variant X22, mRNA	sp|Q792H5|CELF2_RAT/0.0/CUGBP Elav-like family member 2 OS=Rattus norvegicus GN=Celf2 PE=2 SV=1	xla:100335150/0.0/cugbp2-b, etr-3; CUG triplet repeat, RNA binding protein 2-b; K13207 CUG-BP- and ETR3-like factor	NA	PTHR24622/0.0/--	biological_process:GO:0006397//mRNA processing;cellular_component:GO:0005634//nucleus;GO:0005737//cytoplasm;molecular_function:GO:0003723//RNA binding;GO:0000166//nucleotide binding;
CL172.Contig4_All	gi|847108187|ref|XP_012813903.1|/0/PREDICTED: CUGBP Elav-like family member 2 isoform X17 [Xenopus tropicalis]	gi|641773552|ref|XM_008172246.1|/0.0/PREDICTED: Chrysemys picta bellii CUGBP, Elav-like family member 2 (CELF2), transcript variant X7, mRNA	sp|A4IIM2|CELF2_XENTR/0.0/CUGBP Elav-like family member 2 OS=Xenopus tropicalis GN=celf2 PE=2 SV=1	gja:107116121/0.0/CELF2; CUGBP, Elav-like family member 2; K13207 CUG-BP- and ETR3-like factor	NA	PTHR24622:SF164/0.0/--	NA
CL172.Contig5_All	gi|847108187|ref|XP_012813903.1|/0/PREDICTED: CUGBP Elav-like family member 2 isoform X17 [Xenopus tropicalis]	gi|641773552|ref|XM_008172246.1|/0.0/PREDICTED: Chrysemys picta bellii CUGBP, Elav-like family member 2 (CELF2), transcript variant X7, mRNA	sp|A4IIM2|CELF2_XENTR/0.0/CUGBP Elav-like family member 2 OS=Xenopus tropicalis GN=celf2 PE=2 SV=1	gja:107116121/0.0/CELF2; CUGBP, Elav-like family member 2; K13207 CUG-BP- and ETR3-like factor	NA	PS50102/16.33/Eukaryotic RNA Recognition Motif (RRM) profile.	NA
CL172.Contig6_All	gi|847108187|ref|XP_012813903.1|/0/PREDICTED: CUGBP Elav-like family member 2 isoform X17 [Xenopus tropicalis]	gi|641773552|ref|XM_008172246.1|/0.0/PREDICTED: Chrysemys picta bellii CUGBP, Elav-like family member 2 (CELF2), transcript variant X7, mRNA	sp|A4IIM2|CELF2_XENTR/0.0/CUGBP Elav-like family member 2 OS=Xenopus tropicalis GN=celf2 PE=2 SV=1	gja:107116121/0.0/CELF2; CUGBP, Elav-like family member 2; K13207 CUG-BP- and ETR3-like factor	NA	PS50102/14.692/Eukaryotic RNA Recognition Motif (RRM) profile.	NA
CL173.Contig1_All	gi|147898493|ref|NP_001083227.1|/0/flavin containing monooxygenase 5 [Xenopus laevis] &gt;gi|37747791|gb|AAH59977.1| MGC68633 protein [Xenopus laevis]	gi|926490384|ref|XM_013960725.1|/5e-56/PREDICTED: Apteryx australis mantelli dimethylaniline monooxygenase [N-oxide-forming] 5-like (LOC106499270), mRNA	sp|Q04799|FMO5_RABIT/0.0/Dimethylaniline monooxygenase [N-oxide-forming] 5 OS=Oryctolagus cuniculus GN=FMO5 PE=1 SV=2	xla:398813/0.0/fmo5; flavin containing monooxygenase 5 (EC:1.14.13.8); K00485 dimethylaniline monooxygenase (N-oxide forming) [EC:1.14.13.8]	CC0774/2e-61/---	PR00370/1.4E-114/Flavin-containing monooxygenase (FMO) signature	biological_process:GO:0055114//oxidation-reduction process;GO:0017144//drug metabolic process;cellular_component:GO:0031090//organelle membrane;GO:0016021//integral component of membrane;GO:0005789//endoplasmic reticulum membrane;molecular_function:GO:0050660//flavin adenine dinucleotide binding;GO:0050661//NADP binding;GO:0004499//N,N-dimethylaniline monooxygenase activity;
CL173.Contig2_All	gi|530650225|ref|XP_005311567.1|/8.55999e-91/PREDICTED: dimethylaniline monooxygenase [N-oxide-forming] 5-like [Chrysemys picta bellii]	gi|719772605|ref|XM_010221427.1|/3e-43/PREDICTED: Tinamus guttatus dimethylaniline monooxygenase [N-oxide-forming] 5-like (LOC104574176), partial mRNA	sp|Q04799|FMO5_RABIT/3e-91/Dimethylaniline monooxygenase [N-oxide-forming] 5 OS=Oryctolagus cuniculus GN=FMO5 PE=1 SV=2	ocu:100009064/3e-90/FMO5; flavin containing monooxygenase 5 (EC:1.14.13.8); K00485 dimethylaniline monooxygenase (N-oxide forming) [EC:1.14.13.8]	CC0774/5e-36/---	PF00743/6.1E-116/Flavin-binding monooxygenase-like	biological_process:GO:0055114//oxidation-reduction process;GO:0017144//drug metabolic process;cellular_component:GO:0031090//organelle membrane;GO:0016021//integral component of membrane;GO:0005789//endoplasmic reticulum membrane;molecular_function:GO:0050660//flavin adenine dinucleotide binding;GO:0050661//NADP binding;GO:0004499//N,N-dimethylaniline monooxygenase activity;
CL174.Contig1_All	NA	NA	NA	NA	NA	NA	NA
CL174.Contig2_All	NA	NA	NA	NA	NA	NA	NA
CL174.Contig3_All	NA	NA	NA	NA	NA	NA	NA
CL174.Contig4_All	NA	NA	NA	NA	NA	NA	NA
CL174.Contig5_All	NA	NA	NA	NA	NA	NA	NA
CL174.Contig6_All	NA	NA	NA	NA	NA	NA	NA
CL174.Contig7_All	NA	NA	NA	NA	NA	NA	NA
CL174.Contig8_All	NA	NA	NA	NA	NA	NA	NA
CL175.Contig1_All	gi|591374046|ref|XP_007061715.1|/0/PREDICTED: target of EGR1 protein 1 [Chelonia mydas]	gi|591374045|ref|XM_007061653.1|/3e-83/PREDICTED: Chelonia mydas target of EGR1, member 1 (nuclear) (TOE1), mRNA	sp|Q17QN2|TOE1_BOVIN/3e-157/Target of EGR1 protein 1 OS=Bos taurus GN=TOE1 PE=2 SV=1	cmy:102931761/0.0/TOE1; target of EGR1, member 1 (nuclear); K13202 target of EGR1 protein 1	NA	PF04857/5.3E-68/CAF1 family ribonuclease	NA
CL175.Contig2_All	gi|591374046|ref|XP_007061715.1|/0/PREDICTED: target of EGR1 protein 1 [Chelonia mydas]	gi|591374045|ref|XM_007061653.1|/3e-83/PREDICTED: Chelonia mydas target of EGR1, member 1 (nuclear) (TOE1), mRNA	sp|Q17QN2|TOE1_BOVIN/3e-157/Target of EGR1 protein 1 OS=Bos taurus GN=TOE1 PE=2 SV=1	cmy:102931761/0.0/TOE1; target of EGR1, member 1 (nuclear); K13202 target of EGR1 protein 1	NA	PTHR15092:SF24/7.8E-209/--	NA
CL175.Contig3_All	gi|591374046|ref|XP_007061715.1|/4.30383e-168/PREDICTED: target of EGR1 protein 1 [Chelonia mydas]	gi|696975493|ref|XM_009558968.1|/4e-63/PREDICTED: Cuculus canorus target of EGR1, member 1 (nuclear) (TOE1), mRNA	sp|Q17QN2|TOE1_BOVIN/3e-135/Target of EGR1 protein 1 OS=Bos taurus GN=TOE1 PE=2 SV=1	cmy:102931761/5e-169/TOE1; target of EGR1, member 1 (nuclear); K13202 target of EGR1 protein 1	NA	PTHR15092/9.0E-176/--	NA
CL176.Contig1_All	NA	NA	NA	NA	NA	NA	NA
CL176.Contig2_All	gi|847092198|ref|XP_012826916.1|/1.19249e-09/PREDICTED: uncharacterized protein LOC100486385 [Xenopus tropicalis]	NA	NA	NA	NA	NA	NA
CL177.Contig1_All	gi|803011932|ref|XP_004004234.2|/1.04755e-60/PREDICTED: 60S ribosomal protein L22-like 1 [Ovis aries]	gi|591361266|ref|XM_007055488.1|/1e-96/PREDICTED: Chelonia mydas ribosomal protein L22-like 1 (RPL22L1), transcript variant X2, mRNA	sp|Q6P5R6|RL22L_HUMAN/2e-59/60S ribosomal protein L22-like 1 OS=Homo sapiens GN=RPL22L1 PE=1 SV=2	oas:101113726/2e-61/60S ribosomal protein L22-like 1; K02891 large subunit ribosomal protein L22e	NA	PTHR10064/3.4E-90/--	biological_process:GO:0006412//translation;cellular_component:GO:0005840//ribosome;molecular_function:GO:0003735//structural constituent of ribosome;
CL177.Contig2_All	gi|803011932|ref|XP_004004234.2|/2.15965e-55/PREDICTED: 60S ribosomal protein L22-like 1 [Ovis aries]	gi|591361266|ref|XM_007055488.1|/2e-71/PREDICTED: Chelonia mydas ribosomal protein L22-like 1 (RPL22L1), transcript variant X2, mRNA	sp|Q6P5R6|RL22L_HUMAN/4e-54/60S ribosomal protein L22-like 1 OS=Homo sapiens GN=RPL22L1 PE=1 SV=2	oas:101113726/3e-56/60S ribosomal protein L22-like 1; K02891 large subunit ribosomal protein L22e	NA	PTHR10064/3.6E-65/--	NA
CL178.Contig1_All	gi|847088242|ref|XP_012819987.1|/0/PREDICTED: ATP-binding cassette sub-family G member 2 isoform X1 [Xenopus tropicalis] &gt;gi|847088245|ref|XP_012819988.1| PREDICTED: ATP-binding cassette sub-family G member 2 isoform X1 [Xenopus tropicalis]	gi|641802638|ref|XM_005292011.2|/1e-72/PREDICTED: Chrysemys picta bellii ATP-binding cassette, sub-family G (WHITE), member 2 (ABCG2), transcript variant X1, mRNA	sp|Q9UNQ0|ABCG2_HUMAN/0.0/ATP-binding cassette sub-family G member 2 OS=Homo sapiens GN=ABCG2 PE=1 SV=3	xtr:734088/0.0/abcg2, bcrp; ATP binding cassette subfamily G member 2 (Junior blood group); K05681 ATP-binding cassette, subfamily G (WHITE), member 2	YCR011c_2/3e-51/---	PS50893/17.394/ATP-binding cassette, ABC transporter-type domain profile.	biological_process:GO:0006855//drug transmembrane transport;cellular_component:GO:0016021//integral component of membrane;GO:0005886//plasma membrane;molecular_function:GO:0005524//ATP binding;GO:0042626//ATPase activity, coupled to transmembrane movement of substances;GO:0015238//drug transmembrane transporter activity;
CL178.Contig2_All	gi|847088242|ref|XP_012819987.1|/0/PREDICTED: ATP-binding cassette sub-family G member 2 isoform X1 [Xenopus tropicalis] &gt;gi|847088245|ref|XP_012819988.1| PREDICTED: ATP-binding cassette sub-family G member 2 isoform X1 [Xenopus tropicalis]	gi|641802638|ref|XM_005292011.2|/2e-77/PREDICTED: Chrysemys picta bellii ATP-binding cassette, sub-family G (WHITE), member 2 (ABCG2), transcript variant X1, mRNA	sp|Q9UNQ0|ABCG2_HUMAN/0.0/ATP-binding cassette sub-family G member 2 OS=Homo sapiens GN=ABCG2 PE=1 SV=3	xtr:734088/0.0/abcg2, bcrp; ATP binding cassette subfamily G member 2 (Junior blood group); K05681 ATP-binding cassette, subfamily G (WHITE), member 2	YCR011c_2/1e-52/---	PTHR19241:SF198/0.0/--	biological_process:GO:0006855//drug transmembrane transport;cellular_component:GO:0016021//integral component of membrane;GO:0005886//plasma membrane;molecular_function:GO:0005524//ATP binding;GO:0042626//ATPase activity, coupled to transmembrane movement of substances;GO:0015238//drug transmembrane transporter activity;
CL178.Contig3_All	gi|961002314|ref|XP_014816981.1|/1.18482e-51/PREDICTED: ATP-binding cassette sub-family G member 2 [Calidris pugnax]	gi|701418489|ref|XM_010001747.1|/7e-42/PREDICTED: Chaetura pelagica ATP-binding cassette, sub-family G (WHITE), member 2 (Junior blood group) (ABCG2), mRNA	sp|Q80W57|ABCG2_RAT/6e-51/ATP-binding cassette sub-family G member 2 OS=Rattus norvegicus GN=Abcg2 PE=1 SV=1	apla:101791089/1e-52/ABCG2; ATP-binding cassette, sub-family G (WHITE), member 2 (Junior blood group); K05681 ATP-binding cassette, subfamily G (WHITE), member 2	YCR011c_2/4e-27/---	PF00005/2.7E-8/ABC transporter	biological_process:GO:0055085//transmembrane transport;GO:0046415//urate metabolic process;cellular_component:GO:0005634//nucleus;GO:0016021//integral component of membrane;GO:0005886//plasma membrane;molecular_function:GO:0005524//ATP binding;GO:0042626//ATPase activity, coupled to transmembrane movement of substances;GO:0042803//protein homodimerization activity;
CL178.Contig4_All	gi|975102182|ref|XP_015266271.1|/7.59413e-19/PREDICTED: ATP-binding cassette sub-family G member 2-like [Gekko japonicus]	NA	sp|Q5MB13|ABCG2_MACMU/3e-13/ATP-binding cassette sub-family G member 2 OS=Macaca mulatta GN=ABCG2 PE=2 SV=1	gja:107110064/8e-20/ATP-binding cassette sub-family G member 2-like; K05681 ATP-binding cassette, subfamily G (WHITE), member 2	NA	NA	biological_process:GO:0006855//drug transmembrane transport;cellular_component:GO:0016021//integral component of membrane;GO:0005886//plasma membrane;molecular_function:GO:0005524//ATP binding;GO:0042626//ATPase activity, coupled to transmembrane movement of substances;GO:0015238//drug transmembrane transporter activity;
CL178.Contig5_All	gi|113931558|ref|NP_001039227.1|/4.1338e-99/ATP-binding cassette sub-family G member 2 [Xenopus tropicalis] &gt;gi|89272474|emb|CAJ83040.1| ATP-binding cassette, sub-family G (WHITE), member 2 [Xenopus tropicalis]	gi|699571827|ref|XM_009866965.1|/4e-24/PREDICTED: Apaloderma vittatum ATP-binding cassette, sub-family G (WHITE), member 2 (Junior blood group) (ABCG2), transcript variant X2, mRNA	sp|Q5MB13|ABCG2_MACMU/1e-89/ATP-binding cassette sub-family G member 2 OS=Macaca mulatta GN=ABCG2 PE=2 SV=1	xtr:734088/5e-100/abcg2, bcrp; ATP binding cassette subfamily G member 2 (Junior blood group); K05681 ATP-binding cassette, subfamily G (WHITE), member 2	YCR011c_3/4e-13/---	PTHR19241/5.0E-143/--	biological_process:GO:0006855//drug transmembrane transport;cellular_component:GO:0016021//integral component of membrane;GO:0005886//plasma membrane;molecular_function:GO:0005524//ATP binding;GO:0042626//ATPase activity, coupled to transmembrane movement of substances;GO:0015238//drug transmembrane transporter activity;
CL179.Contig1_All	NA	NA	NA	NA	NA	NA	NA
CL179.Contig2_All	NA	NA	NA	NA	NA	NA	NA
CL180.Contig1_All	gi|301603897|ref|XP_002931593.1|/1.43155e-92/PREDICTED: claudin-11 isoform X2 [Xenopus tropicalis]	gi|847129414|ref|XM_002931548.3|/5e-33/PREDICTED: Xenopus (Silurana) tropicalis claudin 11 (cldn11), transcript variant X1, mRNA	sp|Q4R3L1|CLD11_MACFA/3e-86/Claudin-11 OS=Macaca fascicularis GN=CLDN11 PE=2 SV=1	xtr:100492817/2e-93/cldn11, claudin-11; claudin 11 (oligodendrocyte transmembrane protein); K06087 claudin	NA	PS01346/-/Claudin family signature.	NA
CL180.Contig2_All	gi|301603897|ref|XP_002931593.1|/1.4929e-92/PREDICTED: claudin-11 isoform X2 [Xenopus tropicalis]	gi|847129414|ref|XM_002931548.3|/5e-33/PREDICTED: Xenopus (Silurana) tropicalis claudin 11 (cldn11), transcript variant X1, mRNA	sp|Q4R3L1|CLD11_MACFA/3e-86/Claudin-11 OS=Macaca fascicularis GN=CLDN11 PE=2 SV=1	xtr:100492817/2e-93/cldn11, claudin-11; claudin 11 (oligodendrocyte transmembrane protein); K06087 claudin	NA	PS01346/-/Claudin family signature.	NA
CL180.Contig3_All	gi|301603897|ref|XP_002931593.1|/1.38463e-92/PREDICTED: claudin-11 isoform X2 [Xenopus tropicalis]	gi|847129414|ref|XM_002931548.3|/5e-33/PREDICTED: Xenopus (Silurana) tropicalis claudin 11 (cldn11), transcript variant X1, mRNA	sp|Q4R3L1|CLD11_MACFA/3e-86/Claudin-11 OS=Macaca fascicularis GN=CLDN11 PE=2 SV=1	xtr:100492817/2e-93/cldn11, claudin-11; claudin 11 (oligodendrocyte transmembrane protein); K06087 claudin	NA	PS01346/-/Claudin family signature.	NA
CL181.Contig1_All	gi|676278085|gb|KFO32165.1|/0/Clathrin heavy chain 1 [Fukomys damarensis]	gi|641790793|ref|XM_005298781.2|/0.0/PREDICTED: Chrysemys picta bellii clathrin, heavy chain (Hc) (CLTC), transcript variant X4, mRNA	sp|P49951|CLH1_BOVIN/0.0/Clathrin heavy chain 1 OS=Bos taurus GN=CLTC PE=1 SV=1	lve:103070798/0.0/CLTC; clathrin, heavy chain (Hc); K04646 clathrin heavy chain	NA	PTHR10292:SF7/0.0/--	biological_process:GO:1900126//negative regulation of hyaluronan biosynthetic process;GO:0016192//vesicle-mediated transport;GO:0006886//intracellular protein transport;cellular_component:GO:0030130//clathrin coat of trans-Golgi network vesicle;GO:0043209//myelin sheath;GO:0042470//melanosome;GO:0030132//clathrin coat of coated pit;GO:0005739//mitochondrion;molecular_function:GO:0019901//protein …
CL181.Contig2_All	gi|641763442|ref|XP_008167002.1|/0/PREDICTED: clathrin heavy chain 2 isoform X2 [Chrysemys picta bellii]	gi|612015109|ref|XM_007490483.1|/0.0/PREDICTED: Monodelphis domestica clathrin heavy chain 1-like (LOC100029287), mRNA	sp|Q00610|CLH1_HUMAN/0.0/Clathrin heavy chain 1 OS=Homo sapiens GN=CLTC PE=1 SV=5	amj:102573001/0.0/CLTCL1; clathrin, heavy chain-like 1; K04646 clathrin heavy chain	NA	PS50236/38.75/Clathrin heavy-chain (CHCR) repeat profile.	NA
CL181.Contig3_All	gi|637335985|ref|XP_008115555.1|/0/PREDICTED: clathrin heavy chain 2 isoform X2 [Anolis carolinensis]	gi|612015109|ref|XM_007490483.1|/0.0/PREDICTED: Monodelphis domestica clathrin heavy chain 1-like (LOC100029287), mRNA	sp|Q00610|CLH1_HUMAN/0.0/Clathrin heavy chain 1 OS=Homo sapiens GN=CLTC PE=1 SV=5	amj:102573001/0.0/CLTCL1; clathrin, heavy chain-like 1; K04646 clathrin heavy chain	NA	PS50236/46.698/Clathrin heavy-chain (CHCR) repeat profile.	NA
CL181.Contig4_All	gi|594083846|ref|XP_006065491.1|/0/PREDICTED: clathrin heavy chain 1 isoform X1 [Bubalus bubalis] &gt;gi|803293184|ref|XP_012006253.1| PREDICTED: clathrin heavy chain 1 isoform X5 [Ovis aries musimon] &gt;gi|926715648|ref|XP_013827251.1| PREDICTED: clathrin heavy chain 1 isoform X1 [Capra hircus]	gi|641790791|ref|XM_005298779.2|/0.0/PREDICTED: Chrysemys picta bellii clathrin, heavy chain (Hc) (CLTC), transcript variant X2, mRNA	sp|P49951|CLH1_BOVIN/0.0/Clathrin heavy chain 1 OS=Bos taurus GN=CLTC PE=1 SV=1	tup:102499785/0.0/CLTC; clathrin, heavy chain (Hc); K04646 clathrin heavy chain	NA	PS50236/41.123/Clathrin heavy-chain (CHCR) repeat profile.	biological_process:GO:0006886//intracellular protein transport;GO:0016192//vesicle-mediated transport;cellular_component:GO:0030132//clathrin coat of coated pit;GO:0030130//clathrin coat of trans-Golgi network vesicle;GO:0043209//myelin sheath;GO:0005739//mitochondrion;molecular_function:GO:0005198//structural molecule activity;GO:0019901//protein kinase binding;
CL182.Contig1_All	NA	NA	NA	NA	NA	NA	NA
CL182.Contig2_All	NA	NA	NA	NA	NA	NA	NA
CL182.Contig3_All	NA	NA	NA	NA	NA	NA	NA
CL183.Contig1_All	gi|742236345|ref|XP_010829990.1|/0/PREDICTED: putative adenosylhomocysteinase 3 isoform X2 [Bison bison bison]	gi|699661231|ref|XM_009900287.1|/0.0/PREDICTED: Picoides pubescens adenosylhomocysteinase-like 2 (AHCYL2), mRNA	sp|P51893|SAHHA_XENLA/7e-127/Adenosylhomocysteinase A OS=Xenopus laevis GN=ahcy-a PE=2 SV=1	xtr:549163/0.0/ahcyl2, ahcyl1; adenosylhomocysteinase-like 2 (EC:3.3.1.1); K01251 adenosylhomocysteinase [EC:3.3.1.1]	mll5088/7e-124/---	PS00738/-/S-adenosyl-L-homocysteine hydrolase signature 1.	NA
CL183.Contig2_All	gi|742236365|ref|XP_010829995.1|/0/PREDICTED: putative adenosylhomocysteinase 3 isoform X5 [Bison bison bison]	gi|699661231|ref|XM_009900287.1|/0.0/PREDICTED: Picoides pubescens adenosylhomocysteinase-like 2 (AHCYL2), mRNA	sp|P51893|SAHHA_XENLA/6e-127/Adenosylhomocysteinase A OS=Xenopus laevis GN=ahcy-a PE=2 SV=1	oas:101114101/0.0/AHCYL2; adenosylhomocysteinase-like 2; K01251 adenosylhomocysteinase [EC:3.3.1.1]	mll5088/7e-124/---	PS00738/-/S-adenosyl-L-homocysteine hydrolase signature 1.	biological_process:GO:0006730//one-carbon metabolic process;cellular_component:GO:0043231//intracellular membrane-bounded organelle;GO:0005829//cytosol;GO:0043005//neuron projection;molecular_function:GO:0004013//adenosylhomocysteinase activity;
CL183.Contig3_All	gi|507667345|ref|XP_004636961.1|/0/PREDICTED: putative adenosylhomocysteinase 2 isoform X1 [Octodon degus]	gi|641782904|ref|XM_008175655.1|/0.0/PREDICTED: Chrysemys picta bellii adenosylhomocysteinase-like 1 (AHCYL1), transcript variant X2, mRNA	sp|P51893|SAHHA_XENLA/3e-126/Adenosylhomocysteinase A OS=Xenopus laevis GN=ahcy-a PE=2 SV=1	hgl:101710960/0.0/Ahcyl1; adenosylhomocysteinase-like 1; K01251 adenosylhomocysteinase [EC:3.3.1.1]	mll5088/3e-121/---	PF00670/1.8E-80/S-adenosyl-L-homocysteine hydrolase, NAD binding domain	NA
CL184.Contig1_All	NA	NA	NA	NA	NA	NA	NA
CL184.Contig2_All	gi|906466046|gb|KNC27573.1|/2.72329e-09/hypothetical protein FF38_05117 [Lucilia cuprina]	NA	sp|Q95JC9|PRP_PIG/3e-08/Basic proline-rich protein OS=Sus scrofa PE=1 SV=2	ssc:100524640/7e-08/PCLO; piccolo presynaptic cytomatrix protein; K16882 protein piccolo	NA	NA	NA
CL184.Contig3_All	NA	NA	NA	NA	NA	NA	NA
CL184.Contig4_All	NA	NA	NA	NA	NA	NA	NA
CL185.Contig1_All	gi|699600318|ref|XP_009869749.1|/2.60256e-105/PREDICTED: nuclear autoantigenic sperm protein [Apaloderma vittatum]	gi|884956673|ref|XM_010864164.2|/4e-07/PREDICTED: Esox lucius nuclear autoantigenic sperm protein-like (LOC105005907), transcript variant X3, mRNA	sp|P27123|NASP_RABIT/3e-95/Nuclear autoantigenic sperm protein (Fragment) OS=Oryctolagus cuniculus GN=NASP PE=2 SV=2	ccw:104695239/8e-105/NASP; nuclear autoantigenic sperm protein (histone-binding); K11291 nuclear autoantigenic sperm protein	XF1267/3e-13/---	SM00028/0.16/Tetratricopeptide repeats	NA
CL185.Contig2_All	gi|641757701|ref|XP_008164961.1|/5.59944e-136/PREDICTED: nuclear autoantigenic sperm protein isoform X7 [Chrysemys picta bellii]	gi|663251622|ref|XM_008490769.1|/3e-29/PREDICTED: Calypte anna nuclear autoantigenic sperm protein (histone-binding) (NASP), mRNA	sp|P27123|NASP_RABIT/1e-84/Nuclear autoantigenic sperm protein (Fragment) OS=Oryctolagus cuniculus GN=NASP PE=2 SV=2	cmy:102933112/1e-136/NASP; nuclear autoantigenic sperm protein (histone-binding); K11291 nuclear autoantigenic sperm protein	NA	PS50005/8.172/TPR repeat profile.	NA
CL185.Contig3_All	gi|641757701|ref|XP_008164961.1|/9.24762e-117/PREDICTED: nuclear autoantigenic sperm protein isoform X7 [Chrysemys picta bellii]	gi|884956673|ref|XM_010864164.2|/3e-07/PREDICTED: Esox lucius nuclear autoantigenic sperm protein-like (LOC105005907), transcript variant X3, mRNA	sp|P27123|NASP_RABIT/3e-85/Nuclear autoantigenic sperm protein (Fragment) OS=Oryctolagus cuniculus GN=NASP PE=2 SV=2	cmy:102933112/4e-117/NASP; nuclear autoantigenic sperm protein (histone-binding); K11291 nuclear autoantigenic sperm protein	NA	PS50005/7.11/TPR repeat profile.	NA
CL186.Contig1_All	NA	NA	NA	NA	NA	NA	NA
CL186.Contig2_All	NA	NA	NA	NA	NA	NA	NA
CL187.Contig1_All	gi|2339973|dbj|BAA21834.1|/1.18394e-91/ep37-L2 [Cynops pyrrhogaster]	NA	sp|P46058|EDSP_CYNPY/5e-93/Epidermal differentiation-specific protein OS=Cynops pyrrhogaster PE=2 SV=1	fpg:101924025/2e-57/QARS; glutaminyl-tRNA synthetase; K01886 glutaminyl-tRNA synthetase [EC:6.1.1.18]	NA	NA	NA
CL187.Contig2_All	gi|2339969|dbj|BAA21832.1|/5.53441e-101/ep37-A1 [Cynops pyrrhogaster]	NA	sp|P46058|EDSP_CYNPY/7e-102/Epidermal differentiation-specific protein OS=Cynops pyrrhogaster PE=2 SV=1	fpg:101924025/3e-79/QARS; glutaminyl-tRNA synthetase; K01886 glutaminyl-tRNA synthetase [EC:6.1.1.18]	NA	PTHR11818:SF39/3.9E-29/--	NA
CL188.Contig1_All	gi|507628716|ref|XP_004698530.1|/0/PREDICTED: LOW QUALITY PROTEIN: apoptotic chromatin condensation inducer in the nucleus [Echinops telfairi]	gi|951062876|ref|XM_014610860.1|/4e-23/PREDICTED: Alligator mississippiensis apoptotic chromatin condensation inducer 1 (ACIN1), mRNA	sp|Q9UKV3|ACINU_HUMAN/0.0/Apoptotic chromatin condensation inducer in the nucleus OS=Homo sapiens GN=ACIN1 PE=1 SV=2	shr:100933439/0.0/ACIN1; apoptotic chromatin condensation inducer 1; K12875 apoptotic chromatin condensation inducer in the nucleus	PA2976/1e-10/---	PTHR14127/1.6E-184/--	NA
CL188.Contig2_All	gi|821453823|ref|XP_012400142.1|/0/PREDICTED: apoptotic chromatin condensation inducer in the nucleus isoform X3 [Sarcophilus harrisii]	gi|951062876|ref|XM_014610860.1|/1e-22/PREDICTED: Alligator mississippiensis apoptotic chromatin condensation inducer 1 (ACIN1), mRNA	sp|Q9UKV3|ACINU_HUMAN/0.0/Apoptotic chromatin condensation inducer in the nucleus OS=Homo sapiens GN=ACIN1 PE=1 SV=2	shr:100933439/0.0/ACIN1; apoptotic chromatin condensation inducer 1; K12875 apoptotic chromatin condensation inducer in the nucleus	PA2976/5e-10/---	PF13893/1.6E-5/RNA recognition motif. (a.k.a. RRM, RBD, or RNP domain)	NA
CL189.Contig1_All	gi|187607555|ref|NP_001120501.1|/6.97982e-146/3 beta-hydroxysteroid dehydrogenase type 7 [Xenopus tropicalis] &gt;gi|170284723|gb|AAI61389.1| LOC100145626 protein [Xenopus tropicalis]	gi|942176575|ref|XM_006002193.2|/1e-19/PREDICTED: Latimeria chalumnae hydroxy-delta-5-steroid dehydrogenase, 3 beta- and steroid delta-isomerase 7 (HSD3B7), mRNA	sp|Q9EQC1|3BHS7_MOUSE/7e-128/3 beta-hydroxysteroid dehydrogenase type 7 OS=Mus musculus GN=Hsd3b7 PE=2 SV=1	xtr:100145626/8e-147/hsd3b7; hydroxy-delta-5-steroid dehydrogenase, 3 beta- and steroid delta-isomerase 7 (EC:1.1.1.181); K12408 cholest-5-ene-3beta,7alpha-diol 3beta-dehydrogenase [EC:1.1.1.181]	Rv1106c/7e-25/---	PTHR10366/2.7E-172/--	biological_process:GO:0006694//steroid biosynthetic process;GO:0055114//oxidation-reduction process;cellular_component:GO:0016021//integral component of membrane;molecular_function:GO:0003854//3-beta-hydroxy-delta5-steroid dehydrogenase activity;
CL189.Contig2_All	gi|530604974|ref|XP_005294218.1|/1.29455e-84/PREDICTED: 3 beta-hydroxysteroid dehydrogenase type 7, partial [Chrysemys picta bellii]	gi|942176575|ref|XM_006002193.2|/1e-19/PREDICTED: Latimeria chalumnae hydroxy-delta-5-steroid dehydrogenase, 3 beta- and steroid delta-isomerase 7 (HSD3B7), mRNA	sp|Q9EQC1|3BHS7_MOUSE/2e-71/3 beta-hydroxysteroid dehydrogenase type 7 OS=Mus musculus GN=Hsd3b7 PE=2 SV=1	xtr:100145626/2e-85/hsd3b7; hydroxy-delta-5-steroid dehydrogenase, 3 beta- and steroid delta-isomerase 7 (EC:1.1.1.181); K12408 cholest-5-ene-3beta,7alpha-diol 3beta-dehydrogenase [EC:1.1.1.181]	Rv1106c/1e-18/---	NA	biological_process:GO:0006694//steroid biosynthetic process;GO:0055114//oxidation-reduction process;cellular_component:GO:0016021//integral component of membrane;molecular_function:GO:0003854//3-beta-hydroxy-delta5-steroid dehydrogenase activity;
CL189.Contig3_All	gi|187607555|ref|NP_001120501.1|/4.35223e-146/3 beta-hydroxysteroid dehydrogenase type 7 [Xenopus tropicalis] &gt;gi|170284723|gb|AAI61389.1| LOC100145626 protein [Xenopus tropicalis]	gi|942176575|ref|XM_006002193.2|/8e-20/PREDICTED: Latimeria chalumnae hydroxy-delta-5-steroid dehydrogenase, 3 beta- and steroid delta-isomerase 7 (HSD3B7), mRNA	sp|Q9EQC1|3BHS7_MOUSE/5e-128/3 beta-hydroxysteroid dehydrogenase type 7 OS=Mus musculus GN=Hsd3b7 PE=2 SV=1	xtr:100145626/5e-147/hsd3b7; hydroxy-delta-5-steroid dehydrogenase, 3 beta- and steroid delta-isomerase 7 (EC:1.1.1.181); K12408 cholest-5-ene-3beta,7alpha-diol 3beta-dehydrogenase [EC:1.1.1.181]	Rv1106c/5e-25/---	PTHR10366/2.7E-172/--	biological_process:GO:0006694//steroid biosynthetic process;GO:0055114//oxidation-reduction process;cellular_component:GO:0016021//integral component of membrane;molecular_function:GO:0003854//3-beta-hydroxy-delta5-steroid dehydrogenase activity;
CL190.Contig1_All	NA	NA	NA	NA	NA	NA	NA
CL190.Contig2_All	NA	NA	NA	NA	NA	NA	NA
CL191.Contig1_All	gi|808856474|gb|KKF09339.1|/9.35921e-74/RNA-directed DNA polymerase from mobile element jockey [Larimichthys crocea]	NA	sp|Q95SX7|RTBS_DROME/4e-13/Probable RNA-directed DNA polymerase from transposon BS OS=Drosophila melanogaster GN=RTase PE=2 SV=1	spu:754750/3e-16/uncharacterized LOC754750; K11647 SWI/SNF-related matrix-associated actin-dependent regulator of chromatin subfamily A member 2/4 [EC:3.6.4.-]	NA	NA	NA
CL191.Contig2_All	gi|77403694|dbj|BAE46429.1|/7.27816e-35/ORF2-encoded protein [Danio rerio]	NA	sp|Q95SX7|RTBS_DROME/6e-07/Probable RNA-directed DNA polymerase from transposon BS OS=Drosophila melanogaster GN=RTase PE=2 SV=1	sko:100378351/3e-06/uncharacterized LOC100378351; K01489 cytidine deaminase [EC:3.5.4.5]	NA	PF00078/2.9E-16/Reverse transcriptase (RNA-dependent DNA polymerase)	NA
CL192.Contig1_All	NA	NA	NA	NA	NA	NA	NA
CL192.Contig2_All	NA	NA	NA	NA	NA	NA	NA
CL192.Contig3_All	gi|929086172|ref|XP_014053690.1|/5.25763e-15/PREDICTED: peripheral-type benzodiazepine receptor-associated protein 1-like isoform X10 [Salmo salar]	NA	sp|E9PAV3|NACAM_HUMAN/6e-10/Nascent polypeptide-associated complex subunit alpha, muscle-specific form OS=Homo sapiens GN=NACA PE=1 SV=1	phi:102109630/6e-11/TNS2, TENC1; tensin 2; K18080 tensin	YPO2725/4e-08/---	NA	NA
CL192.Contig4_All	gi|512856346|ref|XP_004916500.1|/1.67564e-13/PREDICTED: sialidase-like [Xenopus tropicalis]	NA	NA	fpg:101923229/5e-08/MUC2; mucin 2, oligomeric mucus/gel-forming; K10955 intestinal mucin-2	NA	NA	NA
CL192.Contig5_All	NA	NA	NA	NA	NA	NA	NA
CL193.Contig1_All	gi|300218775|gb|ADJ80991.1|/1.85557e-61/CR1-3 [Lycodichthys dearborni]	NA	sp|P08548|LIN1_NYCCO/3e-15/LINE-1 reverse transcriptase homolog OS=Nycticebus coucang PE=1 SV=1	spu:754750/8e-25/uncharacterized LOC754750; K11647 SWI/SNF-related matrix-associated actin-dependent regulator of chromatin subfamily A member 2/4 [EC:3.6.4.-]	NA	PTHR19446/1.1E-31/--	NA
CL193.Contig2_All	gi|808871761|gb|KKF21356.1|/3.88168e-47/RNA-directed DNA polymerase from mobile element jockey [Larimichthys crocea]	NA	sp|Q95SX7|RTBS_DROME/2e-12/Probable RNA-directed DNA polymerase from transposon BS OS=Drosophila melanogaster GN=RTase PE=2 SV=1	spu:754750/7e-25/uncharacterized LOC754750; K11647 SWI/SNF-related matrix-associated actin-dependent regulator of chromatin subfamily A member 2/4 [EC:3.6.4.-]	NA	PTHR19446/1.1E-31/--	NA
CL194.Contig1_All	gi|507550078|ref|XP_004658849.1|/3.15055e-07/PREDICTED: protein PRRC2C [Jaculus jaculus]	NA	NA	NA	NA	NA	NA
CL194.Contig2_All	NA	NA	NA	NA	NA	NA	NA
CL195.Contig1_All	gi|998683782|ref|XP_015479362.1|/0/PREDICTED: ankyrin repeat domain-containing protein 17 isoform X3 [Parus major]	gi|641772202|ref|XM_005304136.2|/0.0/PREDICTED: Chrysemys picta bellii ankyrin repeat domain 17 (ANKRD17), mRNA	sp|O75179|ANR17_HUMAN/0.0/Ankyrin repeat domain-containing protein 17 OS=Homo sapiens GN=ANKRD17 PE=1 SV=3	cjo:107313380/0.0/ANKRD17; ankyrin repeat domain 17; K16726 ankyrin repeat domain-containing protein 17	all2748/1e-60/---	PS50088/11.033/Ankyrin repeat profile.	NA
CL195.Contig2_All	gi|998683782|ref|XP_015479362.1|/0/PREDICTED: ankyrin repeat domain-containing protein 17 isoform X3 [Parus major]	gi|641772202|ref|XM_005304136.2|/0.0/PREDICTED: Chrysemys picta bellii ankyrin repeat domain 17 (ANKRD17), mRNA	sp|O75179|ANR17_HUMAN/0.0/Ankyrin repeat domain-containing protein 17 OS=Homo sapiens GN=ANKRD17 PE=1 SV=3	cjo:107313380/0.0/ANKRD17; ankyrin repeat domain 17; K16726 ankyrin repeat domain-containing protein 17	all2748/1e-60/---	PS50088/11.033/Ankyrin repeat profile.	NA
CL195.Contig3_All	gi|998683782|ref|XP_015479362.1|/0/PREDICTED: ankyrin repeat domain-containing protein 17 isoform X3 [Parus major]	gi|641772202|ref|XM_005304136.2|/0.0/PREDICTED: Chrysemys picta bellii ankyrin repeat domain 17 (ANKRD17), mRNA	sp|O75179|ANR17_HUMAN/0.0/Ankyrin repeat domain-containing protein 17 OS=Homo sapiens GN=ANKRD17 PE=1 SV=3	cjo:107313380/0.0/ANKRD17; ankyrin repeat domain 17; K16726 ankyrin repeat domain-containing protein 17	all2748/1e-60/---	PS50088/11.033/Ankyrin repeat profile.	NA
CL195.Contig4_All	gi|998683782|ref|XP_015479362.1|/0/PREDICTED: ankyrin repeat domain-containing protein 17 isoform X3 [Parus major]	gi|641772202|ref|XM_005304136.2|/0.0/PREDICTED: Chrysemys picta bellii ankyrin repeat domain 17 (ANKRD17), mRNA	sp|O75179|ANR17_HUMAN/0.0/Ankyrin repeat domain-containing protein 17 OS=Homo sapiens GN=ANKRD17 PE=1 SV=3	cjo:107313380/0.0/ANKRD17; ankyrin repeat domain 17; K16726 ankyrin repeat domain-containing protein 17	all2748/1e-60/---	PS50088/11.033/Ankyrin repeat profile.	NA
CL195.Contig5_All	gi|998683782|ref|XP_015479362.1|/0/PREDICTED: ankyrin repeat domain-containing protein 17 isoform X3 [Parus major]	gi|641772202|ref|XM_005304136.2|/0.0/PREDICTED: Chrysemys picta bellii ankyrin repeat domain 17 (ANKRD17), mRNA	sp|O75179|ANR17_HUMAN/0.0/Ankyrin repeat domain-containing protein 17 OS=Homo sapiens GN=ANKRD17 PE=1 SV=3	cjo:107313380/0.0/ANKRD17; ankyrin repeat domain 17; K16726 ankyrin repeat domain-containing protein 17	all2748/1e-60/---	PS50088/11.033/Ankyrin repeat profile.	NA
CL195.Contig6_All	gi|998683782|ref|XP_015479362.1|/0/PREDICTED: ankyrin repeat domain-containing protein 17 isoform X3 [Parus major]	gi|641772202|ref|XM_005304136.2|/0.0/PREDICTED: Chrysemys picta bellii ankyrin repeat domain 17 (ANKRD17), mRNA	sp|O75179|ANR17_HUMAN/0.0/Ankyrin repeat domain-containing protein 17 OS=Homo sapiens GN=ANKRD17 PE=1 SV=3	cjo:107313380/0.0/ANKRD17; ankyrin repeat domain 17; K16726 ankyrin repeat domain-containing protein 17	all2748/1e-60/---	PS50088/11.033/Ankyrin repeat profile.	NA
CL195.Contig7_All	gi|998683782|ref|XP_015479362.1|/0/PREDICTED: ankyrin repeat domain-containing protein 17 isoform X3 [Parus major]	gi|641772202|ref|XM_005304136.2|/0.0/PREDICTED: Chrysemys picta bellii ankyrin repeat domain 17 (ANKRD17), mRNA	sp|O75179|ANR17_HUMAN/0.0/Ankyrin repeat domain-containing protein 17 OS=Homo sapiens GN=ANKRD17 PE=1 SV=3	cjo:107313380/0.0/ANKRD17; ankyrin repeat domain 17; K16726 ankyrin repeat domain-containing protein 17	all2748/1e-60/---	PS50088/11.033/Ankyrin repeat profile.	NA
CL196.Contig1_All	gi|641758818|ref|XP_008165354.1|/2.84893e-171/PREDICTED: stromal membrane-associated protein 2 [Chrysemys picta bellii]	gi|971430603|ref|XM_015297662.1|/3e-70/PREDICTED: Gallus gallus small ArfGAP2 (SMAP2), transcript variant X1, mRNA	sp|Q5F413|SMAP2_CHICK/9e-163/Stromal membrane-associated protein 2 OS=Gallus gallus GN=SMAP2 PE=2 SV=1	amj:102574806/5e-169/SMAP2; small ArfGAP2; K12486 stromal membrane-associated protein	YIL044c/5e-31/---	PTHR23180:SF29/9.8E-211/--	NA
CL196.Contig2_All	gi|641758818|ref|XP_008165354.1|/1.30501e-179/PREDICTED: stromal membrane-associated protein 2 [Chrysemys picta bellii]	gi|971430603|ref|XM_015297662.1|/3e-70/PREDICTED: Gallus gallus small ArfGAP2 (SMAP2), transcript variant X1, mRNA	sp|Q5F413|SMAP2_CHICK/4e-171/Stromal membrane-associated protein 2 OS=Gallus gallus GN=SMAP2 PE=2 SV=1	amj:102574806/3e-177/SMAP2; small ArfGAP2; K12486 stromal membrane-associated protein	YIL044c/4e-30/---	PTHR23180:SF29/1.1E-219/--	NA
CL197.Contig1_All	gi|719769243|ref|XP_010218660.1|/3.11605e-26/PREDICTED: BH3-interacting domain death agonist [Tinamus guttatus]	NA	sp|Q8JGM8|BID_CHICK/3e-26/BH3-interacting domain death agonist OS=Gallus gallus GN=BID PE=2 SV=2	cmy:102941900/2e-26/BID; BH3 interacting domain death agonist; K04726 BH3 interacting domain death agonist	NA	PF06393/2.4E-49/BH3 interacting domain (BID)	NA
CL197.Contig2_All	gi|719769243|ref|XP_010218660.1|/3.06285e-26/PREDICTED: BH3-interacting domain death agonist [Tinamus guttatus]	NA	sp|Q8JGM8|BID_CHICK/3e-26/BH3-interacting domain death agonist OS=Gallus gallus GN=BID PE=2 SV=2	cmy:102941900/2e-26/BID; BH3 interacting domain death agonist; K04726 BH3 interacting domain death agonist	NA	PF06393/3.0E-49/BH3 interacting domain (BID)	NA
CL198.Contig1_All	gi|808875427|gb|KKF24246.1|/4.85953e-38/RNA-directed DNA polymerase from mobile element jockey [Larimichthys crocea]	NA	sp|Q95SX7|RTBS_DROME/2e-11/Probable RNA-directed DNA polymerase from transposon BS OS=Drosophila melanogaster GN=RTase PE=2 SV=1	spu:754750/5e-19/uncharacterized LOC754750; K11647 SWI/SNF-related matrix-associated actin-dependent regulator of chromatin subfamily A member 2/4 [EC:3.6.4.-]	NA	PTHR19446/2.0E-42/--	NA
CL198.Contig2_All	gi|734650789|ref|XP_010754736.1|/7.31133e-18/PREDICTED: RNA-directed DNA polymerase from mobile element jockey-like, partial [Larimichthys crocea]	NA	NA	pss:102452401/3e-08/cAMP-dependent protein kinase type II-alpha regulatory subunit-like; K04739 cAMP-dependent protein kinase regulator	NA	PF00078/3.6E-5/Reverse transcriptase (RNA-dependent DNA polymerase)	NA
CL198.Contig3_All	gi|928056199|ref|XP_013877416.1|/2.47209e-93/PREDICTED: RNA-directed DNA polymerase from mobile element jockey-like [Austrofundulus limnaeus]	NA	sp|Q95SX7|RTBS_DROME/5e-16/Probable RNA-directed DNA polymerase from transposon BS OS=Drosophila melanogaster GN=RTase PE=2 SV=1	spu:754750/2e-18/uncharacterized LOC754750; K11647 SWI/SNF-related matrix-associated actin-dependent regulator of chromatin subfamily A member 2/4 [EC:3.6.4.-]	NA	PTHR19446/2.0E-42/--	NA
CL199.Contig1_All	gi|56118602|ref|NP_001008101.1|/0/cytoplasmic protein NCK1 [Xenopus tropicalis] &gt;gi|51703737|gb|AAH81302.1| nck1 protein [Xenopus tropicalis]	gi|847163281|ref|XM_012970335.1|/8e-70/PREDICTED: Xenopus (Silurana) tropicalis NCK adaptor protein 1 (nck1), transcript variant X2, mRNA	sp|Q99M51|NCK1_MOUSE/0.0/Cytoplasmic protein NCK1 OS=Mus musculus GN=Nck1 PE=1 SV=1	xtr:493463/0.0/nck1, nck, nckalpha; NCK adaptor protein 1; K07365 NCK adaptor protein 1	NA	SM00326/7.9E-18/Src homology 3 domains	biological_process:GO:0030032//lamellipodium assembly;GO:1903676//positive regulation of cap-dependent translational initiation;GO:1903898//negative regulation of PERK-mediated unfolded protein response;GO:0042102//positive regulation of T cell proliferation;GO:0043547//positive regulation of GTPase activity;GO:0016192//vesicle-mediated transport;GO:1903679//positive regulation of cap-independent…
CL199.Contig2_All	gi|847163286|ref|XP_012825790.1|/6.48408e-160/PREDICTED: cytoplasmic protein NCK1 isoform X2 [Xenopus tropicalis]	gi|620981317|ref|XM_001510848.2|/6e-61/PREDICTED: Ornithorhynchus anatinus NCK adaptor protein 1 (NCK1), mRNA	sp|Q99M51|NCK1_MOUSE/4e-150/Cytoplasmic protein NCK1 OS=Mus musculus GN=Nck1 PE=1 SV=1	xtr:493463/2e-154/nck1, nck, nckalpha; NCK adaptor protein 1; K07365 NCK adaptor protein 1	NA	PS50001/22.595/Src homology 2 (SH2) domain profile.	biological_process:GO:0043547//positive regulation of GTPase activity;GO:0016192//vesicle-mediated transport;cellular_component:GO:0005802//trans-Golgi network;molecular_function:GO:0005086//ARF guanyl-nucleotide exchange factor activity;
CL199.Contig3_All	gi|56118602|ref|NP_001008101.1|/0/cytoplasmic protein NCK1 [Xenopus tropicalis] &gt;gi|51703737|gb|AAH81302.1| nck1 protein [Xenopus tropicalis]	gi|847163281|ref|XM_012970335.1|/9e-70/PREDICTED: Xenopus (Silurana) tropicalis NCK adaptor protein 1 (nck1), transcript variant X2, mRNA	sp|Q99M51|NCK1_MOUSE/0.0/Cytoplasmic protein NCK1 OS=Mus musculus GN=Nck1 PE=1 SV=1	xtr:493463/0.0/nck1, nck, nckalpha; NCK adaptor protein 1; K07365 NCK adaptor protein 1	NA	PF14604/1.2E-14/Variant SH3 domain	biological_process:GO:0030032//lamellipodium assembly;GO:1903676//positive regulation of cap-dependent translational initiation;GO:1903898//negative regulation of PERK-mediated unfolded protein response;GO:0042102//positive regulation of T cell proliferation;GO:0043547//positive regulation of GTPase activity;GO:0016192//vesicle-mediated transport;GO:1903679//positive regulation of cap-independent…
CL200.Contig1_All	gi|56118849|ref|NP_001008166.1|/4.5353e-100/Mps one binder kinase activator-like 2, gene 2 [Xenopus tropicalis] &gt;gi|51950141|gb|AAH82348.1| MGC79814 protein [Xenopus tropicalis]	gi|56118848|ref|NM_001008165.1|/3e-14/Xenopus (Silurana) tropicalis Mps one binder kinase activator-like 2, gene 2 (mob2.2), mRNA >gi|51950140|gb|BC082348.1| Xenopus tropicalis MGC79814 protein, mRNA (cDNA clone MGC:79814 IMAGE:6986798), complete cds	sp|Q8VI63|MOB2_MOUSE/5e-57/MOB kinase activator 2 OS=Mus musculus GN=Mob2 PE=2 SV=1	tru:101073635/1e-33/MOB kinase activator 1A; K06685 MOB kinase activator 1	NA	PF03637/1.5E-51/Mob1/phocein family	NA
CL200.Contig2_All	gi|56118849|ref|NP_001008166.1|/3.6957e-100/Mps one binder kinase activator-like 2, gene 2 [Xenopus tropicalis] &gt;gi|51950141|gb|AAH82348.1| MGC79814 protein [Xenopus tropicalis]	gi|56118848|ref|NM_001008165.1|/3e-14/Xenopus (Silurana) tropicalis Mps one binder kinase activator-like 2, gene 2 (mob2.2), mRNA >gi|51950140|gb|BC082348.1| Xenopus tropicalis MGC79814 protein, mRNA (cDNA clone MGC:79814 IMAGE:6986798), complete cds	sp|Q8VI63|MOB2_MOUSE/4e-57/MOB kinase activator 2 OS=Mus musculus GN=Mob2 PE=2 SV=1	tru:101073635/1e-33/MOB kinase activator 1A; K06685 MOB kinase activator 1	NA	PF03637/1.3E-51/Mob1/phocein family	NA
CL201.Contig1_All	NA	gi|124221921|dbj|AB291544.1|/5e-06/Solea senegalensis rpS2 mRNA for ribosomal protein S2, partial cds >gi|124300786|dbj|AB291554.1| Solea senegalensis rpS2 mRNA for ribosomal protein S2, complete cds	NA	NA	NA	NA	NA
CL201.Contig2_All	NA	NA	NA	NA	NA	NA	NA
CL202.Contig1_All	gi|557291008|ref|XP_006028081.1|/1.97418e-125/PREDICTED: F-box only protein 7 [Alligator sinensis]	gi|829991970|ref|XM_004675713.2|/2e-08/PREDICTED: Condylura cristata F-box protein 7 (FBXO7), transcript variant X2, mRNA	sp|Q9Y3I1|FBX7_HUMAN/6e-113/F-box only protein 7 OS=Homo sapiens GN=FBXO7 PE=1 SV=1	asn:102379848/2e-126/FBXO7; F-box protein 7; K10293 F-box protein 7	NA	PTHR15537:SF2/2.3E-143/--	NA
CL202.Contig2_All	gi|557291008|ref|XP_006028081.1|/0/PREDICTED: F-box only protein 7 [Alligator sinensis]	gi|829991970|ref|XM_004675713.2|/4e-08/PREDICTED: Condylura cristata F-box protein 7 (FBXO7), transcript variant X2, mRNA	sp|Q2T9S7|FBX7_BOVIN/1e-164/F-box only protein 7 OS=Bos taurus GN=FBXO7 PE=2 SV=1	asn:102379848/0.0/FBXO7; F-box protein 7; K10293 F-box protein 7	NA	PF11566/3.5E-23/PI31 proteasome regulator N-terminal	NA
CL203.Contig1_All	gi|641797943|ref|XP_008162163.1|/0/PREDICTED: epsin-3 isoform X1 [Chrysemys picta bellii] &gt;gi|641797945|ref|XP_008162164.1| PREDICTED: epsin-3 isoform X1 [Chrysemys picta bellii]	gi|902890487|ref|XM_013179233.1|/2e-90/PREDICTED: Anser cygnoides domesticus epsin 3 (EPN3), mRNA	sp|Q9H201|EPN3_HUMAN/3e-152/Epsin-3 OS=Homo sapiens GN=EPN3 PE=2 SV=1	pss:102447266/6e-179/EPN3; epsin 3; K12471 epsin	NA	PTHR12276/6.0E-205/--	NA
CL203.Contig2_All	gi|975104545|ref|XP_015267565.1|/1.82881e-68/PREDICTED: epsin-1 isoform X3 [Gekko japonicus]	gi|975104544|ref|XM_015412079.1|/1e-90/PREDICTED: Gekko japonicus epsin 1 (EPN1), transcript variant X3, mRNA	sp|O88339|EPN1_RAT/2e-69/Epsin-1 OS=Rattus norvegicus GN=Epn1 PE=1 SV=1	xtr:100216083/2e-69/epn2; epsin 2; K12471 epsin	NA	PS50942/42.918/ENTH domain profile.	NA
CL203.Contig3_All	gi|558171432|ref|XP_006125152.1|/2.73473e-87/PREDICTED: epsin-3 isoform X2 [Pelodiscus sinensis]	NA	sp|Q91W69|EPN3_MOUSE/2e-60/Epsin-3 OS=Mus musculus GN=Epn3 PE=2 SV=1	pss:102447266/7e-88/EPN3; epsin 3; K12471 epsin	NA	PTHR12276/1.1E-29/--	cellular_component:GO:0044424//intracellular part;GO:0043227//membrane-bounded organelle;
CL203.Contig4_All	gi|558171445|ref|XP_006125155.1|/0/PREDICTED: epsin-3 isoform X5 [Pelodiscus sinensis]	gi|902890487|ref|XM_013179233.1|/2e-90/PREDICTED: Anser cygnoides domesticus epsin 3 (EPN3), mRNA	sp|Q9H201|EPN3_HUMAN/4e-160/Epsin-3 OS=Homo sapiens GN=EPN3 PE=2 SV=1	pss:102447266/0.0/EPN3; epsin 3; K12471 epsin	NA	PF01417/1.2E-50/ENTH domain	cellular_component:GO:0043231//intracellular membrane-bounded organelle;
CL203.Contig5_All	gi|558171411|ref|XP_006125147.1|/0/PREDICTED: epsin-3 isoform X1 [Pelodiscus sinensis] &gt;gi|558171415|ref|XP_006125148.1| PREDICTED: epsin-3 isoform X1 [Pelodiscus sinensis] &gt;gi|558171419|ref|XP_006125149.1| PREDICTED: epsin-3 isoform X1 [Pelodiscus sinensis] &gt;gi|558171424|ref|XP_006125150.1| PREDICTED: epsin-3 isoform X1 [Pelodiscus sinensis] &gt;gi|558171428|ref|XP_006125151.1| PREDICTE…	gi|902890487|ref|XM_013179233.1|/2e-90/PREDICTED: Anser cygnoides domesticus epsin 3 (EPN3), mRNA	sp|Q9H201|EPN3_HUMAN/5e-166/Epsin-3 OS=Homo sapiens GN=EPN3 PE=2 SV=1	pss:102447266/0.0/EPN3; epsin 3; K12471 epsin	NA	PTHR12276:SF16/9.5E-214/--	cellular_component:GO:0043231//intracellular membrane-bounded organelle;
CL203.Contig6_All	gi|641797948|ref|XP_008162165.1|/0/PREDICTED: epsin-3 isoform X3 [Chrysemys picta bellii]	gi|902890487|ref|XM_013179233.1|/2e-90/PREDICTED: Anser cygnoides domesticus epsin 3 (EPN3), mRNA	sp|Q9H201|EPN3_HUMAN/3e-146/Epsin-3 OS=Homo sapiens GN=EPN3 PE=2 SV=1	pss:102447266/2e-171/EPN3; epsin 3; K12471 epsin	NA	PS50942/44.402/ENTH domain profile.	NA
CL203.Contig7_All	gi|558171445|ref|XP_006125155.1|/6.06028e-84/PREDICTED: epsin-3 isoform X5 [Pelodiscus sinensis]	NA	sp|Q91W69|EPN3_MOUSE/1e-54/Epsin-3 OS=Mus musculus GN=Epn3 PE=2 SV=1	cmy:102932379/2e-80/epsin-3-like; K12471 epsin	NA	PTHR12276/3.5E-27/--	cellular_component:GO:0044424//intracellular part;GO:0043227//membrane-bounded organelle;
CL203.Contig8_All	gi|951045702|ref|XP_014463952.1|/0/PREDICTED: epsin-2 isoform X2 [Alligator mississippiensis]	gi|637360564|ref|XM_008121909.1|/1e-129/PREDICTED: Anolis carolinensis epsin 2 (epn2), mRNA	sp|Q8CHU3|EPN2_MOUSE/1e-177/Epsin-2 OS=Mus musculus GN=Epn2 PE=1 SV=1	mgp:100544149/0.0/EPN2; epsin 2; K12471 epsin	NA	PTHR12276:SF50/2.7E-285/--	NA
CL203.Contig9_All	gi|558127588|ref|XP_006115588.1|/2.07162e-91/PREDICTED: epsin-2 [Pelodiscus sinensis]	gi|697470239|ref|XM_009670335.1|/1e-26/PREDICTED: Struthio camelus australis epsin 2 (EPN2), transcript variant X2, mRNA	sp|O95208|EPN2_HUMAN/7e-85/Epsin-2 OS=Homo sapiens GN=EPN2 PE=1 SV=3	pss:102462242/3e-92/EPN2; epsin 2; K12471 epsin	NA	PTHR12276/9.6E-102/--	NA
CL204.Contig1_All	gi|677478056|gb|KFQ67470.1|/9.6316e-46/Transcription and mRNA export factor ENY2, partial [Phaethon lepturus] &gt;gi|677539991|gb|KFR01570.1| Transcription and mRNA export factor ENY2, partial [Opisthocomus hoazin]	gi|926526133|ref|XM_013956844.1|/6e-90/PREDICTED: Apteryx australis mantelli enhancer of yellow 2 homolog (Drosophila) (ENY2), mRNA	sp|B5FZ63|ENY2_TAEGU/1e-46/Transcription and mRNA export factor ENY2 OS=Taeniopygia guttata GN=ENY2 PE=3 SV=1	mdo:100031286/1e-46/ENY2; enhancer of yellow 2 homolog (Drosophila); K11368 enhancer of yellow 2 transcription factor	NA	PF10163/3.6E-34/Transcription factor e(y)2	biological_process:GO:0006406//mRNA export from nucleus;GO:0045893//positive regulation of transcription, DNA-templated;cellular_component:GO:0000124//SAGA complex;GO:0005643//nuclear pore;molecular_function:GO:0003713//transcription coactivator activity;
CL204.Contig2_All	gi|677478056|gb|KFQ67470.1|/9.14197e-46/Transcription and mRNA export factor ENY2, partial [Phaethon lepturus] &gt;gi|677539991|gb|KFR01570.1| Transcription and mRNA export factor ENY2, partial [Opisthocomus hoazin]	gi|926526133|ref|XM_013956844.1|/6e-90/PREDICTED: Apteryx australis mantelli enhancer of yellow 2 homolog (Drosophila) (ENY2), mRNA	sp|B5FZ63|ENY2_TAEGU/1e-46/Transcription and mRNA export factor ENY2 OS=Taeniopygia guttata GN=ENY2 PE=3 SV=1	mdo:100031286/1e-46/ENY2; enhancer of yellow 2 homolog (Drosophila); K11368 enhancer of yellow 2 transcription factor	NA	PTHR12514/1.8E-57/--	biological_process:GO:0006406//mRNA export from nucleus;GO:0045893//positive regulation of transcription, DNA-templated;cellular_component:GO:0000124//SAGA complex;GO:0005643//nuclear pore;molecular_function:GO:0003713//transcription coactivator activity;
CL205.Contig1_All	gi|449269462|gb|EMC80228.1|/2.11087e-08/Putative protein L116 [Columba livia]	gi|365919431|gb|JN208355.1|/1e-06/Physignathus lesueurii microsatellite EWD5 sequence	sp|B2RY56|RBM25_MOUSE/3e-08/RNA-binding protein 25 OS=Mus musculus GN=Rbm25 PE=1 SV=2	ngi:103747391/2e-07/Rbm25; RNA binding motif protein 25; K12822 RNA-binding protein 25	NA	NA	NA
CL205.Contig2_All	gi|602649579|ref|XP_007431191.1|/1.7454e-172/PREDICTED: mitogen-activated protein kinase 11 isoform X2 [Python bivittatus]	gi|950988343|ref|XM_006266207.2|/0.0/PREDICTED: Alligator mississippiensis mitogen-activated protein kinase 11 (MAPK11), mRNA	sp|Q15759|MK11_HUMAN/1e-154/Mitogen-activated protein kinase 11 OS=Homo sapiens GN=MAPK11 PE=1 SV=2	amj:102571177/3e-173/MAPK11; mitogen-activated protein kinase 11; K04441 p38 MAP kinase [EC:2.7.11.24]	YBL016w/4e-76/---	PS01351/-/MAP kinase signature.	NA
CL206.Contig1_All	gi|655795761|ref|XP_008255782.1|/3.03449e-158/PREDICTED: IST1 homolog isoform X1 [Oryctolagus cuniculus]	gi|677991125|ref|XM_009077070.1|/3e-94/PREDICTED: Acanthisitta chloris increased sodium tolerance 1 homolog (yeast) (IST1), transcript variant X2, mRNA	sp|Q3ZBV1|IST1_BOVIN/3e-154/IST1 homolog OS=Bos taurus GN=IST1 PE=2 SV=1	ocu:100352323/4e-159/IST1; increased sodium tolerance 1 homolog (yeast); K19476 vacuolar protein sorting-associated protein IST1	NA	PTHR12161/3.8E-146/--	NA
CL206.Contig2_All	gi|667295382|ref|XP_008579238.1|/3.25376e-163/PREDICTED: IST1 homolog isoform X1 [Galeopterus variegatus] &gt;gi|667295388|ref|XP_008579240.1| PREDICTED: IST1 homolog isoform X1 [Galeopterus variegatus]	gi|677991125|ref|XM_009077070.1|/3e-94/PREDICTED: Acanthisitta chloris increased sodium tolerance 1 homolog (yeast) (IST1), transcript variant X2, mRNA	sp|Q3ZBV1|IST1_BOVIN/1e-162/IST1 homolog OS=Bos taurus GN=IST1 PE=2 SV=1	tup:102494636/1e-163/IST1; increased sodium tolerance 1 homolog (yeast); K19476 vacuolar protein sorting-associated protein IST1	NA	PF03398/1.8E-59/Regulator of Vps4 activity in the MVB pathway	NA
CL206.Contig3_All	gi|676812980|gb|KFP09450.1|/4.75856e-128/IST1 [Egretta garzetta]	gi|677991125|ref|XM_009077070.1|/4e-94/PREDICTED: Acanthisitta chloris increased sodium tolerance 1 homolog (yeast) (IST1), transcript variant X2, mRNA	sp|P53990|IST1_HUMAN/3e-127/IST1 homolog OS=Homo sapiens GN=IST1 PE=1 SV=1	ocu:100352323/6e-129/IST1; increased sodium tolerance 1 homolog (yeast); K19476 vacuolar protein sorting-associated protein IST1	NA	PF03398/1.5E-59/Regulator of Vps4 activity in the MVB pathway	NA
CL206.Contig4_All	gi|667295382|ref|XP_008579238.1|/3.13293e-163/PREDICTED: IST1 homolog isoform X1 [Galeopterus variegatus] &gt;gi|667295388|ref|XP_008579240.1| PREDICTED: IST1 homolog isoform X1 [Galeopterus variegatus]	gi|677991125|ref|XM_009077070.1|/3e-94/PREDICTED: Acanthisitta chloris increased sodium tolerance 1 homolog (yeast) (IST1), transcript variant X2, mRNA	sp|Q3ZBV1|IST1_BOVIN/1e-162/IST1 homolog OS=Bos taurus GN=IST1 PE=2 SV=1	tup:102494636/1e-163/IST1; increased sodium tolerance 1 homolog (yeast); K19476 vacuolar protein sorting-associated protein IST1	NA	PF03398/1.8E-59/Regulator of Vps4 activity in the MVB pathway	NA
CL206.Contig5_All	gi|655795761|ref|XP_008255782.1|/2.917e-158/PREDICTED: IST1 homolog isoform X1 [Oryctolagus cuniculus]	gi|677991125|ref|XM_009077070.1|/3e-94/PREDICTED: Acanthisitta chloris increased sodium tolerance 1 homolog (yeast) (IST1), transcript variant X2, mRNA	sp|Q3ZBV1|IST1_BOVIN/3e-154/IST1 homolog OS=Bos taurus GN=IST1 PE=2 SV=1	ocu:100352323/3e-159/IST1; increased sodium tolerance 1 homolog (yeast); K19476 vacuolar protein sorting-associated protein IST1	NA	PTHR12161/3.8E-146/--	NA
CL206.Contig6_All	gi|655795761|ref|XP_008255782.1|/2.93377e-158/PREDICTED: IST1 homolog isoform X1 [Oryctolagus cuniculus]	gi|677991125|ref|XM_009077070.1|/3e-94/PREDICTED: Acanthisitta chloris increased sodium tolerance 1 homolog (yeast) (IST1), transcript variant X2, mRNA	sp|Q3ZBV1|IST1_BOVIN/3e-154/IST1 homolog OS=Bos taurus GN=IST1 PE=2 SV=1	ocu:100352323/3e-159/IST1; increased sodium tolerance 1 homolog (yeast); K19476 vacuolar protein sorting-associated protein IST1	NA	PTHR12161/3.8E-146/--	NA
CL206.Contig7_All	gi|667295382|ref|XP_008579238.1|/3.11567e-163/PREDICTED: IST1 homolog isoform X1 [Galeopterus variegatus] &gt;gi|667295388|ref|XP_008579240.1| PREDICTED: IST1 homolog isoform X1 [Galeopterus variegatus]	gi|677991125|ref|XM_009077070.1|/3e-94/PREDICTED: Acanthisitta chloris increased sodium tolerance 1 homolog (yeast) (IST1), transcript variant X2, mRNA	sp|Q3ZBV1|IST1_BOVIN/1e-162/IST1 homolog OS=Bos taurus GN=IST1 PE=2 SV=1	tup:102494636/1e-163/IST1; increased sodium tolerance 1 homolog (yeast); K19476 vacuolar protein sorting-associated protein IST1	NA	PF03398/1.8E-59/Regulator of Vps4 activity in the MVB pathway	NA
CL207.Contig1_All	gi|960974511|ref|XP_014802268.1|/0/PREDICTED: forkhead box protein P1 [Calidris pugnax]	gi|946639333|ref|XM_014571998.1|/0.0/PREDICTED: Pelodiscus sinensis forkhead box P1 (FOXP1), transcript variant X23, mRNA	sp|Q58NQ4|FOXP1_CHICK/0.0/Forkhead box protein P1 OS=Gallus gallus GN=FOXP1 PE=2 SV=1	apla:101793751/0.0/FOXP1; forkhead box P1; K09409 forkhead box protein P	SPBC4C3.05/5e-16/---	PTHR11829:SF147/2.3E-299/--	NA
CL207.Contig2_All	gi|694853495|ref|XP_009468168.1|/0/PREDICTED: forkhead box protein P1 isoform X6 [Nipponia nippon]	gi|641792730|ref|XM_008179499.1|/0.0/PREDICTED: Chrysemys picta bellii forkhead box P1 (FOXP1), transcript variant X6, mRNA	sp|Q58NQ4|FOXP1_CHICK/0.0/Forkhead box protein P1 OS=Gallus gallus GN=FOXP1 PE=2 SV=1	apla:101793751/0.0/FOXP1; forkhead box P1; K09409 forkhead box protein P	SPBC32H8.11/6e-16/---	PS50039/25.38/Fork head domain profile.	NA
CL207.Contig3_All	gi|694853495|ref|XP_009468168.1|/0/PREDICTED: forkhead box protein P1 isoform X6 [Nipponia nippon]	gi|946639333|ref|XM_014571998.1|/0.0/PREDICTED: Pelodiscus sinensis forkhead box P1 (FOXP1), transcript variant X23, mRNA	sp|Q58NQ4|FOXP1_CHICK/0.0/Forkhead box protein P1 OS=Gallus gallus GN=FOXP1 PE=2 SV=1	apla:101793751/0.0/FOXP1; forkhead box P1; K09409 forkhead box protein P	SPBC32H8.11/6e-16/---	PS50039/25.38/Fork head domain profile.	NA
CL208.Contig1_All	gi|52345816|ref|NP_001004956.1|/7.60159e-115/MGC89248 protein precursor [Xenopus tropicalis] &gt;gi|49522586|gb|AAH75455.1| MGC89248 protein [Xenopus tropicalis]	gi|641781937|ref|XM_008175268.1|/3e-36/PREDICTED: Chrysemys picta bellii retinol dehydrogenase 3 (LOC101945523), mRNA	sp|P55006|RDH7_RAT/5e-110/Retinol dehydrogenase 7 OS=Rattus norvegicus GN=Rdh7 PE=2 SV=1	mdo:100011050/4e-113/RDH16; retinol dehydrogenase 16 (all-trans); K11154 retinol dehydrogenase 16 [EC:1.1.1.-]	ECs0556/1e-24/---	PS00061/-/Short-chain dehydrogenases/reductases family signature.	biological_process:GO:0055114//oxidation-reduction process;cellular_component:GO:0016021//integral component of membrane;molecular_function:GO:0016491//oxidoreductase activity;
CL208.Contig2_All	gi|940745223|ref|XP_014315422.1|/1.01428e-121/PREDICTED: retinol dehydrogenase 16 isoform X1 [Myotis lucifugus]	gi|641781937|ref|XM_008175268.1|/2e-42/PREDICTED: Chrysemys picta bellii retinol dehydrogenase 3 (LOC101945523), mRNA	sp|O75452|RDH16_HUMAN/7e-119/Retinol dehydrogenase 16 OS=Homo sapiens GN=RDH16 PE=1 SV=2	ecb:100052445/4e-122/retinol dehydrogenase 16-like; K11154 retinol dehydrogenase 16 [EC:1.1.1.-]	ECs0556/1e-26/---	PTHR24316:SF295/3.1E-204/--	biological_process:GO:0055114//oxidation-reduction process;molecular_function:GO:0016491//oxidoreductase activity;
CL208.Contig3_All	gi|149715293|ref|XP_001488406.1|/2.4209e-114/PREDICTED: retinol dehydrogenase 16-like [Equus caballus] &gt;gi|545220420|ref|XP_005611380.1| PREDICTED: retinol dehydrogenase 16-like [Equus caballus] &gt;gi|953856768|ref|XP_014596436.1| PREDICTED: retinol dehydrogenase 16-like [Equus caballus] &gt;gi|953856772|ref|XP_014596437.1| PREDICTED: retinol dehydrogenase 16-like [Equus caballus]	gi|950935312|ref|XM_014594478.1|/1e-42/PREDICTED: Alligator mississippiensis retinol dehydrogenase 3-like (LOC102572166), mRNA	sp|O75452|RDH16_HUMAN/2e-111/Retinol dehydrogenase 16 OS=Homo sapiens GN=RDH16 PE=1 SV=2	ecb:100052445/3e-115/retinol dehydrogenase 16-like; K11154 retinol dehydrogenase 16 [EC:1.1.1.-]	ECs0556/1e-25/---	PR00080/2.1E-8/Short-chain dehydrogenase/reductase (SDR) superfamily signature	biological_process:GO:0055114//oxidation-reduction process;molecular_function:GO:0016491//oxidoreductase activity;
CL208.Contig4_All	gi|52345816|ref|NP_001004956.1|/6.18206e-117/MGC89248 protein precursor [Xenopus tropicalis] &gt;gi|49522586|gb|AAH75455.1| MGC89248 protein [Xenopus tropicalis]	gi|946677416|ref|XM_014577605.1|/4e-35/PREDICTED: Pelodiscus sinensis 17-beta-hydroxysteroid dehydrogenase type 6-like (LOC102444001), mRNA	sp|P55006|RDH7_RAT/4e-110/Retinol dehydrogenase 7 OS=Rattus norvegicus GN=Rdh7 PE=2 SV=1	xtr:100135184/9e-116/rdh16; retinol dehydrogenase 16 (all-trans); K13369 17beta-estradiol 17-dehydrogenase / all-trans-retinol dehydrogenase (NAD+) / 3alpha(17beta)-hydroxysteroid dehydrogenase (NAD+) [EC:1.1.1.62 1.1.1.105 1.1.1.239]	ECs0556/2e-23/---	PTHR24316:SF295/1.3E-200/--	biological_process:GO:0055114//oxidation-reduction process;molecular_function:GO:0016491//oxidoreductase activity;
CL209.Contig1_All	NA	NA	NA	NA	NA	NA	NA
CL209.Contig2_All	NA	NA	NA	NA	NA	NA	NA
CL209.Contig3_All	NA	NA	NA	NA	NA	NA	NA
CL210.Contig1_All	NA	NA	NA	NA	NA	NA	NA
CL210.Contig2_All	gi|635039880|ref|XP_007995456.1|/2.29059e-17/PREDICTED: myb-related transcription factor, partner of profilin isoform X1 [Chlorocebus sabaeus]	NA	sp|Q86VE0|MYPOP_HUMAN/4e-17/Myb-related transcription factor, partner of profilin OS=Homo sapiens GN=MYPOP PE=2 SV=2	lcm:102357081/2e-14/POLR3F; polymerase (RNA) III (DNA directed) polypeptide F, 39 kDa; K03025 DNA-directed RNA polymerase III subunit RPC6	NA	NA	NA
CL211.Contig1_All	gi|950939165|ref|XP_014450449.1|/6.03093e-142/PREDICTED: N(4)-(beta-N-acetylglucosaminyl)-L-asparaginase [Alligator mississippiensis]	gi|950939164|ref|XM_014594963.1|/3e-67/PREDICTED: Alligator mississippiensis aspartylglucosaminidase (AGA), mRNA	sp|Q4R6C4|ASPG_MACFA/4e-126/N(4)-(beta-N-acetylglucosaminyl)-L-asparaginase OS=Macaca fascicularis GN=AGA PE=2 SV=1	amj:102565336/7e-143/AGA; aspartylglucosaminidase; K01444 N4-(beta-N-acetylglucosaminyl)-L-asparaginase [EC:3.5.1.26]	CC2359/3e-44/---	PF01112/9.7E-113/Asparaginase	molecular_function:GO:0016787//hydrolase activity;
CL211.Contig2_All	gi|148230092|ref|NP_001088900.1|/6.8686e-20/aspartylglucosaminidase precursor [Xenopus laevis] &gt;gi|56788951|gb|AAH88723.1| LOC496249 protein [Xenopus laevis]	gi|950939164|ref|XM_014594963.1|/1e-11/PREDICTED: Alligator mississippiensis aspartylglucosaminidase (AGA), mRNA	sp|Q64191|ASPG_MOUSE/5e-16/N(4)-(beta-N-acetylglucosaminyl)-L-asparaginase OS=Mus musculus GN=Aga PE=2 SV=1	xla:496249/7e-21/aga; aspartylglucosaminidase (EC:3.5.1.26); K01444 N4-(beta-N-acetylglucosaminyl)-L-asparaginase [EC:3.5.1.26]	NA	PTHR10188:SF6/1.1E-24/--	molecular_function:GO:0016787//hydrolase activity;
CL212.Contig1_All	gi|908532700|ref|XP_013122309.1|/1.87688e-37/PREDICTED: RNA-directed DNA polymerase from mobile element jockey-like [Oreochromis niloticus]	NA	NA	NA	NA	NA	NA
CL212.Contig2_All	gi|939292880|ref|XP_014265936.1|/1.55258e-06/PREDICTED: RNA-directed DNA polymerase from mobile element jockey-like [Maylandia zebra]	NA	NA	NA	NA	NA	NA
CL212.Contig3_All	gi|146147385|gb|ABQ01988.1|/1.42911e-12/reverse transcriptase-like protein [Salmo salar] &gt;gi|148362149|gb|ABQ59672.1| reverse transcriptase-like protein [Salmo salar] &gt;gi|260182170|gb|ACX35599.1| reverse transcriptase-like protein [Salmo salar]	NA	NA	NA	NA	NA	NA
CL213.Contig1_All	gi|1173170|sp|P18516.2|RARG_NOTVI/0/RecName: Full=Retinoic acid receptor gamma; Short=RAR-gamma; AltName: Full=Nuclear receptor subfamily 1 group B member 3; AltName: Full=Retinoic acid receptor delta; Short=RAR-delta &gt;gi|64130|emb|CAA49564.1| retinoic acid receptor delta 1a [Notophthalmus viridescens]	gi|8895461|gb|AF206315.1|/0.0/Ambystoma mexicanum retinoic acid receptor gamma 2 (NR1B3b) mRNA, complete cds	sp|P18516|RARG_NOTVI/0.0/Retinoic acid receptor gamma OS=Notophthalmus viridescens GN=RARG PE=2 SV=2	cmy:102947887/0.0/RARG; retinoic acid receptor, gamma; K08529 retinoic acid receptor gamma	NA	PS51030/20.891/Nuclear hormone receptors DNA-binding domain profile.	biological_process:GO:0006355//regulation of transcription, DNA-templated;GO:0048384//retinoic acid receptor signaling pathway;GO:0043401//steroid hormone mediated signaling pathway;cellular_component:GO:0005634//nucleus;molecular_function:GO:0003707//steroid hormone receptor activity;GO:0003708//retinoic acid receptor activity;GO:0043565//sequence-specific DNA binding;GO:0008270//zinc ion bindin…
CL213.Contig2_All	NA	NA	NA	NA	NA	NA	NA
CL214.Contig1_All	gi|960946311|ref|XP_014804902.1|/2.64813e-20/PREDICTED: UPF0184 protein C9orf16 homolog [Calidris pugnax]	gi|672045380|ref|XM_575113.6|/3e-13/PREDICTED: Rattus norvegicus similar to Hypothetical UPF0184 protein C9orf16 homolog (RGD1561113), transcript variant X2, mRNA	sp|P58686|CI016_MOUSE/3e-17/UPF0184 protein C9orf16 homolog OS=Mus musculus PE=2 SV=1	cqu:CpipJ_CPIJ008180/2e-07/hypothetical protein; K14530 ribonucleases P/MRP protein subunit RPP40 [EC:3.1.26.5]	NA	NA	NA
CL214.Contig2_All	gi|927187620|ref|XP_013928210.1|/1.75885e-21/PREDICTED: UPF0184 protein C9orf16 homolog [Thamnophis sirtalis]	gi|672045380|ref|XM_575113.6|/3e-13/PREDICTED: Rattus norvegicus similar to Hypothetical UPF0184 protein C9orf16 homolog (RGD1561113), transcript variant X2, mRNA	sp|B5FY93|CI016_TAEGU/1e-20/UPF0184 protein C9orf16 homolog OS=Taeniopygia guttata PE=3 SV=1	cqu:CpipJ_CPIJ008180/2e-08/hypothetical protein; K14530 ribonucleases P/MRP protein subunit RPP40 [EC:3.1.26.5]	NA	NA	NA
CL214.Contig3_All	gi|530599993|ref|XP_005293488.1|/1.1838e-164/PREDICTED: cip1-interacting zinc finger protein [Chrysemys picta bellii] &gt;gi|641764741|ref|XP_008167463.1| PREDICTED: cip1-interacting zinc finger protein [Chrysemys picta bellii]	gi|195023682|ref|XM_001985696.1|/9e-40/Drosophila grimshawi GH20921 (Dgri\GH20921), mRNA	sp|Q9ULV3|CIZ1_HUMAN/5e-89/Cip1-interacting zinc finger protein OS=Homo sapiens GN=CIZ1 PE=1 SV=2	ptg:102962859/4e-18/KMT2D; lysine (K)-specific methyltransferase 2D; K09187 histone-lysine N-methyltransferase MLL2 [EC:2.1.1.43]	YKL032c/6e-13/---	PS00028/-/Zinc finger C2H2 type domain signature.	NA
CL215.Contig1_All	gi|513226524|ref|XP_004948721.1|/0/PREDICTED: ran-binding protein 3 isoform X5 [Gallus gallus]	gi|950978235|ref|XM_014599841.1|/1e-150/PREDICTED: Alligator mississippiensis RAN binding protein 3 (RANBP3), transcript variant X4, mRNA	sp|Q5R4Y2|RANB3_PONAB/0.0/Ran-binding protein 3 OS=Pongo abelii GN=RANBP3 PE=2 SV=1	cmy:102938906/0.0/RANBP3; RAN binding protein 3; K15304 Ran-binding protein 3	SPBC1773.07c/2e-06/---	SM00160/7.7E-11/Ran-binding domain	NA
CL215.Contig2_All	gi|513226524|ref|XP_004948721.1|/0/PREDICTED: ran-binding protein 3 isoform X5 [Gallus gallus]	gi|950978235|ref|XM_014599841.1|/1e-148/PREDICTED: Alligator mississippiensis RAN binding protein 3 (RANBP3), transcript variant X4, mRNA	sp|Q5R4Y2|RANB3_PONAB/0.0/Ran-binding protein 3 OS=Pongo abelii GN=RANBP3 PE=2 SV=1	cmy:102938906/0.0/RANBP3; RAN binding protein 3; K15304 Ran-binding protein 3	SPBC1773.07c/8e-08/---	PTHR23138:SF91/1.2E-263/--	NA
CL215.Contig3_All	gi|50760914|ref|XP_418179.1|/0/PREDICTED: ran-binding protein 3 isoform X4 [Gallus gallus]	gi|950978235|ref|XM_014599841.1|/1e-150/PREDICTED: Alligator mississippiensis RAN binding protein 3 (RANBP3), transcript variant X4, mRNA	sp|Q5R4Y2|RANB3_PONAB/5e-179/Ran-binding protein 3 OS=Pongo abelii GN=RANBP3 PE=2 SV=1	cmy:102938906/0.0/RANBP3; RAN binding protein 3; K15304 Ran-binding protein 3	SPBC1773.07c/2e-06/---	SM00160/7.7E-11/Ran-binding domain	NA
CL215.Contig4_All	gi|950978236|ref|XP_014455327.1|/0/PREDICTED: ran-binding protein 3 isoform X4 [Alligator mississippiensis]	gi|950978235|ref|XM_014599841.1|/1e-148/PREDICTED: Alligator mississippiensis RAN binding protein 3 (RANBP3), transcript variant X4, mRNA	sp|Q5R4Y2|RANB3_PONAB/7e-178/Ran-binding protein 3 OS=Pongo abelii GN=RANBP3 PE=2 SV=1	cmy:102938906/0.0/RANBP3; RAN binding protein 3; K15304 Ran-binding protein 3	SPBC1773.07c/8e-08/---	PS50196/16.381/Ran binding domain type 1 profile.	NA
CL216.Contig1_All	gi|940744764|ref|XP_014315258.1|/0/PREDICTED: ATP-dependent Clp protease ATP-binding subunit clpX-like, mitochondrial isoform X2 [Myotis lucifugus] &gt;gi|946751084|ref|XP_014390930.1| PREDICTED: ATP-dependent Clp protease ATP-binding subunit clpX-like, mitochondrial isoform X2 [Myotis brandtii]	gi|641802258|ref|XM_005294812.2|/0.0/PREDICTED: Chrysemys picta bellii caseinolytic mitochondrial matrix peptidase chaperone subunit (CLPX), transcript variant X2, mRNA	sp|Q5R7N3|CLPX_PONAB/0.0/ATP-dependent Clp protease ATP-binding subunit clpX-like, mitochondrial OS=Pongo abelii GN=CLPX PE=2 SV=1	myb:102263373/0.0/CLPX; caseinolytic mitochondrial matrix peptidase chaperone subunit; K03544 ATP-dependent Clp protease ATP-binding subunit ClpX	BMEI0875/4e-95/---	PTHR11262/0.0/--	NA
CL216.Contig2_All	gi|554532709|ref|XP_005861113.1|/0/PREDICTED: ATP-dependent Clp protease ATP-binding subunit clpX-like, mitochondrial isoform X1 [Myotis brandtii] &gt;gi|558146033|ref|XP_006093454.1| PREDICTED: ATP-dependent Clp protease ATP-binding subunit clpX-like, mitochondrial isoform X1 [Myotis lucifugus]	gi|641802257|ref|XM_005294811.2|/0.0/PREDICTED: Chrysemys picta bellii caseinolytic mitochondrial matrix peptidase chaperone subunit (CLPX), transcript variant X1, mRNA	sp|Q5R7N3|CLPX_PONAB/0.0/ATP-dependent Clp protease ATP-binding subunit clpX-like, mitochondrial OS=Pongo abelii GN=CLPX PE=2 SV=1	myb:102263373/0.0/CLPX; caseinolytic mitochondrial matrix peptidase chaperone subunit; K03544 ATP-dependent Clp protease ATP-binding subunit ClpX	Cgl2336/7e-90/---	SM00382/4.3E-12/ATPases associated with a variety of cellular activities	biological_process:GO:0006457//protein folding;GO:0051603//proteolysis involved in cellular protein catabolic process;GO:0010952//positive regulation of peptidase activity;cellular_component:GO:0005654//nucleoplasm;GO:0009841//mitochondrial endopeptidase Clp complex;GO:0042645//mitochondrial nucleoid;GO:0005743//mitochondrial inner membrane;molecular_function:GO:0005524//ATP binding;GO:0016504//p…
CL217.Contig1_All	gi|821492901|ref|XP_012408287.1|/0/PREDICTED: liprin-alpha-1 isoform X1 [Sarcophilus harrisii]	gi|641754410|ref|XM_008179402.1|/0.0/PREDICTED: Chrysemys picta bellii protein tyrosine phosphatase, receptor type, f polypeptide (PTPRF), interacting protein (liprin), alpha 1 (PPFIA1), transcript variant X4, mRNA	sp|Q13136|LIPA1_HUMAN/0.0/Liprin-alpha-1 OS=Homo sapiens GN=PPFIA1 PE=1 SV=1	NA	NA	PF00536/2.3E-5/SAM domain (Sterile alpha motif)	NA
CL217.Contig2_All	gi|821492901|ref|XP_012408287.1|/0/PREDICTED: liprin-alpha-1 isoform X1 [Sarcophilus harrisii]	gi|641754406|ref|XM_008179399.1|/0.0/PREDICTED: Chrysemys picta bellii protein tyrosine phosphatase, receptor type, f polypeptide (PTPRF), interacting protein (liprin), alpha 1 (PPFIA1), transcript variant X2, mRNA	sp|Q13136|LIPA1_HUMAN/0.0/Liprin-alpha-1 OS=Homo sapiens GN=PPFIA1 PE=1 SV=1	ola:101162174/4e-22/ELKS/Rab6-interacting/CAST family member 1-like; K16072 ELKS/RAB6-interacting/CAST family member 1	SP1247/3e-16/---	PS50105/10.659/SAM domain profile.	NA
CL218.Contig1_All	gi|156717834|ref|NP_001096457.1|/6.67281e-59/GSK3-beta interaction protein [Xenopus tropicalis] &gt;gi|221272008|sp|A4IIW5.1|GSKIP_XENTR RecName: Full=GSK3-beta interaction protein; Short=GSKIP &gt;gi|134024300|gb|AAI36181.1| LOC100125074 protein [Xenopus tropicalis]	gi|641803541|ref|XM_008165947.1|/3e-57/PREDICTED: Chrysemys picta bellii GSK3B interacting protein (GSKIP), transcript variant X4, mRNA	sp|A4IIW5|GSKIP_XENTR/6e-61/GSK3-beta interaction protein OS=Xenopus tropicalis GN=gskip PE=2 SV=1	NA	NA	PTHR12490/9.0E-62/--	cellular_component:GO:0005737//cytoplasm;
CL218.Contig2_All	gi|156717834|ref|NP_001096457.1|/6.14479e-59/GSK3-beta interaction protein [Xenopus tropicalis] &gt;gi|221272008|sp|A4IIW5.1|GSKIP_XENTR RecName: Full=GSK3-beta interaction protein; Short=GSKIP &gt;gi|134024300|gb|AAI36181.1| LOC100125074 protein [Xenopus tropicalis]	gi|641803541|ref|XM_008165947.1|/3e-57/PREDICTED: Chrysemys picta bellii GSK3B interacting protein (GSKIP), transcript variant X4, mRNA	sp|A4IIW5|GSKIP_XENTR/6e-61/GSK3-beta interaction protein OS=Xenopus tropicalis GN=gskip PE=2 SV=1	NA	NA	PF05303/1.6E-40/Protein of unknown function (DUF727)	cellular_component:GO:0005737//cytoplasm;
CL219.Contig1_All	NA	NA	NA	NA	NA	NA	NA
CL219.Contig2_All	NA	NA	NA	NA	NA	NA	NA
CL220.Contig1_All	NA	NA	NA	NA	NA	NA	NA
CL220.Contig2_All	NA	NA	NA	NA	NA	NA	NA
CL220.Contig3_All	NA	NA	NA	NA	NA	NA	NA
CL220.Contig4_All	NA	NA	NA	NA	NA	NA	NA
CL221.Contig1_All	gi|148222918|ref|NP_001080215.1|/0/NADH dehydrogenase ubiquinone flavoprotein 1 [Xenopus laevis] &gt;gi|27370996|gb|AAH41320.1| Ndufv1 protein [Xenopus laevis] &gt;gi|77748340|gb|AAI06321.1| Ndufv1 protein [Xenopus laevis]	gi|617583338|ref|XM_007518675.1|/0.0/PREDICTED: Erinaceus europaeus NADH dehydrogenase (ubiquinone) flavoprotein 1, 51kDa (NDUFV1), transcript variant X2, mRNA	sp|P25708|NDUV1_BOVIN/0.0/NADH dehydrogenase [ubiquinone] flavoprotein 1, mitochondrial OS=Bos taurus GN=NDUFV1 PE=1 SV=2	xla:379907/0.0/ndufv1; NADH:ubiquinone oxidoreductase core subunit V1; K03942 NADH dehydrogenase (ubiquinone) flavoprotein 1 [EC:1.6.5.3 1.6.99.3]	SMc01918/5e-177/---	PF10589/1.9E-18/NADH-ubiquinone oxidoreductase-F iron-sulfur binding region	biological_process:GO:0009060//aerobic respiration;molecular_function:GO:0010181//FMN binding;GO:0051539//4 iron, 4 sulfur cluster binding;GO:0051287//NAD binding;GO:0008137//NADH dehydrogenase (ubiquinone) activity;
CL221.Contig2_All	gi|148222918|ref|NP_001080215.1|/0/NADH dehydrogenase ubiquinone flavoprotein 1 [Xenopus laevis] &gt;gi|27370996|gb|AAH41320.1| Ndufv1 protein [Xenopus laevis] &gt;gi|77748340|gb|AAI06321.1| Ndufv1 protein [Xenopus laevis]	gi|617583338|ref|XM_007518675.1|/0.0/PREDICTED: Erinaceus europaeus NADH dehydrogenase (ubiquinone) flavoprotein 1, 51kDa (NDUFV1), transcript variant X2, mRNA	sp|P25708|NDUV1_BOVIN/0.0/NADH dehydrogenase [ubiquinone] flavoprotein 1, mitochondrial OS=Bos taurus GN=NDUFV1 PE=1 SV=2	xla:379907/0.0/ndufv1; NADH:ubiquinone oxidoreductase core subunit V1; K03942 NADH dehydrogenase (ubiquinone) flavoprotein 1 [EC:1.6.5.3 1.6.99.3]	SMc01918/4e-177/---	PTHR11780/0.0/--	biological_process:GO:0009060//aerobic respiration;molecular_function:GO:0010181//FMN binding;GO:0051539//4 iron, 4 sulfur cluster binding;GO:0051287//NAD binding;GO:0008137//NADH dehydrogenase (ubiquinone) activity;
CL222.Contig1_All	gi|573877385|ref|XP_006626942.1|/1.80458e-64/PREDICTED: riboflavin kinase [Lepisosteus oculatus]	gi|909804075|ref|XM_005240669.2|/2e-44/PREDICTED: Falco peregrinus riboflavin kinase (RFK), mRNA	sp|Q8CFV9|RIFK_MOUSE/2e-62/Riboflavin kinase OS=Mus musculus GN=Rfk PE=1 SV=2	lcm:102356712/8e-65/RFK; riboflavin kinase; K00861 riboflavin kinase [EC:2.7.1.26]	SPCC18.16c/1e-31/---	PF01687/5.6E-38/Riboflavin kinase	biological_process:GO:0016310//phosphorylation;GO:0009231//riboflavin biosynthetic process;molecular_function:GO:0008531//riboflavin kinase activity;
CL222.Contig2_All	gi|573877385|ref|XP_006626942.1|/6.64855e-51/PREDICTED: riboflavin kinase [Lepisosteus oculatus]	gi|768357987|ref|XM_011577768.1|/5e-29/PREDICTED: Aquila chrysaetos canadensis riboflavin kinase (RFK), mRNA	sp|Q8CFV9|RIFK_MOUSE/1e-49/Riboflavin kinase OS=Mus musculus GN=Rfk PE=1 SV=2	shr:100930584/2e-51/RFK; riboflavin kinase; K00861 riboflavin kinase [EC:2.7.1.26]	SPCC18.16c/1e-20/---	PTHR22749/9.7E-67/--	NA
CL223.Contig1_All	gi|557020922|ref|XP_006010773.1|/0/PREDICTED: retinoic acid receptor RXR-beta-A-like isoform X2 [Latimeria chalumnae]	gi|927185381|ref|XM_014072017.1|/0.0/PREDICTED: Thamnophis sirtalis retinoic acid receptor RXR-beta (LOC106553505), mRNA	sp|Q7SYN5|RXRBA_DANRE/0.0/Retinoic acid receptor RXR-beta-A OS=Danio rerio GN=rxrba PE=2 SV=1	lcm:102350929/0.0/retinoic acid receptor RXR-beta-A-like; K08525 retinoid X receptor beta	NA	PF11825/1.4E-24/Nuclear/hormone receptor activator site AF-1	biological_process:GO:0006355//regulation of transcription, DNA-templated;GO:0043401//steroid hormone mediated signaling pathway;cellular_component:GO:0005634//nucleus;molecular_function:GO:0003707//steroid hormone receptor activity;GO:0043565//sequence-specific DNA binding;GO:0008270//zinc ion binding;GO:0003700//transcription factor activity, sequence-specific DNA binding;
CL223.Contig2_All	gi|557020922|ref|XP_006010773.1|/0/PREDICTED: retinoic acid receptor RXR-beta-A-like isoform X2 [Latimeria chalumnae]	gi|927185381|ref|XM_014072017.1|/0.0/PREDICTED: Thamnophis sirtalis retinoic acid receptor RXR-beta (LOC106553505), mRNA	sp|Q7SYN5|RXRBA_DANRE/0.0/Retinoic acid receptor RXR-beta-A OS=Danio rerio GN=rxrba PE=2 SV=1	lcm:102350929/0.0/retinoic acid receptor RXR-beta-A-like; K08525 retinoid X receptor beta	NA	PF00104/8.9E-40/Ligand-binding domain of nuclear hormone receptor	biological_process:GO:0006355//regulation of transcription, DNA-templated;GO:0043401//steroid hormone mediated signaling pathway;cellular_component:GO:0005634//nucleus;molecular_function:GO:0003707//steroid hormone receptor activity;GO:0043565//sequence-specific DNA binding;GO:0008270//zinc ion binding;GO:0003700//transcription factor activity, sequence-specific DNA binding;
CL224.Contig1_All	gi|512814159|ref|XP_002940706.2|/0/PREDICTED: single-stranded DNA-binding protein 4 isoform X2 [Xenopus tropicalis]	gi|148225519|ref|NM_001086136.1|/0.0/Xenopus laevis single stranded DNA binding protein 4 (ssbp4), mRNA >gi|28277354|gb|BC045092.1| Xenopus laevis similar to single stranded DNA binding protein 4, mRNA (cDNA clone MGC:53880 IMAGE:5543101), complete cds	sp|Q9D032|SSBP3_MOUSE/0.0/Single-stranded DNA-binding protein 3 OS=Mus musculus GN=Ssbp3 PE=1 SV=2	sko:102805249/3e-22/collagen alpha-1(I) chain-like; K19721 collagen, type V/XI/XXIV/XXVII, alpha	Rv3876/2e-09/---	PS50896/9.397/LIS1 homology (LisH) motif profile.	molecular_function:GO:0003697//single-stranded DNA binding;
CL224.Contig2_All	gi|66472616|ref|NP_001018403.1|/0/single-stranded DNA binding protein like [Danio rerio] &gt;gi|63101821|gb|AAH95188.1| Zgc:110158 [Danio rerio]	gi|148225519|ref|NM_001086136.1|/1e-160/Xenopus laevis single stranded DNA binding protein 4 (ssbp4), mRNA >gi|28277354|gb|BC045092.1| Xenopus laevis similar to single stranded DNA binding protein 4, mRNA (cDNA clone MGC:53880 IMAGE:5543101), complete cds	sp|Q9R050|SSBP3_RAT/0.0/Single-stranded DNA-binding protein 3 OS=Rattus norvegicus GN=Ssbp3 PE=2 SV=1	shr:100930256/2e-18/COL3A1; collagen, type III, alpha 1; K19720 collagen, type III, alpha	Rv3876/3e-06/---	PF04503/6.8E-104/Single-stranded DNA binding protein, SSDP	molecular_function:GO:0003697//single-stranded DNA binding;
CL225.Contig1_All	NA	NA	NA	NA	NA	NA	NA
CL225.Contig2_All	NA	NA	NA	NA	NA	NA	NA
CL226.Contig1_All	gi|930773812|ref|XP_014186665.1|/1.36037e-15/PREDICTED: uncharacterized protein LOC106632717 [Haplochromis burtoni]	NA	NA	NA	NA	NA	NA
CL226.Contig2_All	gi|908521452|ref|XP_013126455.1|/1.90533e-10/PREDICTED: uncharacterized protein LOC106098190 [Oreochromis niloticus]	NA	NA	NA	NA	NA	NA
CL227.Contig1_All	NA	NA	NA	NA	NA	NA	NA
CL227.Contig2_All	NA	NA	NA	NA	NA	NA	NA
CL227.Contig3_All	NA	NA	NA	NA	NA	NA	NA
CL228.Contig1_All	gi|591380393|ref|XP_007064740.1|/1.97655e-176/PREDICTED: LOW QUALITY PROTEIN: nucleolar protein 56-like [Chelonia mydas]	gi|308275362|ref|NM_001197203.1|/1e-105/Xenopus (Silurana) tropicalis NOP56 ribonucleoprotein (nop56), mRNA	sp|Q9D6Z1|NOP56_MOUSE/2e-156/Nucleolar protein 56 OS=Mus musculus GN=Nop56 PE=1 SV=2	cmy:102931322/2e-177/nucleolar protein 56-like; K14564 nucleolar protein 56	SPBC646.10c/3e-95/---	PTHR10894:SF0/1.2E-246/--	NA
CL228.Contig2_All	gi|308275363|ref|NP_001184132.1|/0/nucleolar protein 56 [Xenopus tropicalis]	gi|308275362|ref|NM_001197203.1|/1e-118/Xenopus (Silurana) tropicalis NOP56 ribonucleoprotein (nop56), mRNA	sp|Q9D6Z1|NOP56_MOUSE/0.0/Nucleolar protein 56 OS=Mus musculus GN=Nop56 PE=1 SV=2	xtr:733535/0.0/nop56, XNop56, nol5a; NOP56 ribonucleoprotein; K14564 nucleolar protein 56	SPBC646.10c/2e-138/---	PTHR10894:SF0/0.0/--	NA
CL229.Contig1_All	gi|902903475|ref|XP_013040718.1|/0/PREDICTED: ankyrin-2 isoform X24 [Anser cygnoides domesticus]	gi|929505762|ref|XM_014260735.1|/0.0/PREDICTED: Pseudopodoces humilis ankyrin 2, neuronal (ANK2), transcript variant X14, mRNA	sp|Q8C8R3|ANK2_MOUSE/0.0/Ankyrin-2 OS=Mus musculus GN=Ank2 PE=1 SV=2	aam:106491999/0.0/ANK2; ankyrin 2, neuronal; K10380 ankyrin	TP0835/7e-51/---	SM00005/1.3E-24/DEATH domain, found in proteins involved in cell death (apoptosis).	NA
CL229.Contig2_All	gi|929465033|ref|XP_014121505.1|/0/PREDICTED: ankyrin-2 isoform X22 [Zonotrichia albicollis]	gi|946636521|ref|XM_014571584.1|/0.0/PREDICTED: Pelodiscus sinensis ankyrin 2, neuronal (ANK2), mRNA	sp|Q01484|ANK2_HUMAN/0.0/Ankyrin-2 OS=Homo sapiens GN=ANK2 PE=1 SV=4	mgp:100541509/0.0/ANK2; ankyrin 2, neuronal; K10380 ankyrin	TP0835/7e-51/---	PF00531/2.2E-19/Death domain	NA
CL229.Contig3_All	gi|950985399|ref|XP_014456268.1|/0/PREDICTED: ankyrin-2 [Alligator mississippiensis]	gi|950985398|ref|XM_014600782.1|/0.0/PREDICTED: Alligator mississippiensis ankyrin 2, neuronal (ANK2), mRNA	sp|Q8C8R3|ANK2_MOUSE/0.0/Ankyrin-2 OS=Mus musculus GN=Ank2 PE=1 SV=2	amj:102562627/0.0/ANK2; ankyrin 2, neuronal; K10380 ankyrin	NA	PS50017/27.195/Death domain profile.	NA
CL229.Contig4_All	gi|874470798|ref|XP_012954008.1|/0/PREDICTED: ankyrin-2 isoform X4 [Anas platyrhynchos]	gi|950985398|ref|XM_014600782.1|/0.0/PREDICTED: Alligator mississippiensis ankyrin 2, neuronal (ANK2), mRNA	sp|Q8C8R3|ANK2_MOUSE/0.0/Ankyrin-2 OS=Mus musculus GN=Ank2 PE=1 SV=2	clv:102091167/0.0/ANK2; ankyrin 2, neuronal; K10380 ankyrin	NA	PS50017/27.195/Death domain profile.	NA
CL229.Contig5_All	gi|874470798|ref|XP_012954008.1|/0/PREDICTED: ankyrin-2 isoform X4 [Anas platyrhynchos]	gi|950985398|ref|XM_014600782.1|/0.0/PREDICTED: Alligator mississippiensis ankyrin 2, neuronal (ANK2), mRNA	sp|Q8C8R3|ANK2_MOUSE/0.0/Ankyrin-2 OS=Mus musculus GN=Ank2 PE=1 SV=2	clv:102091167/0.0/ANK2; ankyrin 2, neuronal; K10380 ankyrin	NA	SM00218/3.9E-60/Domain present in ZO-1 and Unc5-like netrin receptors	NA
CL230.Contig1_All	gi|77403696|dbj|BAE46430.1|/6.52509e-10/reverse transcriptase [Danio rerio]	NA	NA	NA	NA	NA	NA
CL230.Contig2_All	gi|291239149|ref|XP_002739487.1|/6.8412e-12/PREDICTED: RNA-directed DNA polymerase from mobile element jockey-like [Saccoglossus kowalevskii]	NA	NA	NA	NA	NA	NA
CL231.Contig1_All	gi|944331992|ref|XP_014372551.1|/2.31341e-84/PREDICTED: sushi domain-containing protein 3 [Alligator sinensis]	gi|47021350|emb|CR405832.1|/4e-28/Gallus gallus finished cDNA, clone ChEST883g2	sp|Q9D176|SUSD3_MOUSE/1e-51/Sushi domain-containing protein 3 OS=Mus musculus GN=Susd3 PE=2 SV=1	NA	NA	PS50923/8.903/Sushi/CCP/SCR domain profile.	NA
CL231.Contig2_All	gi|530637335|ref|XP_005305490.1|/4.72507e-86/PREDICTED: sushi domain-containing protein 3 isoform X1 [Chrysemys picta bellii]	gi|47021350|emb|CR405832.1|/5e-28/Gallus gallus finished cDNA, clone ChEST883g2	sp|Q9D176|SUSD3_MOUSE/4e-51/Sushi domain-containing protein 3 OS=Mus musculus GN=Susd3 PE=2 SV=1	NA	NA	SM00032/1.1E-4/Domain abundant in complement control proteins; SUSHI repeat; short complement-like repeat (SCR)	NA
CL232.Contig1_All	gi|744598167|ref|XP_010989591.1|/7.12764e-147/PREDICTED: 40S ribosomal protein S4, X isoform [Camelus dromedarius]	gi|530655736|ref|XM_005313837.1|/0.0/PREDICTED: Chrysemys picta bellii 40S ribosomal protein S4 (LOC101932957), transcript variant X2, mRNA	sp|P47836|RS4_CHICK/9e-149/40S ribosomal protein S4 OS=Gallus gallus GN=RPS4 PE=2 SV=2	fch:102052536/9e-148/RPS4X; ribosomal protein S4, X-linked; K02987 small subunit ribosomal protein S4e	SPBC21B10.10/7e-111/---	SM00363/0.0011/S4 RNA-binding domain	biological_process:GO:0045727//positive regulation of translation;GO:0007275//multicellular organism development;GO:0008284//positive regulation of cell proliferation;cellular_component:GO:0016020//membrane;GO:0070062//extracellular exosome;GO:0005925//focal adhesion;GO:0022627//cytosolic small ribosomal subunit;GO:0036464//cytoplasmic ribonucleoprotein granule;GO:0005844//polysome;molecular_func…
CL232.Contig2_All	gi|987963405|ref|XP_015425200.1|/3.22342e-33/PREDICTED: LOW QUALITY PROTEIN: 40S ribosomal protein S4, X isoform-like [Myotis davidii]	gi|53933235|ref|NM_001005589.1|/1e-108/Danio rerio ribosomal protein S4, X-linked (rps4x), mRNA >gi|51980250|gb|BC081584.1| Danio rerio ribosomal protein S4, X-linked, mRNA (cDNA clone MGC:92076 IMAGE:7046733), complete cds	sp|Q6PBC4|RS4_XENTR/3e-35/40S ribosomal protein S4 OS=Xenopus tropicalis GN=rps4 PE=2 SV=3	xma:102233671/3e-34/rps4x; ribosomal protein S4, X-linked; K02987 small subunit ribosomal protein S4e	SPBC21B10.10/2e-27/---	PF08071/6.1E-22/RS4NT (NUC023) domain	NA
CL232.Contig3_All	gi|53933236|ref|NP_001005589.1|/1.30832e-42/40S ribosomal protein S4, X isoform [Danio rerio] &gt;gi|82180997|sp|Q642H9.3|RS4X_DANRE RecName: Full=40S ribosomal protein S4, X isoform &gt;gi|51980251|gb|AAH81584.1| Ribosomal protein S4, X-linked [Danio rerio]	gi|53933235|ref|NM_001005589.1|/1e-138/Danio rerio ribosomal protein S4, X-linked (rps4x), mRNA >gi|51980250|gb|BC081584.1| Danio rerio ribosomal protein S4, X-linked, mRNA (cDNA clone MGC:92076 IMAGE:7046733), complete cds	sp|Q642H9|RS4X_DANRE/1e-44/40S ribosomal protein S4, X isoform OS=Danio rerio GN=rps4x PE=2 SV=3	dre:449547/1e-43/rps4x, wu:fa91h09, zgc:92076; ribosomal protein S4, X-linked; K02987 small subunit ribosomal protein S4e	SPBC21B10.10/2e-30/---	PF00900/1.2E-21/Ribosomal family S4e	biological_process:GO:0006412//translation;GO:0043009//chordate embryonic development;GO:0007420//brain development;cellular_component:GO:0022627//cytosolic small ribosomal subunit;molecular_function:GO:0003735//structural constituent of ribosome;GO:0019843//rRNA binding;
CL233.Contig1_All	NA	NA	NA	NA	NA	NA	NA
CL233.Contig2_All	NA	NA	NA	NA	NA	NA	NA
CL233.Contig3_All	gi|72038947|ref|XP_792833.1|/2.92067e-10/PREDICTED: putative nuclease HARBI1 [Strongylocentrotus purpuratus]	NA	sp|Q6AZB8|HARB1_DANRE/3e-09/Putative nuclease HARBI1 OS=Danio rerio GN=harbi1 PE=2 SV=1	NA	NA	PTHR22930:SF8/6.2E-15/--	NA
CL233.Contig4_All	gi|780057292|ref|XP_011669929.1|/5.0916e-16/PREDICTED: putative nuclease HARBI1 [Strongylocentrotus purpuratus]	NA	sp|Q96MB7|HARB1_HUMAN/4e-15/Putative nuclease HARBI1 OS=Homo sapiens GN=HARBI1 PE=1 SV=1	NA	NA	NA	NA
CL233.Contig5_All	gi|72038947|ref|XP_792833.1|/4.52017e-11/PREDICTED: putative nuclease HARBI1 [Strongylocentrotus purpuratus]	NA	sp|Q5U538|HARB1_XENLA/2e-07/Putative nuclease HARBI1 OS=Xenopus laevis GN=harbi1 PE=2 SV=1	NA	NA	NA	NA
CL234.Contig1_All	NA	NA	NA	NA	NA	NA	NA
CL234.Contig2_All	NA	NA	NA	NA	NA	NA	NA
CL234.Contig3_All	NA	NA	NA	NA	NA	NA	NA
CL234.Contig4_All	NA	NA	NA	NA	NA	NA	NA
CL235.Contig1_All	gi|530639934|ref|XP_005306741.1|/6.98424e-169/PREDICTED: arginase-2, mitochondrial [Chrysemys picta bellii]	gi|530639933|ref|XM_005306684.1|/9e-76/PREDICTED: Chrysemys picta bellii arginase 2 (ARG2), mRNA	sp|Q91553|ARGN1_XENLA/6e-169/Arginase, non-hepatic 1 OS=Xenopus laevis GN=arg2-a PE=2 SV=1	xla:379198/2e-167/arg2-a, arg1, arg2, arg2-b, arg3; arginase 2 (EC:3.5.3.1); K01476 arginase [EC:3.5.3.1]	SPBP26C9.02c/4e-67/---	PS51409/60.826/Arginase family profile.	biological_process:GO:0006525//arginine metabolic process;GO:0000050//urea cycle;molecular_function:GO:0046872//metal ion binding;GO:0004053//arginase activity;
CL235.Contig2_All	gi|530639934|ref|XP_005306741.1|/6.48026e-165/PREDICTED: arginase-2, mitochondrial [Chrysemys picta bellii]	gi|530639933|ref|XM_005306684.1|/2e-70/PREDICTED: Chrysemys picta bellii arginase 2 (ARG2), mRNA	sp|Q91553|ARGN1_XENLA/6e-165/Arginase, non-hepatic 1 OS=Xenopus laevis GN=arg2-a PE=2 SV=1	xla:379198/2e-163/arg2-a, arg1, arg2, arg2-b, arg3; arginase 2 (EC:3.5.3.1); K01476 arginase [EC:3.5.3.1]	SPBP26C9.02c/2e-63/---	PTHR11358/3.2E-194/--	biological_process:GO:0006525//arginine metabolic process;GO:0000050//urea cycle;molecular_function:GO:0046872//metal ion binding;GO:0004053//arginase activity;
CL236.Contig1_All	gi|524981793|ref|XP_005038918.1|/4.81316e-66/PREDICTED: myelin protein zero-like protein 1 isoform X1 [Ficedula albicollis]	gi|944333511|ref|XM_006018894.2|/9e-08/PREDICTED: Alligator sinensis myelin protein zero-like 1 (MPZL1), mRNA	sp|O95297|MPZL1_HUMAN/2e-57/Myelin protein zero-like protein 1 OS=Homo sapiens GN=MPZL1 PE=1 SV=1	fab:101808450/6e-67/MPZL1; myelin protein zero like 1; K06770 myelin protein zero	NA	PTHR13869:SF19/1.6E-78/--	NA
CL236.Contig2_All	gi|524981793|ref|XP_005038918.1|/2.25218e-87/PREDICTED: myelin protein zero-like protein 1 isoform X1 [Ficedula albicollis]	gi|975106266|ref|XM_015413029.1|/2e-27/PREDICTED: Gekko japonicus myelin protein zero like 1 (MPZL1), transcript variant X1, mRNA	sp|O95297|MPZL1_HUMAN/1e-77/Myelin protein zero-like protein 1 OS=Homo sapiens GN=MPZL1 PE=1 SV=1	fab:101808450/3e-88/MPZL1; myelin protein zero like 1; K06770 myelin protein zero	NA	PF07686/1.1E-16/Immunoglobulin V-set domain	NA
CL237.Contig1_All	NA	NA	NA	NA	NA	NA	NA
CL237.Contig2_All	NA	NA	NA	NA	NA	NA	NA
CL238.Contig1_All	NA	NA	NA	NA	NA	NA	NA
CL238.Contig2_All	NA	NA	NA	NA	NA	NA	NA
CL238.Contig3_All	gi|74865845|sp|Q8MP30.1|Y7791_DICDI/4.06829e-10/RecName: Full=Uncharacterized histidine-rich protein DDB_G0274557; Flags: Precursor	gi|76559842|dbj|AB208678.1|/2e-50/Andrias japonicus DNA, highly repeated sequence	sp|Q8MP30|Y7791_DICDI/5e-12/Uncharacterized histidine-rich protein DDB_G0274557 OS=Dictyostelium discoideum GN=DDB_G0274557 PE=4 SV=1	NA	NA	NA	NA
CL238.Contig4_All	NA	gi|459213805|dbj|AB764022.1|/4e-15/Hynobius nebulosus DNA, microsatellite: HN009	NA	NA	NA	NA	NA
CL239.Contig1_All	NA	NA	NA	NA	NA	NA	NA
CL239.Contig2_All	gi|126310084|ref|XP_001365932.1|/3.29527e-45/PREDICTED: exportin-5 [Monodelphis domestica]	NA	sp|Q9HAV4|XPO5_HUMAN/6e-43/Exportin-5 OS=Homo sapiens GN=XPO5 PE=1 SV=1	mdo:100011817/4e-46/XPO5; exportin 5; K14289 exportin-5	NA	PTHR11223/5.5E-29/--	NA
CL239.Contig3_All	gi|126310084|ref|XP_001365932.1|/0/PREDICTED: exportin-5 [Monodelphis domestica]	gi|946677664|ref|XM_014577633.1|/1e-06/PREDICTED: Pelodiscus sinensis exportin 5 (XPO5), mRNA	sp|Q9HAV4|XPO5_HUMAN/0.0/Exportin-5 OS=Homo sapiens GN=XPO5 PE=1 SV=1	mdo:100011817/0.0/XPO5; exportin 5; K14289 exportin-5	SPAC1805.17/1e-11/---	PTHR11223/1.2E-171/--	NA
CL240.Contig1_All	gi|641785236|ref|XP_008174869.1|/6.9293e-56/PREDICTED: LOW QUALITY PROTEIN: [Protein ADP-ribosylarginine] hydrolase-like [Chrysemys picta bellii]	gi|942201054|ref|XM_006009938.2|/1e-19/PREDICTED: Latimeria chalumnae protein ADP-ribosylarginine hydrolase-like (LOC102353586), mRNA	sp|P54922|ADPRH_HUMAN/2e-34/[Protein ADP-ribosylarginine] hydrolase OS=Homo sapiens GN=ADPRH PE=1 SV=1	gja:107122687/2e-53/protein ADP-ribosylarginine hydrolase-like; K01245 ADP-ribosylarginine hydrolase [EC:3.2.2.19]	NA	NA	NA
CL240.Contig2_All	gi|557019274|ref|XP_006010000.1|/1.66241e-125/PREDICTED: protein ADP-ribosylarginine hydrolase-like [Latimeria chalumnae]	gi|942201054|ref|XM_006009938.2|/1e-19/PREDICTED: Latimeria chalumnae protein ADP-ribosylarginine hydrolase-like (LOC102353586), mRNA	sp|P54922|ADPRH_HUMAN/6e-87/[Protein ADP-ribosylarginine] hydrolase OS=Homo sapiens GN=ADPRH PE=1 SV=1	lcm:102353586/2e-126/protein ADP-ribosylarginine hydrolase-like; K01245 ADP-ribosylarginine hydrolase [EC:3.2.2.19]	NA	PTHR22957/2.9E-97/--	NA
CL240.Contig3_All	gi|641785236|ref|XP_008174869.1|/1.1937e-54/PREDICTED: LOW QUALITY PROTEIN: [Protein ADP-ribosylarginine] hydrolase-like [Chrysemys picta bellii]	gi|942201054|ref|XM_006009938.2|/9e-20/PREDICTED: Latimeria chalumnae protein ADP-ribosylarginine hydrolase-like (LOC102353586), mRNA	sp|P54922|ADPRH_HUMAN/2e-34/[Protein ADP-ribosylarginine] hydrolase OS=Homo sapiens GN=ADPRH PE=1 SV=1	gja:107122687/3e-52/protein ADP-ribosylarginine hydrolase-like; K01245 ADP-ribosylarginine hydrolase [EC:3.2.2.19]	NA	NA	NA
CL240.Contig4_All	gi|557019274|ref|XP_006010000.1|/1.8159e-163/PREDICTED: protein ADP-ribosylarginine hydrolase-like [Latimeria chalumnae]	gi|942201054|ref|XM_006009938.2|/1e-19/PREDICTED: Latimeria chalumnae protein ADP-ribosylarginine hydrolase-like (LOC102353586), mRNA	sp|P54922|ADPRH_HUMAN/2e-108/[Protein ADP-ribosylarginine] hydrolase OS=Homo sapiens GN=ADPRH PE=1 SV=1	lcm:102353586/2e-164/protein ADP-ribosylarginine hydrolase-like; K01245 ADP-ribosylarginine hydrolase [EC:3.2.2.19]	NA	PTHR22957/2.9E-97/--	NA
CL241.Contig1_All	gi|327271511|ref|XP_003220531.1|/0/PREDICTED: TOX high mobility group box family member 2 isoform X4 [Anolis carolinensis]	gi|530607579|ref|XM_005295415.1|/0.0/PREDICTED: Chrysemys picta bellii TOX high mobility group box family member 2 (TOX2), transcript variant X4, mRNA	sp|Q76IQ7|TOX2_RAT/0.0/TOX high mobility group box family member 2 OS=Rattus norvegicus GN=Tox2 PE=2 SV=1	amj:102573166/3e-16/SSRP1; structure specific recognition protein 1; K09272 structure-specific recognition protein 1	YPR052c/1e-13/---	PS50118/16.418/HMG boxes A and B DNA-binding domains profile.	NA
CL241.Contig2_All	gi|327271511|ref|XP_003220531.1|/0/PREDICTED: TOX high mobility group box family member 2 isoform X4 [Anolis carolinensis]	gi|530607579|ref|XM_005295415.1|/0.0/PREDICTED: Chrysemys picta bellii TOX high mobility group box family member 2 (TOX2), transcript variant X4, mRNA	sp|Q76IQ7|TOX2_RAT/4e-179/TOX high mobility group box family member 2 OS=Rattus norvegicus GN=Tox2 PE=2 SV=1	amj:102573166/3e-16/SSRP1; structure specific recognition protein 1; K09272 structure-specific recognition protein 1	YPR052c/2e-13/---	PTHR13711:SF171/2.2E-282/--	NA
CL241.Contig3_All	gi|637297254|ref|XP_008108191.1|/0/PREDICTED: TOX high mobility group box family member 2 isoform X7 [Anolis carolinensis]	gi|564227426|ref|XM_006258117.1|/0.0/PREDICTED: Alligator mississippiensis TOX high mobility group box family member 2 (TOX2), transcript variant X6, mRNA	sp|Q76IQ7|TOX2_RAT/4e-98/TOX high mobility group box family member 2 OS=Rattus norvegicus GN=Tox2 PE=2 SV=1	amj:102573166/8e-15/SSRP1; structure specific recognition protein 1; K09272 structure-specific recognition protein 1	YPR052c/1e-13/---	PR00886/2.0E-6/High mobility group (HMG1/HMG2) protein signature	NA
CL241.Contig4_All	gi|637297254|ref|XP_008108191.1|/0/PREDICTED: TOX high mobility group box family member 2 isoform X7 [Anolis carolinensis]	gi|530607581|ref|XM_005295416.1|/0.0/PREDICTED: Chrysemys picta bellii TOX high mobility group box family member 2 (TOX2), transcript variant X5, mRNA	sp|Q76IQ7|TOX2_RAT/4e-98/TOX high mobility group box family member 2 OS=Rattus norvegicus GN=Tox2 PE=2 SV=1	amj:102573166/9e-15/SSRP1; structure specific recognition protein 1; K09272 structure-specific recognition protein 1	YPR052c/1e-13/---	PTHR13711/1.4E-205/--	NA
CL241.Contig5_All	gi|327271511|ref|XP_003220531.1|/0/PREDICTED: TOX high mobility group box family member 2 isoform X4 [Anolis carolinensis]	gi|530607579|ref|XM_005295415.1|/0.0/PREDICTED: Chrysemys picta bellii TOX high mobility group box family member 2 (TOX2), transcript variant X4, mRNA	sp|Q76IQ7|TOX2_RAT/6e-180/TOX high mobility group box family member 2 OS=Rattus norvegicus GN=Tox2 PE=2 SV=1	amj:102573166/3e-16/SSRP1; structure specific recognition protein 1; K09272 structure-specific recognition protein 1	YPR052c/2e-13/---	PTHR13711:SF171/1.4E-282/--	NA
CL241.Contig6_All	gi|637297254|ref|XP_008108191.1|/0/PREDICTED: TOX high mobility group box family member 2 isoform X7 [Anolis carolinensis]	gi|564227426|ref|XM_006258117.1|/0.0/PREDICTED: Alligator mississippiensis TOX high mobility group box family member 2 (TOX2), transcript variant X6, mRNA	sp|Q76IQ7|TOX2_RAT/6e-99/TOX high mobility group box family member 2 OS=Rattus norvegicus GN=Tox2 PE=2 SV=1	amj:102573166/8e-15/SSRP1; structure specific recognition protein 1; K09272 structure-specific recognition protein 1	YPR052c/1e-13/---	PTHR13711:SF171/6.4E-213/--	NA
CL241.Contig7_All	gi|327271511|ref|XP_003220531.1|/0/PREDICTED: TOX high mobility group box family member 2 isoform X4 [Anolis carolinensis]	gi|530607579|ref|XM_005295415.1|/0.0/PREDICTED: Chrysemys picta bellii TOX high mobility group box family member 2 (TOX2), transcript variant X4, mRNA	sp|Q76IQ7|TOX2_RAT/0.0/TOX high mobility group box family member 2 OS=Rattus norvegicus GN=Tox2 PE=2 SV=1	amj:102573166/3e-16/SSRP1; structure specific recognition protein 1; K09272 structure-specific recognition protein 1	YPR052c/1e-13/---	PS50118/16.418/HMG boxes A and B DNA-binding domains profile.	NA
CL241.Contig8_All	gi|637297254|ref|XP_008108191.1|/0/PREDICTED: TOX high mobility group box family member 2 isoform X7 [Anolis carolinensis]	gi|530607581|ref|XM_005295416.1|/0.0/PREDICTED: Chrysemys picta bellii TOX high mobility group box family member 2 (TOX2), transcript variant X5, mRNA	sp|Q76IQ7|TOX2_RAT/6e-99/TOX high mobility group box family member 2 OS=Rattus norvegicus GN=Tox2 PE=2 SV=1	amj:102573166/9e-15/SSRP1; structure specific recognition protein 1; K09272 structure-specific recognition protein 1	YPR052c/1e-13/---	PF00505/1.5E-17/HMG (high mobility group) box	NA
CL242.Contig1_All	gi|831513495|ref|XP_012714938.1|/1.14214e-22/PREDICTED: RNA-directed DNA polymerase from mobile element jockey-like [Fundulus heteroclitus]	NA	sp|Q95SX7|RTBS_DROME/7e-07/Probable RNA-directed DNA polymerase from transposon BS OS=Drosophila melanogaster GN=RTase PE=2 SV=1	pss:102452401/1e-14/cAMP-dependent protein kinase type II-alpha regulatory subunit-like; K04739 cAMP-dependent protein kinase regulator	NA	PTHR19446/1.9E-27/--	NA
CL242.Contig2_All	gi|908560413|ref|XP_013123633.1|/5.69911e-22/PREDICTED: RNA-directed DNA polymerase from mobile element jockey-like, partial [Oreochromis niloticus]	NA	sp|Q95SX7|RTBS_DROME/2e-09/Probable RNA-directed DNA polymerase from transposon BS OS=Drosophila melanogaster GN=RTase PE=2 SV=1	pss:102452401/1e-17/cAMP-dependent protein kinase type II-alpha regulatory subunit-like; K04739 cAMP-dependent protein kinase regulator	NA	PTHR19446:SF341/7.3E-26/--	NA
CL243.Contig1_All	gi|512830328|ref|XP_002935003.2|/3.09976e-44/PREDICTED: LSM8 homolog, U6 small nuclear RNA associated [Xenopus tropicalis]	gi|585647512|ref|XM_006882667.1|/6e-62/PREDICTED: Elephantulus edwardii N-alpha-acetyltransferase 38, NatC auxiliary subunit-like (LOC102847267), mRNA	sp|Q5RCP3|LSM8_PONAB/1e-45/U6 snRNA-associated Sm-like protein LSm8 OS=Pongo abelii GN=LSM8 PE=3 SV=3	xtr:100486227/4e-45/lsm8, lsm8/naa38; LSM8 homolog, U6 small nuclear RNA associated; K12627 U6 snRNA-associated Sm-like protein LSm8	ECU05g1310/1e-06/---	PF01423/5.4E-17/LSM domain	molecular_function:GO:0016740//transferase activity;
CL243.Contig2_All	gi|390336863|ref|XP_001199475.2|/6.49846e-08/PREDICTED: U6 snRNA-associated Sm-like protein LSm8 [Strongylocentrotus purpuratus]	gi|965932598|ref|XM_004008008.3|/4e-19/PREDICTED: Ovis aries LSM8 homolog, U6 small nuclear RNA associated (LSM8), mRNA	sp|Q5RCP3|LSM8_PONAB/3e-08/U6 snRNA-associated Sm-like protein LSm8 OS=Pongo abelii GN=LSM8 PE=3 SV=3	spu:763485/7e-09/U6 snRNA-associated Sm-like protein LSm8; K12627 U6 snRNA-associated Sm-like protein LSm8	NA	NA	NA
CL244.Contig1_All	gi|634823641|ref|XP_007939927.1|/6.80132e-46/PREDICTED: autophagy-related protein 16-1 isoform X2 [Orycteropus afer afer]	NA	sp|Q8C0J2|A16L1_MOUSE/1e-47/Autophagy-related protein 16-1 OS=Mus musculus GN=Atg16l1 PE=1 SV=1	lve:103068286/1e-46/ATG16L1; autophagy related 16-like 1 (S. cerevisiae); K17890 autophagy-related protein 16, animal type	NA	PTHR19878:SF3/4.3E-48/--	NA
CL244.Contig2_All	gi|634823641|ref|XP_007939927.1|/7.82591e-48/PREDICTED: autophagy-related protein 16-1 isoform X2 [Orycteropus afer afer]	NA	sp|Q8C0J2|A16L1_MOUSE/4e-48/Autophagy-related protein 16-1 OS=Mus musculus GN=Atg16l1 PE=1 SV=1	pale:102882119/4e-47/ATG16L1; autophagy related 16 like 1; K17890 autophagy-related protein 16, animal type	NA	PTHR19878:SF3/4.3E-48/--	NA
CL245.Contig1_All	gi|556987949|ref|XP_005999220.1|/1.22289e-66/PREDICTED: trafficking protein particle complex subunit 6B-like [Latimeria chalumnae]	gi|736224755|ref|XM_010782582.1|/5e-23/PREDICTED: Notothenia coriiceps trafficking protein particle complex 6A (trappc6a), mRNA	sp|Q86SZ2|TPC6B_HUMAN/2e-59/Trafficking protein particle complex subunit 6B OS=Homo sapiens GN=TRAPPC6B PE=1 SV=1	lcm:102352047/1e-67/trafficking protein particle complex subunit 6B-like; K20304 trafficking protein particle complex subunit 6	DR2133/7e-07/---	NA	NA
CL245.Contig2_All	gi|74189535|dbj|BAE36777.1|/6.18908e-16/unnamed protein product [Mus musculus]	NA	sp|P60368|KR102_HUMAN/8e-06/Keratin-associated protein 10-2 OS=Homo sapiens GN=KRTAP10-2 PE=2 SV=1	NA	NA	NA	NA
CL246.Contig1_All	gi|831478033|ref|XP_012715556.1|/1.56555e-17/PREDICTED: transmembrane protein 261 [Fundulus heteroclitus]	NA	sp|Q96GE9|TM261_HUMAN/5e-10/Transmembrane protein 261 OS=Homo sapiens GN=TMEM261 PE=2 SV=1	NA	NA	PF15055/2.9E-12/Domain of unknown function (DUF4536)	NA
CL246.Contig2_All	NA	NA	NA	NA	NA	NA	NA
CL247.Contig1_All	gi|973211023|ref|XP_015192374.1|/6.09868e-28/PREDICTED: transcription initiation factor TFIID subunit 10 [Lepisosteus oculatus]	gi|723558507|ref|XM_010302608.1|/3e-16/PREDICTED: Balearica regulorum gibbericeps TAF10 RNA polymerase II, TATA box binding protein (TBP)-associated factor, 30kDa (TAF10), partial mRNA	sp|Q8K0H5|TAF10_MOUSE/7e-29/Transcription initiation factor TFIID subunit 10 OS=Mus musculus GN=Taf10 PE=1 SV=1	amj:102560338/2e-28/TAF10; TAF10 RNA polymerase II, TATA box binding protein (TBP)-associated factor, 30kDa; K03134 transcription initiation factor TFIID subunit 10	SPBC21H7.02/8e-09/---	NA	NA
CL247.Contig2_All	gi|612027864|ref|XP_007492804.1|/5.88517e-76/PREDICTED: transcription initiation factor TFIID subunit 10 isoform X1 [Monodelphis domestica] &gt;gi|612027866|ref|XP_007492805.1| PREDICTED: transcription initiation factor TFIID subunit 10 isoform X2 [Monodelphis domestica]	gi|77683016|ref|NM_001017279.2|/7e-36/Xenopus tropicalis TATA-box binding protein associated factor 10 (taf10), mRNA >gi|77623898|emb|CR855741.2| Xenopus tropicalis finished cDNA, clone TGas007i24	sp|Q12962|TAF10_HUMAN/3e-76/Transcription initiation factor TFIID subunit 10 OS=Homo sapiens GN=TAF10 PE=1 SV=1	mdo:100030964/7e-77/TAF10; TATA-box binding protein associated factor 10; K03134 transcription initiation factor TFIID subunit 10	SPBC21H7.02/1e-20/---	PF03540/1.9E-27/Transcription initiation factor TFIID 23-30kDa subunit	biological_process:GO:0016578//histone deubiquitination;GO:0006355//regulation of transcription, DNA-templated;GO:0051260//protein homooligomerization;GO:0043966//histone H3 acetylation;GO:0006367//transcription initiation from RNA polymerase II promoter;cellular_component:GO:0000125//PCAF complex;GO:0005669//transcription factor TFIID complex;GO:0048471//perinuclear region of cytoplasm;GO:003327…
CL248.Contig1_All	gi|999976434|gb|KXJ15608.1|/2.79573e-08/hypothetical protein AC249_AIPGENE21209 [Exaiptasia pallida]	NA	NA	NA	NA	NA	NA
CL248.Contig2_All	NA	NA	NA	NA	NA	NA	NA
CL249.Contig1_All	NA	NA	NA	NA	NA	NA	NA
CL249.Contig2_All	NA	NA	NA	NA	NA	NA	NA
CL250.Contig1_All	gi|908448512|ref|XP_013081474.1|/3.09874e-07/PREDICTED: mucin-2-like, partial [Biomphalaria glabrata]	NA	NA	NA	NA	NA	NA
CL250.Contig2_All	NA	NA	NA	NA	NA	NA	NA
CL251.Contig1_All	gi|698461569|ref|XP_009703642.1|/1.90927e-78/PREDICTED: vacuolar protein sorting-associated protein 37C [Cariama cristata]	gi|504145797|ref|XM_004585262.1|/6e-11/PREDICTED: Ochotona princeps vacuolar protein sorting 37 homolog C (S. cerevisiae) (VPS37C), mRNA	sp|Q8R105|VP37C_MOUSE/3e-72/Vacuolar protein sorting-associated protein 37C OS=Mus musculus GN=Vps37c PE=2 SV=1	cmy:102937009/7e-78/VPS37C; vacuolar protein sorting 37 homolog C (S. cerevisiae); K12185 ESCRT-I complex subunit VPS37	Rv0171/1e-10/---	PTHR13678/4.9E-74/--	NA
CL251.Contig2_All	gi|698461569|ref|XP_009703642.1|/1.94108e-78/PREDICTED: vacuolar protein sorting-associated protein 37C [Cariama cristata]	gi|504145797|ref|XM_004585262.1|/6e-11/PREDICTED: Ochotona princeps vacuolar protein sorting 37 homolog C (S. cerevisiae) (VPS37C), mRNA	sp|Q8R105|VP37C_MOUSE/3e-72/Vacuolar protein sorting-associated protein 37C OS=Mus musculus GN=Vps37c PE=2 SV=1	cmy:102937009/7e-78/VPS37C; vacuolar protein sorting 37 homolog C (S. cerevisiae); K12185 ESCRT-I complex subunit VPS37	Rv0171/1e-10/---	PTHR13678/4.9E-74/--	NA
CL251.Contig3_All	NA	NA	NA	NA	NA	NA	NA
CL251.Contig4_All	NA	NA	NA	NA	NA	NA	NA
CL251.Contig5_All	NA	NA	NA	NA	NA	NA	NA
CL251.Contig6_All	NA	NA	NA	NA	NA	NA	NA
CL251.Contig7_All	gi|343476011|emb|CCD12766.1|/4.10115e-19/unnamed protein product [Trypanosoma congolense IL3000]	NA	sp|Q5H9F3|BCORL_HUMAN/6e-08/BCL-6 corepressor-like protein 1 OS=Homo sapiens GN=BCORL1 PE=1 SV=1	xtr:100486101/9e-11/adck2; aarF domain containing kinase 2; K08869 aarF domain-containing kinase	YPO0507/2e-08/---	NA	NA
CL251.Contig8_All	gi|343476011|emb|CCD12766.1|/5.3985e-19/unnamed protein product [Trypanosoma congolense IL3000]	NA	sp|Q5H9F3|BCORL_HUMAN/8e-08/BCL-6 corepressor-like protein 1 OS=Homo sapiens GN=BCORL1 PE=1 SV=1	xtr:100486101/1e-10/adck2; aarF domain containing kinase 2; K08869 aarF domain-containing kinase	YPO0507/2e-08/---	NA	NA
CL251.Contig9_All	gi|744585424|ref|XP_010985353.1|/1.6264e-19/PREDICTED: vacuolar protein sorting-associated protein 37C [Camelus dromedarius]	NA	sp|Q8R105|VP37C_MOUSE/1e-17/Vacuolar protein sorting-associated protein 37C OS=Mus musculus GN=Vps37c PE=2 SV=1	bta:613817/1e-19/VPS37C; vacuolar protein sorting 37 homolog C (S. cerevisiae); K12185 ESCRT-I complex subunit VPS37	NA	NA	cellular_component:GO:0043227//membrane-bounded organelle;
CL252.Contig1_All	gi|530653929|ref|XP_005313148.1|/3.24501e-151/PREDICTED: drebrin-like protein isoform X2 [Chrysemys picta bellii]	gi|972948709|ref|XM_015341054.1|/2e-69/PREDICTED: Lepisosteus oculatus drebrin-like (dbnl), transcript variant X2, mRNA	sp|Q7ZXQ9|DBNLA_XENLA/6e-122/Drebrin-like protein A OS=Xenopus laevis GN=dbnl-a PE=2 SV=1	lcm:102363482/1e-149/DBNL; drebrin-like; K20520 drebrin-like protein	YBR112c/2e-06/---	PTHR10829:SF12/1.4E-199/--	biological_process:GO:0007416//synapse assembly;GO:0097178//ruffle assembly;GO:0048812//neuron projection morphogenesis;GO:0006898//receptor-mediated endocytosis;cellular_component:GO:0005622//intracellular;molecular_function:GO:0051015//actin filament binding;
CL252.Contig2_All	gi|530653931|ref|XP_005313149.1|/1.83376e-142/PREDICTED: drebrin-like protein isoform X3 [Chrysemys picta bellii]	gi|972948709|ref|XM_015341054.1|/2e-69/PREDICTED: Lepisosteus oculatus drebrin-like (dbnl), transcript variant X2, mRNA	sp|Q7ZXQ9|DBNLA_XENLA/3e-111/Drebrin-like protein A OS=Xenopus laevis GN=dbnl-a PE=2 SV=1	amj:102562911/2e-138/DBNL; drebrin-like; K20520 drebrin-like protein	NA	PF00241/3.4E-16/Cofilin/tropomyosin-type actin-binding protein	biological_process:GO:0007416//synapse assembly;GO:0097178//ruffle assembly;GO:0048812//neuron projection morphogenesis;GO:0006898//receptor-mediated endocytosis;cellular_component:GO:0005622//intracellular;molecular_function:GO:0051015//actin filament binding;
CL253.Contig1_All	gi|678151965|gb|KFV20694.1|/4.66395e-82/Uridine diphosphate glucose pyrophosphatase, partial [Tauraco erythrolophus]	gi|525000007|ref|XM_005047686.1|/4e-39/PREDICTED: Ficedula albicollis nudix (nucleoside diphosphate linked moiety X)-type motif 14 (NUDT14), transcript variant X2, mRNA	sp|O95848|NUD14_HUMAN/1e-57/Uridine diphosphate glucose pyrophosphatase OS=Homo sapiens GN=NUDT14 PE=1 SV=2	pss:102454932/4e-82/NUDT14; nudix (nucleoside diphosphate linked moiety X)-type motif 14; K08077 UDP-sugar diphosphatase [EC:3.6.1.45]	jhp0457/9e-33/---	PTHR11839/2.0E-66/--	NA
CL253.Contig2_All	gi|902898756|ref|XP_013038523.1|/9.69516e-92/PREDICTED: uridine diphosphate glucose pyrophosphatase isoform X1 [Anser cygnoides domesticus]	gi|525000007|ref|XM_005047686.1|/4e-39/PREDICTED: Ficedula albicollis nudix (nucleoside diphosphate linked moiety X)-type motif 14 (NUDT14), transcript variant X2, mRNA	sp|O95848|NUD14_HUMAN/4e-64/Uridine diphosphate glucose pyrophosphatase OS=Homo sapiens GN=NUDT14 PE=1 SV=2	gga:423501/6e-92/NUDT14, null; nudix (nucleoside diphosphate linked moiety X)-type motif 14 (EC:3.6.1.45); K08077 UDP-sugar diphosphatase [EC:3.6.1.45]	jhp0457/2e-37/---	PTHR11839/2.6E-70/--	NA
CL254.Contig1_All	gi|641796026|ref|XP_008161448.1|/0/PREDICTED: ankyrin-3 isoform X16 [Chrysemys picta bellii]	gi|946649283|ref|XM_014573505.1|/0.0/PREDICTED: Pelodiscus sinensis ankyrin 3, node of Ranvier (ankyrin G) (ANK3), transcript variant X23, mRNA	sp|G5E8K5|ANK3_MOUSE/0.0/Ankyrin-3 OS=Mus musculus GN=Ank3 PE=1 SV=1	bta:511203/0.0/ANK3; ankyrin 3, node of Ranvier (ankyrin G); K10380 ankyrin	NA	SM00218/1.3E-59/Domain present in ZO-1 and Unc5-like netrin receptors	NA
CL254.Contig2_All	gi|918598783|ref|XP_013370277.1|/0/PREDICTED: ankyrin-3 isoform X17 [Chinchilla lanigera]	gi|641795995|ref|XM_008163211.1|/0.0/PREDICTED: Chrysemys picta bellii ankyrin 3, node of Ranvier (ankyrin G) (ANK3), transcript variant X1, mRNA	sp|G5E8K5|ANK3_MOUSE/0.0/Ankyrin-3 OS=Mus musculus GN=Ank3 PE=1 SV=1	ngi:103746555/0.0/Ank3; ankyrin 3, node of Ranvier (ankyrin G); K10380 ankyrin	NA	SM00218/1.3E-59/Domain present in ZO-1 and Unc5-like netrin receptors	NA
CL254.Contig3_All	gi|918598783|ref|XP_013370277.1|/0/PREDICTED: ankyrin-3 isoform X17 [Chinchilla lanigera]	gi|641796027|ref|XM_008163227.1|/0.0/PREDICTED: Chrysemys picta bellii ankyrin 3, node of Ranvier (ankyrin G) (ANK3), transcript variant X17, mRNA	sp|G5E8K5|ANK3_MOUSE/0.0/Ankyrin-3 OS=Mus musculus GN=Ank3 PE=1 SV=1	ngi:103746555/0.0/Ank3; ankyrin 3, node of Ranvier (ankyrin G); K10380 ankyrin	NA	SM00218/1.3E-59/Domain present in ZO-1 and Unc5-like netrin receptors	NA
CL254.Contig4_All	gi|946649284|ref|XP_014428991.1|/0/PREDICTED: ankyrin-3 isoform X22 [Pelodiscus sinensis]	gi|946649283|ref|XM_014573505.1|/0.0/PREDICTED: Pelodiscus sinensis ankyrin 3, node of Ranvier (ankyrin G) (ANK3), transcript variant X23, mRNA	sp|G5E8K5|ANK3_MOUSE/0.0/Ankyrin-3 OS=Mus musculus GN=Ank3 PE=1 SV=1	bta:511203/0.0/ANK3; ankyrin 3, node of Ranvier (ankyrin G); K10380 ankyrin	NA	PS50017/28.489/Death domain profile.	NA
CL254.Contig5_All	gi|915524665|ref|XP_013226950.1|/0/PREDICTED: ankyrin-3 isoform X7 [Columba livia]	gi|946649298|ref|XM_014573509.1|/0.0/PREDICTED: Pelodiscus sinensis ankyrin 3, node of Ranvier (ankyrin G) (ANK3), transcript variant X27, mRNA	sp|G5E8K5|ANK3_MOUSE/0.0/Ankyrin-3 OS=Mus musculus GN=Ank3 PE=1 SV=1	bta:511203/0.0/ANK3; ankyrin 3, node of Ranvier (ankyrin G); K10380 ankyrin	NA	PTHR24123:SF15/0.0/--	NA
CL254.Contig6_All	gi|641796026|ref|XP_008161448.1|/0/PREDICTED: ankyrin-3 isoform X16 [Chrysemys picta bellii]	gi|641796025|ref|XM_008163226.1|/0.0/PREDICTED: Chrysemys picta bellii ankyrin 3, node of Ranvier (ankyrin G) (ANK3), transcript variant X16, mRNA	sp|G5E8K5|ANK3_MOUSE/0.0/Ankyrin-3 OS=Mus musculus GN=Ank3 PE=1 SV=1	bta:511203/0.0/ANK3; ankyrin 3, node of Ranvier (ankyrin G); K10380 ankyrin	NA	PF00791/1.0E-38/ZU5 domain	NA
CL254.Contig7_All	gi|946649292|ref|XP_014428993.1|/0/PREDICTED: ankyrin-3 isoform X24 [Pelodiscus sinensis]	gi|946649291|ref|XM_014573507.1|/0.0/PREDICTED: Pelodiscus sinensis ankyrin 3, node of Ranvier (ankyrin G) (ANK3), transcript variant X25, mRNA	sp|G5E8K5|ANK3_MOUSE/0.0/Ankyrin-3 OS=Mus musculus GN=Ank3 PE=1 SV=1	bta:511203/0.0/ANK3; ankyrin 3, node of Ranvier (ankyrin G); K10380 ankyrin	NA	PTHR24123:SF15/0.0/--	NA
CL254.Contig8_All	gi|641796026|ref|XP_008161448.1|/0/PREDICTED: ankyrin-3 isoform X16 [Chrysemys picta bellii]	gi|946649291|ref|XM_014573507.1|/0.0/PREDICTED: Pelodiscus sinensis ankyrin 3, node of Ranvier (ankyrin G) (ANK3), transcript variant X25, mRNA	sp|G5E8K5|ANK3_MOUSE/0.0/Ankyrin-3 OS=Mus musculus GN=Ank3 PE=1 SV=1	bta:511203/0.0/ANK3; ankyrin 3, node of Ranvier (ankyrin G); K10380 ankyrin	NA	SM00218/1.3E-59/Domain present in ZO-1 and Unc5-like netrin receptors	NA
CL254.Contig9_All	gi|641796026|ref|XP_008161448.1|/0/PREDICTED: ankyrin-3 isoform X16 [Chrysemys picta bellii]	gi|641796009|ref|XM_008163218.1|/0.0/PREDICTED: Chrysemys picta bellii ankyrin 3, node of Ranvier (ankyrin G) (ANK3), transcript variant X8, mRNA	sp|G5E8K5|ANK3_MOUSE/0.0/Ankyrin-3 OS=Mus musculus GN=Ank3 PE=1 SV=1	bta:511203/0.0/ANK3; ankyrin 3, node of Ranvier (ankyrin G); K10380 ankyrin	NA	SM00218/1.3E-59/Domain present in ZO-1 and Unc5-like netrin receptors	NA
CL254.Contig10_All	gi|918598783|ref|XP_013370277.1|/0/PREDICTED: ankyrin-3 isoform X17 [Chinchilla lanigera]	gi|641795995|ref|XM_008163211.1|/0.0/PREDICTED: Chrysemys picta bellii ankyrin 3, node of Ranvier (ankyrin G) (ANK3), transcript variant X1, mRNA	sp|G5E8K5|ANK3_MOUSE/0.0/Ankyrin-3 OS=Mus musculus GN=Ank3 PE=1 SV=1	ngi:103746555/0.0/Ank3; ankyrin 3, node of Ranvier (ankyrin G); K10380 ankyrin	NA	SM00218/1.3E-59/Domain present in ZO-1 and Unc5-like netrin receptors	NA
CL254.Contig11_All	gi|915524665|ref|XP_013226950.1|/0/PREDICTED: ankyrin-3 isoform X7 [Columba livia]	gi|946649287|ref|XM_014573506.1|/0.0/PREDICTED: Pelodiscus sinensis ankyrin 3, node of Ranvier (ankyrin G) (ANK3), transcript variant X24, mRNA	sp|G5E8K5|ANK3_MOUSE/0.0/Ankyrin-3 OS=Mus musculus GN=Ank3 PE=1 SV=1	bta:511203/0.0/ANK3; ankyrin 3, node of Ranvier (ankyrin G); K10380 ankyrin	NA	PS50017/28.489/Death domain profile.	NA
CL254.Contig12_All	gi|918598783|ref|XP_013370277.1|/0/PREDICTED: ankyrin-3 isoform X17 [Chinchilla lanigera]	gi|641796017|ref|XM_008163222.1|/0.0/PREDICTED: Chrysemys picta bellii ankyrin 3, node of Ranvier (ankyrin G) (ANK3), transcript variant X12, mRNA	sp|G5E8K5|ANK3_MOUSE/0.0/Ankyrin-3 OS=Mus musculus GN=Ank3 PE=1 SV=1	ngi:103746555/0.0/Ank3; ankyrin 3, node of Ranvier (ankyrin G); K10380 ankyrin	NA	SM00218/1.3E-59/Domain present in ZO-1 and Unc5-like netrin receptors	NA
CL254.Contig13_All	gi|946649284|ref|XP_014428991.1|/0/PREDICTED: ankyrin-3 isoform X22 [Pelodiscus sinensis]	gi|946649283|ref|XM_014573505.1|/0.0/PREDICTED: Pelodiscus sinensis ankyrin 3, node of Ranvier (ankyrin G) (ANK3), transcript variant X23, mRNA	sp|G5E8K5|ANK3_MOUSE/0.0/Ankyrin-3 OS=Mus musculus GN=Ank3 PE=1 SV=1	gja:107117763/0.0/ANK3; ankyrin 3, node of Ranvier (ankyrin G); K10380 ankyrin	NA	PF00531/1.4E-18/Death domain	NA
CL254.Contig14_All	gi|641796026|ref|XP_008161448.1|/0/PREDICTED: ankyrin-3 isoform X16 [Chrysemys picta bellii]	gi|946649283|ref|XM_014573505.1|/0.0/PREDICTED: Pelodiscus sinensis ankyrin 3, node of Ranvier (ankyrin G) (ANK3), transcript variant X23, mRNA	sp|G5E8K5|ANK3_MOUSE/0.0/Ankyrin-3 OS=Mus musculus GN=Ank3 PE=1 SV=1	gja:107117763/0.0/ANK3; ankyrin 3, node of Ranvier (ankyrin G); K10380 ankyrin	NA	PTHR24123/0.0/--	NA
CL254.Contig15_All	gi|946649284|ref|XP_014428991.1|/0/PREDICTED: ankyrin-3 isoform X22 [Pelodiscus sinensis]	gi|946649283|ref|XM_014573505.1|/0.0/PREDICTED: Pelodiscus sinensis ankyrin 3, node of Ranvier (ankyrin G) (ANK3), transcript variant X23, mRNA	sp|G5E8K5|ANK3_MOUSE/0.0/Ankyrin-3 OS=Mus musculus GN=Ank3 PE=1 SV=1	gja:107117763/0.0/ANK3; ankyrin 3, node of Ranvier (ankyrin G); K10380 ankyrin	NA	PTHR24123/0.0/--	NA
CL254.Contig16_All	gi|641796026|ref|XP_008161448.1|/0/PREDICTED: ankyrin-3 isoform X16 [Chrysemys picta bellii]	gi|946649291|ref|XM_014573507.1|/0.0/PREDICTED: Pelodiscus sinensis ankyrin 3, node of Ranvier (ankyrin G) (ANK3), transcript variant X25, mRNA	sp|G5E8K5|ANK3_MOUSE/0.0/Ankyrin-3 OS=Mus musculus GN=Ank3 PE=1 SV=1	gja:107117763/0.0/ANK3; ankyrin 3, node of Ranvier (ankyrin G); K10380 ankyrin	NA	SM00005/5.5E-29/DEATH domain, found in proteins involved in cell death (apoptosis).	NA
CL254.Contig17_All	gi|641796010|ref|XP_008161440.1|/0/PREDICTED: ankyrin-3 isoform X8 [Chrysemys picta bellii]	gi|641796009|ref|XM_008163218.1|/0.0/PREDICTED: Chrysemys picta bellii ankyrin 3, node of Ranvier (ankyrin G) (ANK3), transcript variant X8, mRNA	sp|G5E8K5|ANK3_MOUSE/0.0/Ankyrin-3 OS=Mus musculus GN=Ank3 PE=1 SV=1	gja:107117763/0.0/ANK3; ankyrin 3, node of Ranvier (ankyrin G); K10380 ankyrin	NA	PTHR24123/0.0/--	NA
CL254.Contig18_All	gi|951057285|ref|XP_014465624.1|/0/PREDICTED: ankyrin-3 isoform X2 [Alligator mississippiensis]	gi|641796025|ref|XM_008163226.1|/0.0/PREDICTED: Chrysemys picta bellii ankyrin 3, node of Ranvier (ankyrin G) (ANK3), transcript variant X16, mRNA	sp|G5E8K5|ANK3_MOUSE/0.0/Ankyrin-3 OS=Mus musculus GN=Ank3 PE=1 SV=1	gja:107117763/0.0/ANK3; ankyrin 3, node of Ranvier (ankyrin G); K10380 ankyrin	NA	SM00005/2.8E-29/DEATH domain, found in proteins involved in cell death (apoptosis).	NA
CL254.Contig19_All	gi|641796026|ref|XP_008161448.1|/0/PREDICTED: ankyrin-3 isoform X16 [Chrysemys picta bellii]	gi|641796025|ref|XM_008163226.1|/0.0/PREDICTED: Chrysemys picta bellii ankyrin 3, node of Ranvier (ankyrin G) (ANK3), transcript variant X16, mRNA	sp|G5E8K5|ANK3_MOUSE/0.0/Ankyrin-3 OS=Mus musculus GN=Ank3 PE=1 SV=1	bta:511203/0.0/ANK3; ankyrin 3, node of Ranvier (ankyrin G); K10380 ankyrin	NA	SM00005/2.8E-29/DEATH domain, found in proteins involved in cell death (apoptosis).	NA
CL254.Contig20_All	gi|641796012|ref|XP_008161441.1|/0/PREDICTED: ankyrin-3 isoform X9 [Chrysemys picta bellii]	gi|641796027|ref|XM_008163227.1|/0.0/PREDICTED: Chrysemys picta bellii ankyrin 3, node of Ranvier (ankyrin G) (ANK3), transcript variant X17, mRNA	sp|G5E8K5|ANK3_MOUSE/0.0/Ankyrin-3 OS=Mus musculus GN=Ank3 PE=1 SV=1	ngi:103746555/0.0/Ank3; ankyrin 3, node of Ranvier (ankyrin G); K10380 ankyrin	NA	SM00005/2.8E-29/DEATH domain, found in proteins involved in cell death (apoptosis).	NA
CL254.Contig21_All	gi|641796026|ref|XP_008161448.1|/0/PREDICTED: ankyrin-3 isoform X16 [Chrysemys picta bellii]	gi|641796009|ref|XM_008163218.1|/0.0/PREDICTED: Chrysemys picta bellii ankyrin 3, node of Ranvier (ankyrin G) (ANK3), transcript variant X8, mRNA	sp|G5E8K5|ANK3_MOUSE/0.0/Ankyrin-3 OS=Mus musculus GN=Ank3 PE=1 SV=1	bta:511203/0.0/ANK3; ankyrin 3, node of Ranvier (ankyrin G); K10380 ankyrin	NA	PTHR24123/0.0/--	NA
CL255.Contig1_All	NA	NA	NA	NA	NA	NA	NA
CL255.Contig2_All	gi|146334859|gb|ABQ23254.1|/2.89801e-36/vasotocin receptor type 1b [Taricha granulosa]	gi|704328381|ref|XM_010173052.1|/4e-30/PREDICTED: Caprimulgus carolinensis vasopressin V1b receptor-like (LOC104528896), mRNA	sp|P47901|V1BR_HUMAN/2e-16/Vasopressin V1b receptor OS=Homo sapiens GN=AVPR1B PE=2 SV=1	acs:100562094/2e-31/avpr1b; arginine vasopressin receptor 1B; K04227 arginine vasopressin receptor 1B	NA	NA	NA
CL255.Contig3_All	NA	NA	NA	NA	NA	NA	NA
CL256.Contig1_All	gi|998680046|ref|XP_015477486.1|/2.3687e-44/PREDICTED: ryanodine receptor 2 isoform X4 [Parus major]	gi|591349054|ref|XM_007069015.1|/4e-83/PREDICTED: Chelonia mydas ryanodine receptor 2 (cardiac) (RYR2), mRNA	sp|B0LPN4|RYR2_RAT/2e-46/Ryanodine receptor 2 OS=Rattus norvegicus GN=Ryr2 PE=1 SV=2	cmk:103178965/3e-45/ryr2; ryanodine receptor 2 (cardiac); K04962 ryanodine receptor 2	NA	PTHR13715/1.2E-68/--	NA
CL256.Contig2_All	gi|29501272|dbj|BAA04647.2|/0/ryanodine receptor beta isoform [Rana catesbeiana]	gi|946808500|ref|XM_014532943.1|/0.0/PREDICTED: Myotis brandtii ryanodine receptor 3 (RYR3), mRNA	sp|Q15413|RYR3_HUMAN/0.0/Ryanodine receptor 3 OS=Homo sapiens GN=RYR3 PE=1 SV=3	amj:102564536/0.0/RYR3; ryanodine receptor 3; K04963 ryanodine receptor 3	NA	SM00472/8.6E-4/Domain in ryanodine and inositol trisphosphate receptors and protein O-mannosyltransferases	NA
CL257.Contig1_All	gi|591385782|ref|XP_007067316.1|/3.49987e-89/PREDICTED: pulmonary surfactant-associated protein D-like [Chelonia mydas]	NA	sp|P35247|SFTPD_HUMAN/5e-84/Pulmonary surfactant-associated protein D OS=Homo sapiens GN=SFTPD PE=1 SV=3	cmy:102939808/4e-90/pulmonary surfactant-associated protein D-like; K10068 pulmonary surfactant-associated protein D	slr1403_2/4e-12/---	PS00615/-/C-type lectin domain signature.	NA
CL257.Contig2_All	gi|591385782|ref|XP_007067316.1|/4.12099e-89/PREDICTED: pulmonary surfactant-associated protein D-like [Chelonia mydas]	gi|591385781|ref|XM_007067254.1|/4e-10/PREDICTED: Chelonia mydas pulmonary surfactant-associated protein D-like (LOC102939808), mRNA	sp|P35247|SFTPD_HUMAN/5e-84/Pulmonary surfactant-associated protein D OS=Homo sapiens GN=SFTPD PE=1 SV=3	cmy:102939808/5e-90/pulmonary surfactant-associated protein D-like; K10068 pulmonary surfactant-associated protein D	slr1403_2/2e-11/---	PF09006/3.4E-8/Lung surfactant protein D coiled-coil trimerisation	NA
CL257.Contig3_All	gi|591385782|ref|XP_007067316.1|/5.12635e-90/PREDICTED: pulmonary surfactant-associated protein D-like [Chelonia mydas]	gi|62954989|gb|AC115978.23|/2e-15/Mus musculus chromosome 14, clone RP24-83J8, complete sequence	sp|P35248|SFTPD_RAT/3e-84/Pulmonary surfactant-associated protein D OS=Rattus norvegicus GN=Sftpd PE=1 SV=1	cmy:102939808/6e-91/pulmonary surfactant-associated protein D-like; K10068 pulmonary surfactant-associated protein D	slr1403_2/3e-13/---	SM00034/5.7E-17/C-type lectin (CTL) or carbohydrate-recognition domain (CRD)	NA
CL258.Contig1_All	gi|591379952|ref|XP_007064521.1|/0/PREDICTED: BCL-6 corepressor isoform X4 [Chelonia mydas]	gi|699680215|ref|XM_009888369.1|/1e-134/PREDICTED: Charadrius vociferus BCL6 corepressor (BCOR), mRNA	sp|Q8CGN4|BCOR_MOUSE/0.0/BCL-6 corepressor OS=Mus musculus GN=Bcor PE=1 SV=2	mgp:100538376/6e-16/BARD1; BRCA1 associated RING domain 1; K10683 BRCA1-associated RING domain protein 1	all2748/2e-09/---	PF12796/1.2E-17/Ankyrin repeats (3 copies)	biological_process:GO:0048513//animal organ development;GO:0031324//negative regulation of cellular metabolic process;GO:0010605//negative regulation of macromolecule metabolic process;GO:0080090//regulation of primary metabolic process;GO:0016570//histone modification;cellular_component:GO:0043231//intracellular membrane-bounded organelle;molecular_function:GO:0005515//protein binding;
CL258.Contig2_All	gi|697515867|ref|XP_009684623.1|/0/PREDICTED: BCL-6 corepressor isoform X5 [Struthio camelus australis]	gi|699680215|ref|XM_009888369.1|/1e-134/PREDICTED: Charadrius vociferus BCL6 corepressor (BCOR), mRNA	sp|Q6W2J9|BCOR_HUMAN/0.0/BCL-6 corepressor OS=Homo sapiens GN=BCOR PE=1 SV=1	tup:102471796/1e-14/BARD1; BRCA1 associated RING domain 1; K10683 BRCA1-associated RING domain protein 1	all2748/2e-09/---	PTHR24117:SF8/0.0/--	NA
CL258.Contig3_All	gi|591379950|ref|XP_007064520.1|/0/PREDICTED: BCL-6 corepressor isoform X3 [Chelonia mydas]	gi|699680215|ref|XM_009888369.1|/1e-134/PREDICTED: Charadrius vociferus BCL6 corepressor (BCOR), mRNA	sp|Q8CGN4|BCOR_MOUSE/0.0/BCL-6 corepressor OS=Mus musculus GN=Bcor PE=1 SV=2	mgp:100538376/6e-16/BARD1; BRCA1 associated RING domain 1; K10683 BRCA1-associated RING domain protein 1	all2748/2e-09/---	PS50088/11.755/Ankyrin repeat profile.	biological_process:GO:0048513//animal organ development;GO:0031324//negative regulation of cellular metabolic process;GO:0010605//negative regulation of macromolecule metabolic process;GO:0080090//regulation of primary metabolic process;GO:0016570//histone modification;cellular_component:GO:0043231//intracellular membrane-bounded organelle;molecular_function:GO:0005515//protein binding;
CL259.Contig1_All	gi|530564566|ref|XP_005278860.1|/2.00076e-149/PREDICTED: GATS-like protein 3 isoform X1 [Chrysemys picta bellii]	gi|530564565|ref|XM_005278803.1|/3e-46/PREDICTED: Chrysemys picta bellii GATS protein-like 3 (GATSL3), transcript variant X1, mRNA	sp|Q5R9D1|GATL3_PONAB/9e-137/GATS-like protein 3 OS=Pongo abelii GN=GATSL3 PE=2 SV=1	gfr:102042531/2e-119/TBC1D10A, GATSL3; TBC1 domain family, member 10A; K19944 TBC1 domain family member 10	NA	PTHR31131:SF3/1.3E-228/--	NA
CL259.Contig2_All	gi|530564568|ref|XP_005278861.1|/1.49556e-70/PREDICTED: GATS-like protein 3 isoform X2 [Chrysemys picta bellii]	gi|641775384|ref|XM_005278804.2|/2e-40/PREDICTED: Chrysemys picta bellii GATS protein-like 3 (GATSL3), transcript variant X2, mRNA	sp|Q5R9D1|GATL3_PONAB/4e-67/GATS-like protein 3 OS=Pongo abelii GN=GATSL3 PE=2 SV=1	apla:101796563/4e-56/TBC1D10A; TBC1 domain family, member 10A; K19944 TBC1 domain family member 10	NA	PTHR31131/5.0E-111/--	NA
CL260.Contig1_All	gi|697017923|ref|XP_009570333.1|/0/PREDICTED: pre-mRNA-processing factor 40 homolog A [Fulmarus glacialis]	gi|641771104|ref|XM_005296466.2|/0.0/PREDICTED: Chrysemys picta bellii PRP40 pre-mRNA processing factor 40 homolog A (S. cerevisiae) (PRPF40A), transcript variant X6, mRNA	sp|O75400|PR40A_HUMAN/0.0/Pre-mRNA-processing factor 40 homolog A OS=Homo sapiens GN=PRPF40A PE=1 SV=2	cmy:102931743/0.0/PRPF40A; PRP40 pre-mRNA processing factor 40 homolog A (S. cerevisiae); K12821 pre-mRNA-processing factor 40	SPAC4D7.13/2e-46/---	PS01159/-/WW/rsp5/WWP domain signature.	NA
CL260.Contig2_All	gi|612019078|ref|XP_007494238.1|/0/PREDICTED: pre-mRNA-processing factor 40 homolog A isoform X5 [Monodelphis domestica]	gi|641771104|ref|XM_005296466.2|/0.0/PREDICTED: Chrysemys picta bellii PRP40 pre-mRNA processing factor 40 homolog A (S. cerevisiae) (PRPF40A), transcript variant X6, mRNA	sp|O75400|PR40A_HUMAN/0.0/Pre-mRNA-processing factor 40 homolog A OS=Homo sapiens GN=PRPF40A PE=1 SV=2	oaa:100080695/0.0/PRPF40A; pre-mRNA processing factor 40 homolog A; K12821 pre-mRNA-processing factor 40	SPAC4D7.13/1e-46/---	PF01846/4.9E-8/FF domain	NA
CL261.Contig1_All	gi|951048336|ref|XP_014464340.1|/2.98033e-21/PREDICTED: zinc finger protein ZPR1 [Alligator mississippiensis]	gi|961846189|ref|XM_015033189.1|/3e-15/PREDICTED: Poecilia latipinna ZPR1 zinc finger (zpr1), mRNA	sp|Q2TBX0|ZPR1_BOVIN/1e-21/Zinc finger protein ZPR1 OS=Bos taurus GN=ZNF259 PE=2 SV=1	amj:102566587/4e-22/ZPR1, ZNF259; ZPR1 zinc finger; K06874 zinc finger protein	SPAC15A10.04c/3e-15/---	NA	NA
CL261.Contig2_All	gi|974066789|ref|XP_015230847.1|/6.91953e-12/PREDICTED: zinc finger protein ZPR1 [Cyprinodon variegatus]	gi|973212996|ref|XM_006642305.2|/7e-11/PREDICTED: Lepisosteus oculatus ZPR1 zinc finger (zpr1), mRNA	sp|Q2TBX0|ZPR1_BOVIN/4e-13/Zinc finger protein ZPR1 OS=Bos taurus GN=ZNF259 PE=2 SV=1	xma:102226284/1e-12/zpr1; ZPR1 zinc finger; K06874 zinc finger protein	SPAC15A10.04c/7e-11/---	NA	NA
CL261.Contig3_All	gi|530620252|ref|XP_005299799.1|/0/PREDICTED: zinc finger protein ZPR1 isoform X1 [Chrysemys picta bellii]	gi|823472245|ref|XM_012570707.1|/2e-45/PREDICTED: Taeniopygia guttata ZPR1 zinc finger (ZPR1), mRNA	sp|Q2TBX0|ZPR1_BOVIN/0.0/Zinc finger protein ZPR1 OS=Bos taurus GN=ZNF259 PE=2 SV=1	asn:102373586/0.0/ZPR1, ZNF259; ZPR1 zinc finger; K06874 zinc finger protein	SPAC15A10.04c/2e-101/---	SM00709/1.2E-83/Duplicated domain in the epidermal growth factor- and elongation factor-1alpha-binding protein Zpr1. Also present in archaeal proteins.	NA
CL261.Contig4_All	gi|530620252|ref|XP_005299799.1|/1.63261e-166/PREDICTED: zinc finger protein ZPR1 isoform X1 [Chrysemys picta bellii]	gi|690421345|ref|XM_009332918.1|/2e-45/PREDICTED: Pygoscelis adeliae apolipoprotein A-V-like (LOC103924362), mRNA	sp|Q2TBX0|ZPR1_BOVIN/2e-164/Zinc finger protein ZPR1 OS=Bos taurus GN=ZNF259 PE=2 SV=1	bacu:103017432/6e-164/ZPR1; ZPR1 zinc finger; K06874 zinc finger protein	SPAC15A10.04c/3e-86/---	PF03367/1.4E-25/ZPR1 zinc-finger domain	biological_process:GO:0071931//positive regulation of transcription involved in G1/S transition of mitotic cell cycle;GO:0033120//positive regulation of RNA splicing;GO:0031641//regulation of myelination;GO:0021510//spinal cord development;GO:0042023//DNA endoreduplication;GO:0001834//trophectodermal cell proliferation;GO:0045927//positive regulation of growth;GO:0000226//microtubule cytoskeleton…
CL262.Contig1_All	gi|166796333|gb|AAI59214.1|/1.84793e-30/Zgc:174649 protein [Danio rerio]	NA	sp|P18737|ZG8_XENLA/3e-31/Gastrula zinc finger protein XlCGF8.2DB (Fragment) OS=Xenopus laevis PE=3 SV=1	gja:107111345/4e-31/zinc finger protein 345-like; K09228 KRAB domain-containing zinc finger protein	SPAC144.09c/3e-14/---	NA	NA
CL262.Contig2_All	gi|847170545|ref|XP_012808753.1|/3.01696e-23/PREDICTED: zinc finger protein 850-like isoform X2 [Xenopus tropicalis] &gt;gi|847170547|ref|XP_012808754.1| PREDICTED: zinc finger protein 850-like isoform X2 [Xenopus tropicalis]	gi|685042181|emb|LN590706.1|/9e-07/Cyprinus carpio genome assembly common carp genome, scaffold: LG36, chromosome: 36	sp|P18729|ZG57_XENLA/2e-24/Gastrula zinc finger protein XlCGF57.1 (Fragment) OS=Xenopus laevis PE=3 SV=1	xtr:100493303/3e-24/zinc finger protein 850-like; K09228 KRAB domain-containing zinc finger protein	SPAC144.09c/1e-09/---	PS50157/11.759/Zinc finger C2H2 type domain profile.	NA
CL262.Contig3_All	gi|940780280|ref|XP_014305232.1|/2.43113e-25/PREDICTED: LOW QUALITY PROTEIN: zinc finger protein 271 [Myotis lucifugus]	gi|755544421|ref|XM_011244359.1|/2e-09/PREDICTED: Mus musculus zinc finger with KRAB and SCAN domains 8 (Zkscan8), transcript variant X2, mRNA	sp|P18729|ZG57_XENLA/8e-25/Gastrula zinc finger protein XlCGF57.1 (Fragment) OS=Xenopus laevis PE=3 SV=1	dre:100536422/3e-25/zinc finger protein 721-like; K09228 KRAB domain-containing zinc finger protein	SPAC4G8.13c/1e-09/---	NA	NA
CL262.Contig4_All	gi|951013516|ref|XP_006263331.2|/1.01993e-50/PREDICTED: oocyte zinc finger protein XlCOF6-like isoform X2 [Alligator mississippiensis]	gi|591356378|ref|XM_007072427.1|/6e-07/PREDICTED: Chelonia mydas zinc finger protein 135-like (LOC102935565), mRNA	sp|P18729|ZG57_XENLA/1e-50/Gastrula zinc finger protein XlCGF57.1 (Fragment) OS=Xenopus laevis PE=3 SV=1	amj:102567132/1e-51/oocyte zinc finger protein XlCOF6-like; K09228 KRAB domain-containing zinc finger protein	SPAC144.09c/2e-21/---	PS00028/-/Zinc finger C2H2 type domain signature.	NA
CL263.Contig1_All	gi|808857515|gb|KKF10076.1|/1.11166e-110/LINE-1 reverse transcriptase [Larimichthys crocea]	NA	sp|O00370|LORF2_HUMAN/2e-95/LINE-1 retrotransposable element ORF2 protein OS=Homo sapiens PE=1 SV=1	lcm:102351696/3e-81/uncharacterized LOC102351696; K19941 synapsin	NA	PS50158/9.636/Zinc finger CCHC-type profile.	NA
CL263.Contig2_All	gi|213625131|gb|AAI69896.1|/1.13598e-10/Hypothetical protein MGC79993 [Xenopus laevis]	NA	NA	NA	NA	PS50158/9.636/Zinc finger CCHC-type profile.	NA
CL263.Contig3_All	gi|674574819|emb|CDS39320.1|/2.80533e-15/hypothetical protein EmuJ_000682350 [Echinococcus multilocularis]	NA	sp|Q6PZE0|MUC19_MOUSE/3e-10/Mucin-19 OS=Mus musculus GN=Muc19 PE=2 SV=2	mcc:720912/2e-11/MUC5AC, MUC5B; mucin 5AC, oligomeric mucus/gel-forming; K13908 mucin-5B	NMB0700/4e-08/---	NA	NA
CL264.Contig1_All	gi|156717888|ref|NP_001096485.1|/7.49691e-129/uncharacterized protein LOC100125107 [Xenopus tropicalis] &gt;gi|134254194|gb|AAI35271.1| LOC100125107 protein [Xenopus tropicalis]	gi|908439002|ref|XM_003454016.3|/5e-07/PREDICTED: Oreochromis niloticus glycerophosphodiester phosphodiesterase domain-containing protein 1-like (LOC100705708), mRNA	sp|Q8N9F7|GDPD1_HUMAN/1e-93/Glycerophosphodiester phosphodiesterase domain-containing protein 1 OS=Homo sapiens GN=GDPD1 PE=1 SV=2	asn:102375250/7e-52/mitogen-activated protein kinase 2-like; K04371 mitogen-activated protein kinase 1/3 [EC:2.7.11.24]	DR2084/2e-19/---	PTHR23344:SF12/3.1E-172/--	biological_process:GO:0006629//lipid metabolic process;cellular_component:GO:0016021//integral component of membrane;molecular_function:GO:0008889//glycerophosphodiester phosphodiesterase activity;
CL264.Contig2_All	NA	NA	NA	NA	NA	NA	NA
CL264.Contig3_All	gi|568905568|ref|XP_006495662.1|/8.04216e-12/PREDICTED: uncharacterized protein Gm31780 [Mus musculus]	NA	sp|Q28298|RRBP1_CANFA/4e-06/Ribosome-binding protein 1 OS=Canis familiaris GN=RRBP1 PE=2 SV=1	xma:102219140/2e-06/nefm; neurofilament, medium polypeptide; K04573 neurofilament medium polypeptide (neurofilament 3)	NA	NA	NA
CL265.Contig1_All	gi|556967719|ref|XP_005992994.1|/3.09315e-28/PREDICTED: histone-lysine N-methyltransferase SMYD3 [Latimeria chalumnae]	NA	sp|Q9H7B4|SMYD3_HUMAN/3e-25/Histone-lysine N-methyltransferase SMYD3 OS=Homo sapiens GN=SMYD3 PE=1 SV=4	lcm:102361515/3e-29/SMYD3; SET and MYND domain containing 3; K11426 SET and MYND domain-containing protein	SPBP8B7.07c/6e-08/---	PTHR12197/2.1E-32/--	NA
CL265.Contig2_All	gi|556967719|ref|XP_005992994.1|/3.63416e-24/PREDICTED: histone-lysine N-methyltransferase SMYD3 [Latimeria chalumnae]	NA	sp|Q9H7B4|SMYD3_HUMAN/1e-21/Histone-lysine N-methyltransferase SMYD3 OS=Homo sapiens GN=SMYD3 PE=1 SV=4	lcm:102361515/4e-25/SMYD3; SET and MYND domain containing 3; K11426 SET and MYND domain-containing protein	SPBP8B7.07c/4e-06/---	PTHR12197/2.2E-28/--	NA
CL266.Contig1_All	gi|975115025|ref|XP_015272753.1|/1.69158e-88/PREDICTED: glutathione S-transferase kappa 1 [Gekko japonicus]	gi|591384134|ref|XM_007066463.1|/2e-14/PREDICTED: Chelonia mydas glutathione S-transferase kappa 1 (GSTK1), mRNA	sp|Q9Y2Q3|GSTK1_HUMAN/2e-79/Glutathione S-transferase kappa 1 OS=Homo sapiens GN=GSTK1 PE=1 SV=3	gja:107115534/2e-89/GSTK1; glutathione S-transferase kappa 1; K13299 glutathione S-transferase kappa 1 [EC:2.5.1.18]	PA0118/5e-20/---	PTHR13887/2.9E-79/--	biological_process:GO:0055114//oxidation-reduction process;molecular_function:GO:0015035//protein disulfide oxidoreductase activity;GO:0016740//transferase activity;
CL266.Contig2_All	gi|58332184|ref|NP_001011244.1|/2.8854e-88/glutathione S-transferase kappa 1 [Xenopus tropicalis] &gt;gi|56556571|gb|AAH87819.1| glutathione S-transferase kappa 1 [Xenopus tropicalis]	gi|591384134|ref|XM_007066463.1|/9e-13/PREDICTED: Chelonia mydas glutathione S-transferase kappa 1 (GSTK1), mRNA	sp|P24473|GSTK1_RAT/6e-80/Glutathione S-transferase kappa 1 OS=Rattus norvegicus GN=Gstk1 PE=1 SV=3	xtr:496688/4e-89/gstk1; glutathione S-transferase kappa 1 (EC:2.5.1.18); K13299 glutathione S-transferase kappa 1 [EC:2.5.1.18]	PA0118/2e-20/---	PF01323/6.7E-48/DSBA-like thioredoxin domain	biological_process:GO:0055114//oxidation-reduction process;molecular_function:GO:0015035//protein disulfide oxidoreductase activity;GO:0016740//transferase activity;
CL266.Contig3_All	gi|58332184|ref|NP_001011244.1|/1.53284e-80/glutathione S-transferase kappa 1 [Xenopus tropicalis] &gt;gi|56556571|gb|AAH87819.1| glutathione S-transferase kappa 1 [Xenopus tropicalis]	gi|591384134|ref|XM_007066463.1|/9e-13/PREDICTED: Chelonia mydas glutathione S-transferase kappa 1 (GSTK1), mRNA	sp|P24473|GSTK1_RAT/4e-73/Glutathione S-transferase kappa 1 OS=Rattus norvegicus GN=Gstk1 PE=1 SV=3	xtr:496688/2e-81/gstk1; glutathione S-transferase kappa 1 (EC:2.5.1.18); K13299 glutathione S-transferase kappa 1 [EC:2.5.1.18]	PA0118/2e-17/---	PF01323/2.3E-39/DSBA-like thioredoxin domain	biological_process:GO:0055114//oxidation-reduction process;molecular_function:GO:0015035//protein disulfide oxidoreductase activity;GO:0016740//transferase activity;
CL267.Contig1_All	gi|465962020|gb|EMP29585.1|/6.16661e-162/Chondroitin sulfate proteoglycan 5 [Chelonia mydas]	gi|931568110|ref|XM_008971767.2|/3e-86/PREDICTED: Pan paniscus chondroitin sulfate proteoglycan 5 (neuroglycan C) (CSPG5), transcript variant X2, mRNA	sp|Q9ERQ6|CSPG5_RAT/1e-128/Chondroitin sulfate proteoglycan 5 OS=Rattus norvegicus GN=Cspg5 PE=1 SV=1	cmy:102932676/3e-151/CSPG5; chondroitin sulfate proteoglycan 5 (neuroglycan C); K08116 chondroitin sulfate proteoglycan 5	NA	PTHR15381:SF1/1.1E-143/--	NA
CL267.Contig2_All	gi|641776090|ref|XP_008171330.1|/1.3807e-158/PREDICTED: chondroitin sulfate proteoglycan 5 [Chrysemys picta bellii]	gi|951016450|ref|XM_006268299.2|/5e-88/PREDICTED: Alligator mississippiensis chondroitin sulfate proteoglycan 5 (neuroglycan C) (CSPG5), mRNA	sp|Q9ERQ6|CSPG5_RAT/4e-109/Chondroitin sulfate proteoglycan 5 OS=Rattus norvegicus GN=Cspg5 PE=1 SV=1	cmy:102932676/3e-157/CSPG5; chondroitin sulfate proteoglycan 5 (neuroglycan C); K08116 chondroitin sulfate proteoglycan 5	NA	PTHR15381/2.4E-118/--	NA
CL268.Contig1_All	gi|998740133|ref|XP_015508336.1|/0/PREDICTED: single-stranded DNA-binding protein 2 isoform X1 [Parus major]	gi|768373848|ref|XM_011586095.1|/0.0/PREDICTED: Aquila chrysaetos canadensis single-stranded DNA binding protein 2 (SSBP2), transcript variant X1, mRNA	sp|Q9CYZ8|SSBP2_MOUSE/0.0/Single-stranded DNA-binding protein 2 OS=Mus musculus GN=Ssbp2 PE=1 SV=1	sko:102802851/1e-12/collagen alpha-1(III) chain-like; K06237 collagen, type IV, alpha	NA	SM00667/0.0018/Lissencephaly type-1-like homology motif	molecular_function:GO:0003697//single-stranded DNA binding;
CL268.Contig2_All	gi|568983530|ref|XP_006517394.1|/0/PREDICTED: single-stranded DNA-binding protein 2 isoform X4 [Mus musculus]	gi|768373848|ref|XM_011586095.1|/0.0/PREDICTED: Aquila chrysaetos canadensis single-stranded DNA binding protein 2 (SSBP2), transcript variant X1, mRNA	sp|Q9CYZ8|SSBP2_MOUSE/0.0/Single-stranded DNA-binding protein 2 OS=Mus musculus GN=Ssbp2 PE=1 SV=1	sko:102802851/1e-12/collagen alpha-1(III) chain-like; K06237 collagen, type IV, alpha	NA	SM00667/0.0018/Lissencephaly type-1-like homology motif	molecular_function:GO:0003697//single-stranded DNA binding;
CL268.Contig3_All	gi|568983530|ref|XP_006517394.1|/0/PREDICTED: single-stranded DNA-binding protein 2 isoform X4 [Mus musculus]	gi|768373852|ref|XM_011586097.1|/0.0/PREDICTED: Aquila chrysaetos canadensis single-stranded DNA binding protein 2 (SSBP2), transcript variant X3, mRNA	sp|Q9CYZ8|SSBP2_MOUSE/0.0/Single-stranded DNA-binding protein 2 OS=Mus musculus GN=Ssbp2 PE=1 SV=1	sko:102802851/1e-10/collagen alpha-1(III) chain-like; K06237 collagen, type IV, alpha	NA	SM00667/0.0018/Lissencephaly type-1-like homology motif	molecular_function:GO:0003697//single-stranded DNA binding;
CL268.Contig4_All	gi|998740133|ref|XP_015508336.1|/0/PREDICTED: single-stranded DNA-binding protein 2 isoform X1 [Parus major]	gi|768373852|ref|XM_011586097.1|/0.0/PREDICTED: Aquila chrysaetos canadensis single-stranded DNA binding protein 2 (SSBP2), transcript variant X3, mRNA	sp|Q9CYZ8|SSBP2_MOUSE/0.0/Single-stranded DNA-binding protein 2 OS=Mus musculus GN=Ssbp2 PE=1 SV=1	sko:102802851/1e-10/collagen alpha-1(III) chain-like; K06237 collagen, type IV, alpha	NA	SM00667/0.0018/Lissencephaly type-1-like homology motif	molecular_function:GO:0003697//single-stranded DNA binding;
CL268.Contig5_All	gi|543372576|ref|XP_005529508.1|/0/PREDICTED: single-stranded DNA-binding protein 2 isoform X1 [Pseudopodoces humilis] &gt;gi|959076770|ref|XP_014742000.1| PREDICTED: single-stranded DNA-binding protein 2 isoform X2 [Sturnus vulgaris] &gt;gi|998740135|ref|XP_015508337.1| PREDICTED: single-stranded DNA-binding protein 2 isoform X2 [Parus major]	gi|971440317|ref|XM_001234273.4|/0.0/PREDICTED: Gallus gallus single-stranded DNA binding protein 2 (SSBP2), transcript variant X1, mRNA	sp|Q9CYZ8|SSBP2_MOUSE/0.0/Single-stranded DNA-binding protein 2 OS=Mus musculus GN=Ssbp2 PE=1 SV=1	sko:102802851/3e-13/collagen alpha-1(III) chain-like; K06237 collagen, type IV, alpha	Cgl1939/3e-06/---	SM00667/0.0018/Lissencephaly type-1-like homology motif	biological_process:GO:0006355//regulation of transcription, DNA-templated;cellular_component:GO:0005634//nucleus;GO:0005737//cytoplasm;molecular_function:GO:0003697//single-stranded DNA binding;GO:0005515//protein binding;
CL268.Contig6_All	gi|543372576|ref|XP_005529508.1|/0/PREDICTED: single-stranded DNA-binding protein 2 isoform X1 [Pseudopodoces humilis] &gt;gi|959076770|ref|XP_014742000.1| PREDICTED: single-stranded DNA-binding protein 2 isoform X2 [Sturnus vulgaris] &gt;gi|998740135|ref|XP_015508337.1| PREDICTED: single-stranded DNA-binding protein 2 isoform X2 [Parus major]	gi|697522253|ref|XM_009688596.1|/1e-176/PREDICTED: Struthio camelus australis single-stranded DNA binding protein 2 (SSBP2), mRNA	sp|Q9CYZ8|SSBP2_MOUSE/0.0/Single-stranded DNA-binding protein 2 OS=Mus musculus GN=Ssbp2 PE=1 SV=1	mdo:100023705/1e-11/COL4A1; collagen type IV alpha 1; K06237 collagen, type IV, alpha	NA	PTHR12610/1.3E-274/--	biological_process:GO:0006355//regulation of transcription, DNA-templated;cellular_component:GO:0005634//nucleus;GO:0005737//cytoplasm;molecular_function:GO:0003697//single-stranded DNA binding;GO:0005515//protein binding;
CL268.Contig7_All	gi|56785420|ref|NP_077234.2|/0/single-stranded DNA-binding protein 2 isoform 2 [Mus musculus] &gt;gi|27734582|sp|Q9CYZ8.1|SSBP2_MOUSE RecName: Full=Single-stranded DNA-binding protein 2; AltName: Full=Sequence-specific single-stranded-DNA-binding protein 2 &gt;gi|15822598|gb|AAK71881.1| sequence specific single-stranded DNA-binding protein 2 [Mus musculus] &gt;gi|27368072|gb|AAN87334.1| SSDP2 [Mu…	gi|697522253|ref|XM_009688596.1|/0.0/PREDICTED: Struthio camelus australis single-stranded DNA binding protein 2 (SSBP2), mRNA	sp|Q9CYZ8|SSBP2_MOUSE/0.0/Single-stranded DNA-binding protein 2 OS=Mus musculus GN=Ssbp2 PE=1 SV=1	sko:102802851/3e-13/collagen alpha-1(III) chain-like; K06237 collagen, type IV, alpha	Cgl1939/3e-06/---	SM00667/0.0018/Lissencephaly type-1-like homology motif	biological_process:GO:0006355//regulation of transcription, DNA-templated;cellular_component:GO:0005634//nucleus;GO:0005737//cytoplasm;molecular_function:GO:0003697//single-stranded DNA binding;GO:0005515//protein binding;
CL268.Contig8_All	gi|56785420|ref|NP_077234.2|/0/single-stranded DNA-binding protein 2 isoform 2 [Mus musculus] &gt;gi|27734582|sp|Q9CYZ8.1|SSBP2_MOUSE RecName: Full=Single-stranded DNA-binding protein 2; AltName: Full=Sequence-specific single-stranded-DNA-binding protein 2 &gt;gi|15822598|gb|AAK71881.1| sequence specific single-stranded DNA-binding protein 2 [Mus musculus] &gt;gi|27368072|gb|AAN87334.1| SSDP2 [Mu…	gi|697522253|ref|XM_009688596.1|/1e-176/PREDICTED: Struthio camelus australis single-stranded DNA binding protein 2 (SSBP2), mRNA	sp|Q9CYZ8|SSBP2_MOUSE/0.0/Single-stranded DNA-binding protein 2 OS=Mus musculus GN=Ssbp2 PE=1 SV=1	mdo:100023705/1e-11/COL4A1; collagen type IV alpha 1; K06237 collagen, type IV, alpha	NA	PR01743/2.0E-46/Single-strand DNA-binding protein signature	biological_process:GO:0006355//regulation of transcription, DNA-templated;cellular_component:GO:0005634//nucleus;GO:0005737//cytoplasm;molecular_function:GO:0003697//single-stranded DNA binding;GO:0005515//protein binding;
CL268.Contig9_All	gi|568983530|ref|XP_006517394.1|/0/PREDICTED: single-stranded DNA-binding protein 2 isoform X4 [Mus musculus]	gi|768373848|ref|XM_011586095.1|/0.0/PREDICTED: Aquila chrysaetos canadensis single-stranded DNA binding protein 2 (SSBP2), transcript variant X1, mRNA	sp|Q9CYZ8|SSBP2_MOUSE/0.0/Single-stranded DNA-binding protein 2 OS=Mus musculus GN=Ssbp2 PE=1 SV=1	sko:102802851/6e-13/collagen alpha-1(III) chain-like; K06237 collagen, type IV, alpha	NA	SM00667/0.0018/Lissencephaly type-1-like homology motif	molecular_function:GO:0003697//single-stranded DNA binding;
CL268.Contig10_All	gi|56785420|ref|NP_077234.2|/0/single-stranded DNA-binding protein 2 isoform 2 [Mus musculus] &gt;gi|27734582|sp|Q9CYZ8.1|SSBP2_MOUSE RecName: Full=Single-stranded DNA-binding protein 2; AltName: Full=Sequence-specific single-stranded-DNA-binding protein 2 &gt;gi|15822598|gb|AAK71881.1| sequence specific single-stranded DNA-binding protein 2 [Mus musculus] &gt;gi|27368072|gb|AAN87334.1| SSDP2 [Mu…	gi|697522253|ref|XM_009688596.1|/0.0/PREDICTED: Struthio camelus australis single-stranded DNA binding protein 2 (SSBP2), mRNA	sp|Q9CYZ8|SSBP2_MOUSE/0.0/Single-stranded DNA-binding protein 2 OS=Mus musculus GN=Ssbp2 PE=1 SV=1	sko:102802851/1e-13/collagen alpha-1(III) chain-like; K06237 collagen, type IV, alpha	Cgl1939/1e-06/---	SM00667/0.0018/Lissencephaly type-1-like homology motif	biological_process:GO:0006355//regulation of transcription, DNA-templated;cellular_component:GO:0005634//nucleus;GO:0005737//cytoplasm;molecular_function:GO:0003697//single-stranded DNA binding;GO:0005515//protein binding;
CL268.Contig11_All	gi|729758951|ref|XP_010576364.1|/4.40407e-139/PREDICTED: single-stranded DNA-binding protein 2 isoform X4 [Haliaeetus leucocephalus] &gt;gi|768373853|ref|XP_011584399.1| PREDICTED: single-stranded DNA-binding protein 2 isoform X3 [Aquila chrysaetos canadensis]	gi|768373852|ref|XM_011586097.1|/0.0/PREDICTED: Aquila chrysaetos canadensis single-stranded DNA binding protein 2 (SSBP2), transcript variant X3, mRNA	sp|Q9CYZ8|SSBP2_MOUSE/1e-132/Single-stranded DNA-binding protein 2 OS=Mus musculus GN=Ssbp2 PE=1 SV=1	sko:102802851/5e-11/collagen alpha-1(III) chain-like; K06237 collagen, type IV, alpha	NA	PTHR12610:SF23/5.4E-167/--	NA
CL269.Contig1_All	gi|1703396|sp|P51464.1|ARLY_LITCT/0/RecName: Full=Argininosuccinate lyase; Short=ASAL; AltName: Full=Arginosuccinase &gt;gi|944979|dbj|BAA07421.1| argininosuccinate lyase [Rana catesbeiana]	gi|847098273|ref|XM_012956372.1|/1e-74/PREDICTED: Xenopus (Silurana) tropicalis argininosuccinate lyase (asl), transcript variant X8, mRNA	sp|P51464|ARLY_LITCT/0.0/Argininosuccinate lyase OS=Lithobates catesbeiana GN=ASL PE=3 SV=1	xtr:100127798/0.0/asl; argininosuccinate lyase (EC:4.3.2.1); K01755 argininosuccinate lyase [EC:4.3.2.1]	SPBC1539.03c/1e-145/---	PF00206/8.8E-81/Lyase	biological_process:GO:0042450//arginine biosynthetic process via ornithine;GO:0000050//urea cycle;molecular_function:GO:0004056//argininosuccinate lyase activity;
CL269.Contig2_All	gi|1703396|sp|P51464.1|ARLY_LITCT/0/RecName: Full=Argininosuccinate lyase; Short=ASAL; AltName: Full=Arginosuccinase &gt;gi|944979|dbj|BAA07421.1| argininosuccinate lyase [Rana catesbeiana]	gi|847098273|ref|XM_012956372.1|/1e-74/PREDICTED: Xenopus (Silurana) tropicalis argininosuccinate lyase (asl), transcript variant X8, mRNA	sp|P51464|ARLY_LITCT/0.0/Argininosuccinate lyase OS=Lithobates catesbeiana GN=ASL PE=3 SV=1	xtr:100127798/0.0/asl; argininosuccinate lyase (EC:4.3.2.1); K01755 argininosuccinate lyase [EC:4.3.2.1]	SPBC1539.03c/8e-160/---	PS00163/-/Fumarate lyases signature.	biological_process:GO:0051262//protein tetramerization;GO:0007626//locomotory behavior;GO:0009791//post-embryonic development;GO:0042450//arginine biosynthetic process via ornithine;GO:0000050//urea cycle;GO:0019676//ammonia assimilation cycle;cellular_component:GO:0005829//cytosol;molecular_function:GO:0004056//argininosuccinate lyase activity;
CL270.Contig1_All	gi|432877577|ref|XP_004073168.1|/4.21354e-70/PREDICTED: PDZ domain-containing protein 11 [Oryzias latipes]	gi|951036872|ref|XM_006265306.2|/5e-60/PREDICTED: Alligator mississippiensis PDZ domain containing 11 (PDZD11), transcript variant X2, mRNA	sp|Q6NXB2|PDZ11_DANRE/7e-71/PDZ domain-containing protein 11 OS=Danio rerio GN=pdzd11 PE=2 SV=1	spu:585083/2e-10/protein lin-7 homolog C; K19931 protein lin-7	NA	PTHR14063/3.0E-114/--	NA
CL270.Contig2_All	gi|432877577|ref|XP_004073168.1|/4.67841e-70/PREDICTED: PDZ domain-containing protein 11 [Oryzias latipes]	gi|951036872|ref|XM_006265306.2|/6e-60/PREDICTED: Alligator mississippiensis PDZ domain containing 11 (PDZD11), transcript variant X2, mRNA	sp|Q6NXB2|PDZ11_DANRE/8e-71/PDZ domain-containing protein 11 OS=Danio rerio GN=pdzd11 PE=2 SV=1	spu:585083/2e-10/protein lin-7 homolog C; K19931 protein lin-7	NA	PTHR14063/3.0E-114/--	NA
CL271.Contig1_All	gi|946658815|ref|XP_014430356.1|/3.30941e-06/PREDICTED: LOW QUALITY PROTEIN: uncharacterized protein LOC102459719 [Pelodiscus sinensis]	NA	NA	pss:102459719/4e-07/uncharacterized LOC102459719; K09228 KRAB domain-containing zinc finger protein	NA	NA	NA
CL271.Contig2_All	gi|17066696|gb|AAL35360.1|AF442732_3/2.87292e-13/reverse transcriptase/ribonuclease H/putative methyltransferase, partial [Tetraodon nigroviridis]	NA	NA	pss:102459719/3e-13/uncharacterized LOC102459719; K09228 KRAB domain-containing zinc finger protein	NA	NA	NA
CL272.Contig1_All	NA	NA	NA	NA	NA	NA	NA
CL272.Contig2_All	NA	NA	NA	NA	NA	NA	NA
CL272.Contig3_All	NA	NA	NA	NA	NA	NA	NA
CL273.Contig1_All	gi|530583783|ref|XP_005285713.1|/5.81037e-175/PREDICTED: transcription initiation factor TFIID subunit 7-like isoform X1 [Chrysemys picta bellii]	gi|950973222|ref|XM_014599221.1|/1e-94/PREDICTED: Alligator mississippiensis TAF7-like RNA polymerase II, TATA box binding protein (TBP)-associated factor, 50kDa (TAF7L), transcript variant X2, mRNA	sp|Q5R7L9|TAF7_PONAB/2e-160/Transcription initiation factor TFIID subunit 7 OS=Pongo abelii GN=TAF7 PE=2 SV=1	pss:102451714/5e-174/TAF7L, TAF7; TAF7-like RNA polymerase II, TATA box binding protein (TBP)-associated factor, 50kDa; K03132 transcription initiation factor TFIID subunit 7	SPAC13F5.02c/3e-27/---	PTHR12228/1.0E-230/--	NA
CL273.Contig2_All	gi|530583783|ref|XP_005285713.1|/5.77137e-175/PREDICTED: transcription initiation factor TFIID subunit 7-like isoform X1 [Chrysemys picta bellii]	gi|950973222|ref|XM_014599221.1|/1e-94/PREDICTED: Alligator mississippiensis TAF7-like RNA polymerase II, TATA box binding protein (TBP)-associated factor, 50kDa (TAF7L), transcript variant X2, mRNA	sp|Q5R7L9|TAF7_PONAB/2e-160/Transcription initiation factor TFIID subunit 7 OS=Pongo abelii GN=TAF7 PE=2 SV=1	pss:102451714/5e-174/TAF7L, TAF7; TAF7-like RNA polymerase II, TATA box binding protein (TBP)-associated factor, 50kDa; K03132 transcription initiation factor TFIID subunit 7	SPAC13F5.02c/3e-27/---	PTHR12228/1.0E-230/--	NA
CL274.Contig1_All	gi|929489134|ref|XP_005445118.2|/6.4364e-123/PREDICTED: NAD-dependent protein deacetylase sirtuin-3, mitochondrial isoform X1 [Falco cherrug]	gi|944355345|ref|XM_014524532.1|/3e-32/PREDICTED: Alligator sinensis sirtuin 3 (SIRT3), transcript variant X3, mRNA	sp|Q9NTG7|SIR3_HUMAN/2e-117/NAD-dependent protein deacetylase sirtuin-3, mitochondrial OS=Homo sapiens GN=SIRT3 PE=1 SV=2	fch:102049786/8e-124/SIRT3; sirtuin 3; K11413 NAD-dependent deacetylase sirtuin 3 [EC:3.5.1.-]	SPCC132.02/6e-72/---	PTHR11085/3.0E-187/--	NA
CL274.Contig2_All	NA	NA	NA	NA	NA	NA	NA
CL275.Contig1_All	gi|675410191|ref|XP_008917999.1|/0/PREDICTED: alpha-(1,6)-fucosyltransferase isoform X2 [Manacus vitellinus]	gi|722824739|tpg|BK008807.1|/0.0/TPA_inf: Chrysemys picta bellii alpha1,6 fucosyltransferase (fut8) mRNA, complete cds	sp|Q6EV77|FUT8_PANTR/0.0/Alpha-(1,6)-fucosyltransferase OS=Pan troglodytes GN=FUT8 PE=2 SV=1	cmy:102936338/0.0/FUT8; fucosyltransferase 8 (alpha (1,6) fucosyltransferase); K00717 glycoprotein 6-alpha-L-fucosyltransferase [EC:2.4.1.68]	NA	PS51659/138.759/Glycosyltransferase family 23 (GT23) domain profile.	NA
CL275.Contig2_All	gi|675410191|ref|XP_008917999.1|/0/PREDICTED: alpha-(1,6)-fucosyltransferase isoform X2 [Manacus vitellinus]	gi|722824739|tpg|BK008807.1|/0.0/TPA_inf: Chrysemys picta bellii alpha1,6 fucosyltransferase (fut8) mRNA, complete cds	sp|Q6EV77|FUT8_PANTR/0.0/Alpha-(1,6)-fucosyltransferase OS=Pan troglodytes GN=FUT8 PE=2 SV=1	cmy:102936338/0.0/FUT8; fucosyltransferase 8 (alpha (1,6) fucosyltransferase); K00717 glycoprotein 6-alpha-L-fucosyltransferase [EC:2.4.1.68]	NA	PS51659/138.759/Glycosyltransferase family 23 (GT23) domain profile.	NA
CL275.Contig3_All	gi|675410191|ref|XP_008917999.1|/0/PREDICTED: alpha-(1,6)-fucosyltransferase isoform X2 [Manacus vitellinus]	gi|722824739|tpg|BK008807.1|/0.0/TPA_inf: Chrysemys picta bellii alpha1,6 fucosyltransferase (fut8) mRNA, complete cds	sp|Q6EV77|FUT8_PANTR/0.0/Alpha-(1,6)-fucosyltransferase OS=Pan troglodytes GN=FUT8 PE=2 SV=1	cmy:102936338/0.0/FUT8; fucosyltransferase 8 (alpha (1,6) fucosyltransferase); K00717 glycoprotein 6-alpha-L-fucosyltransferase [EC:2.4.1.68]	NA	PS51659/138.759/Glycosyltransferase family 23 (GT23) domain profile.	NA
CL276.Contig1_All	gi|66910756|gb|AAH97666.1|/0/LOC443591 protein [Xenopus laevis]	gi|348605129|ref|NM_001079448.2|/7e-19/Xenopus (Silurana) tropicalis solute carrier family 26 (anion exchanger), member 6 (slc26a6), mRNA	sp|Q8CIW6|S26A6_MOUSE/0.0/Solute carrier family 26 member 6 OS=Mus musculus GN=Slc26a6 PE=1 SV=2	xla:443591/0.0/slc26a6; anion exchanger SLC26A6; K14704 solute carrier family 26 (sulfate anion transporter), member 6	SPBC3H7.02/2e-57/---	PS50801/22.488/STAS domain profile.	biological_process:GO:0051454//intracellular pH elevation;GO:1902358//sulfate transmembrane transport;cellular_component:GO:0005887//integral component of plasma membrane;molecular_function:GO:0015301//anion:anion antiporter activity;GO:0008271//secondary active sulfate transmembrane transporter activity;
CL276.Contig2_All	gi|147905145|ref|NP_001085275.1|/4.64377e-32/anion exchanger SLC26A6 [Xenopus laevis] &gt;gi|37723139|gb|AAN85411.1| anion exchanger SLC26A6 [Xenopus laevis]	NA	sp|Q8CIW6|S26A6_MOUSE/7e-22/Solute carrier family 26 member 6 OS=Mus musculus GN=Slc26a6 PE=1 SV=2	xla:443591/5e-33/slc26a6; anion exchanger SLC26A6; K14704 solute carrier family 26 (sulfate anion transporter), member 6	SPBC3H7.02/1e-07/---	PTHR11814:SF18/1.1E-43/--	biological_process:GO:0051454//intracellular pH elevation;GO:1902358//sulfate transmembrane transport;cellular_component:GO:0005887//integral component of plasma membrane;molecular_function:GO:0015301//anion:anion antiporter activity;GO:0008271//secondary active sulfate transmembrane transporter activity;
CL277.Contig1_All	gi|530611219|ref|XP_005297216.1|/0/PREDICTED: xylulose kinase isoform X1 [Chrysemys picta bellii]	gi|951049972|ref|XM_014609086.1|/1e-96/PREDICTED: Alligator mississippiensis xylulokinase homolog (H. influenzae) (XYLB), transcript variant X2, mRNA	sp|Q3TNA1|XYLB_MOUSE/0.0/Xylulose kinase OS=Mus musculus GN=Xylb PE=2 SV=1	pss:102447748/0.0/XYLB; xylulokinase homolog (H. influenzae); K00854 xylulokinase [EC:2.7.1.17]	SPCPJ732.02c/4e-59/---	PF00370/3.1E-17/FGGY family of carbohydrate kinases, N-terminal domain	NA
CL277.Contig2_All	gi|530611219|ref|XP_005297216.1|/0/PREDICTED: xylulose kinase isoform X1 [Chrysemys picta bellii]	gi|951049972|ref|XM_014609086.1|/1e-104/PREDICTED: Alligator mississippiensis xylulokinase homolog (H. influenzae) (XYLB), transcript variant X2, mRNA	sp|Q3TNA1|XYLB_MOUSE/0.0/Xylulose kinase OS=Mus musculus GN=Xylb PE=2 SV=1	apla:101791428/0.0/XYLB; xylulokinase homolog (H. influenzae); K00854 xylulokinase [EC:2.7.1.17]	SPCPJ732.02c/4e-68/---	PTHR10196/1.1E-186/--	NA
CL278.Contig1_All	gi|512825195|ref|XP_002934701.2|/3.00095e-18/PREDICTED: uromodulin-like [Xenopus tropicalis]	NA	sp|Q5R5C1|UROM_PONAB/1e-18/Uromodulin OS=Pongo abelii GN=UMOD PE=2 SV=1	fca:101084248/5e-19/UMOD; uromodulin; K18274 uromodulin	NA	SM00241/2.0E-6/Zona pellucida (ZP) domain	NA
CL278.Contig2_All	gi|512825195|ref|XP_002934701.2|/1.95635e-18/PREDICTED: uromodulin-like [Xenopus tropicalis]	NA	sp|Q5R5C1|UROM_PONAB/8e-19/Uromodulin OS=Pongo abelii GN=UMOD PE=2 SV=1	fca:101084248/3e-19/UMOD; uromodulin; K18274 uromodulin	NA	SM00241/3.5E-5/Zona pellucida (ZP) domain	NA
CL279.Contig1_All	NA	NA	NA	NA	NA	NA	NA
CL279.Contig2_All	NA	NA	NA	NA	NA	NA	NA
CL279.Contig3_All	NA	NA	NA	NA	NA	NA	NA
CL279.Contig4_All	NA	NA	NA	NA	NA	NA	NA
CL279.Contig5_All	NA	NA	NA	NA	NA	NA	NA
CL279.Contig6_All	NA	NA	NA	NA	NA	NA	NA
CL280.Contig1_All	gi|926514425|ref|XP_013806211.1|/1.43952e-123/PREDICTED: 5-azacytidine-induced protein 2 [Apteryx australis mantelli]	gi|641751767|ref|XM_005297113.2|/2e-21/PREDICTED: Chrysemys picta bellii 5-azacytidine induced 2 (AZI2), transcript variant X3, mRNA	sp|Q3SYW5|AZI2_BOVIN/2e-102/5-azacytidine-induced protein 2 OS=Bos taurus GN=AZI2 PE=2 SV=1	aam:106491209/2e-124/AZI2; 5-azacytidine induced 2; K12651 5-azacytidine-induced protein 2	lin1918/8e-06/---	PF12845/1.2E-16/TBD domain	NA
CL280.Contig2_All	gi|926514425|ref|XP_013806211.1|/1.45052e-123/PREDICTED: 5-azacytidine-induced protein 2 [Apteryx australis mantelli]	gi|641751767|ref|XM_005297113.2|/2e-21/PREDICTED: Chrysemys picta bellii 5-azacytidine induced 2 (AZI2), transcript variant X3, mRNA	sp|Q3SYW5|AZI2_BOVIN/2e-102/5-azacytidine-induced protein 2 OS=Bos taurus GN=AZI2 PE=2 SV=1	aam:106491209/2e-124/AZI2; 5-azacytidine induced 2; K12651 5-azacytidine-induced protein 2	lin1918/8e-06/---	PF12845/1.3E-16/TBD domain	NA
CL281.Contig1_All	gi|591363424|ref|XP_007056616.1|/6.82655e-155/PREDICTED: LOW QUALITY PROTEIN: optineurin [Chelonia mydas]	gi|612052981|ref|XM_007503968.1|/1e-11/PREDICTED: Monodelphis domestica optineurin (OPTN), transcript variant X5, mRNA	sp|Q861Q8|OPTN_MACMU/1e-151/Optineurin OS=Macaca mulatta GN=OPTN PE=1 SV=1	cmy:102942587/8e-156/OPTN; optineurin; K19946 optineurin	PAB0812/7e-15/---	PTHR31553:SF2/1.2E-239/--	NA
CL281.Contig2_All	gi|591363424|ref|XP_007056616.1|/6.91188e-155/PREDICTED: LOW QUALITY PROTEIN: optineurin [Chelonia mydas]	gi|612052981|ref|XM_007503968.1|/1e-11/PREDICTED: Monodelphis domestica optineurin (OPTN), transcript variant X5, mRNA	sp|Q861Q8|OPTN_MACMU/1e-151/Optineurin OS=Macaca mulatta GN=OPTN PE=1 SV=1	cmy:102942587/8e-156/OPTN; optineurin; K19946 optineurin	PAB0812/7e-15/---	PTHR31553:SF2/1.2E-239/--	NA
CL282.Contig1_All	gi|465971914|gb|EMP32880.1|/3.37413e-108/Ankyrin repeat domain-containing protein 9 [Chelonia mydas]	gi|909808716|ref|XM_005242967.2|/1e-50/PREDICTED: Falco peregrinus ankyrin repeat domain 9 (ANKRD9), mRNA	sp|Q96BM1|ANKR9_HUMAN/4e-87/Ankyrin repeat domain-containing protein 9 OS=Homo sapiens GN=ANKRD9 PE=2 SV=1	dse:Dsec_GM17356/3e-08/GM17356 gene product from transcript GM17356-RA; K03165 DNA topoisomerase III [EC:5.99.1.2]	NA	PTHR24133:SF16/2.0E-76/--	NA
CL282.Contig2_All	gi|465971914|gb|EMP32880.1|/3.44041e-108/Ankyrin repeat domain-containing protein 9 [Chelonia mydas]	gi|909808716|ref|XM_005242967.2|/1e-50/PREDICTED: Falco peregrinus ankyrin repeat domain 9 (ANKRD9), mRNA	sp|Q96BM1|ANKR9_HUMAN/4e-87/Ankyrin repeat domain-containing protein 9 OS=Homo sapiens GN=ANKRD9 PE=2 SV=1	dse:Dsec_GM17356/3e-08/GM17356 gene product from transcript GM17356-RA; K03165 DNA topoisomerase III [EC:5.99.1.2]	NA	PTHR24133:SF16/2.0E-76/--	NA
CL283.Contig1_All	gi|530637465|ref|XP_005305555.1|/6.2381e-50/PREDICTED: cathepsin F [Chrysemys picta bellii] &gt;gi|641793195|ref|XP_008177866.1| PREDICTED: cathepsin F [Chrysemys picta bellii]	gi|591362716|ref|XM_007056204.1|/6e-25/PREDICTED: Chelonia mydas cathepsin F-like (LOC102938008), mRNA	sp|Q9R013|CATF_MOUSE/5e-34/Cathepsin F OS=Mus musculus GN=Ctsf PE=2 SV=1	pss:102454736/2e-48/cathepsin F-like; K01373 cathepsin F [EC:3.4.22.41]	NA	SM00848/7.5E-20/Cathepsin propeptide inhibitor domain (I29)	NA
CL283.Contig2_All	gi|530637465|ref|XP_005305555.1|/3.22022e-159/PREDICTED: cathepsin F [Chrysemys picta bellii] &gt;gi|641793195|ref|XP_008177866.1| PREDICTED: cathepsin F [Chrysemys picta bellii]	gi|641793196|ref|XM_005305498.2|/7e-92/PREDICTED: Chrysemys picta bellii cathepsin F (CTSF), transcript variant X2, mRNA	sp|Q9R013|CATF_MOUSE/6e-129/Cathepsin F OS=Mus musculus GN=Ctsf PE=2 SV=1	pss:102454736/2e-156/cathepsin F-like; K01373 cathepsin F [EC:3.4.22.41]	AF1946_2/2e-13/---	PS00139/-/Eukaryotic thiol (cysteine) proteases cysteine active site.	biological_process:GO:0051603//proteolysis involved in cellular protein catabolic process;GO:0010951//negative regulation of endopeptidase activity;cellular_component:GO:0005615//extracellular space;GO:0005764//lysosome;molecular_function:GO:0004197//cysteine-type endopeptidase activity;GO:0004869//cysteine-type endopeptidase inhibitor activity;
CL283.Contig3_All	gi|530637465|ref|XP_005305555.1|/1.17816e-159/PREDICTED: cathepsin F [Chrysemys picta bellii] &gt;gi|641793195|ref|XP_008177866.1| PREDICTED: cathepsin F [Chrysemys picta bellii]	gi|641793196|ref|XM_005305498.2|/3e-92/PREDICTED: Chrysemys picta bellii cathepsin F (CTSF), transcript variant X2, mRNA	sp|Q9R013|CATF_MOUSE/2e-129/Cathepsin F OS=Mus musculus GN=Ctsf PE=2 SV=1	pss:102454736/9e-157/cathepsin F-like; K01373 cathepsin F [EC:3.4.22.41]	AF1946_2/1e-13/---	PS00139/-/Eukaryotic thiol (cysteine) proteases cysteine active site.	biological_process:GO:0051603//proteolysis involved in cellular protein catabolic process;GO:0010951//negative regulation of endopeptidase activity;cellular_component:GO:0005615//extracellular space;GO:0005764//lysosome;molecular_function:GO:0004197//cysteine-type endopeptidase activity;GO:0004869//cysteine-type endopeptidase inhibitor activity;
CL284.Contig1_All	NA	NA	NA	NA	NA	NA	NA
CL284.Contig2_All	NA	NA	NA	NA	NA	NA	NA
CL284.Contig3_All	NA	NA	NA	NA	NA	NA	NA
CL284.Contig4_All	gi|916514279|ref|XP_013357268.1|/2.48047e-07/hypothetical protein EMH_0021670 [Eimeria mitis] &gt;gi|557205515|emb|CDJ34705.1| hypothetical protein EMH_0021670 [Eimeria mitis]	NA	sp|P05142|PRH1_MOUSE/5e-07/Proline-rich protein HaeIII subfamily 1 OS=Mus musculus GN=Prh1 PE=2 SV=2	xtr:407864/7e-07/wasl, n-wasp, nwasp; Wiskott-Aldrich syndrome-like; K05747 Wiskott-Aldrich syndrome protein	NA	NA	NA
CL285.Contig1_All	gi|975126244|ref|XP_015278903.1|/3.13531e-28/PREDICTED: sodium channel protein type 3 subunit alpha isoform X7 [Gekko japonicus]	gi|699624843|ref|XM_009910524.1|/2e-62/PREDICTED: Picoides pubescens sodium channel, voltage-gated, type II, alpha subunit (SCN2A), transcript variant X8, mRNA	sp|O88420|SCN8A_RAT/3e-30/Sodium channel protein type 8 subunit alpha OS=Rattus norvegicus GN=Scn8a PE=1 SV=1	lcm:102361559/3e-29/sodium channel protein type 4 subunit alpha-like; K04838 voltage-gated sodium channel type V alpha	BH1501/8e-07/---	PTHR10037:SF23/7.2E-51/--	NA
CL285.Contig2_All	gi|342837659|tpg|DAA34919.1|/5.83028e-148/TPA_inf: voltage-dependent sodium channel SCN8A-like protein, partial [Xenopus tropicalis]	gi|591380440|ref|XM_007064702.1|/1e-162/PREDICTED: Chelonia mydas sodium channel, voltage gated, type VIII, alpha subunit (SCN8A), transcript variant X3, mRNA	sp|Q9UQD0|SCN8A_HUMAN/6e-147/Sodium channel protein type 8 subunit alpha OS=Homo sapiens GN=SCN8A PE=1 SV=1	pbi:103053423/2e-146/SCN8A; sodium voltage-gated channel alpha subunit 8; K04840 voltage-gated sodium channel type VIII alpha	BH1501/8e-17/---	PF06512/2.3E-16/Sodium ion transport-associated	biological_process:GO:0086010//membrane depolarization during action potential;GO:0035725//sodium ion transmembrane transport;GO:0019228//neuronal action potential;GO:0034765//regulation of ion transmembrane transport;GO:0060078//regulation of postsynaptic membrane potential;cellular_component:GO:0001518//voltage-gated sodium channel complex;molecular_function:GO:0005248//voltage-gated sodium cha…
CL285.Contig3_All	gi|721133135|gb|AIX03050.1|/1.20051e-64/skeletal muscle voltage-gated sodium channel alpha-subunit type 4, partial [Salamandra salamandra]	gi|721133113|gb|KP118969.1|/1e-120/Taricha granulosa skeletal muscle voltage-gated sodium channel alpha-subunit type 4 mRNA, partial cds	sp|P15390|SCN4A_RAT/3e-64/Sodium channel protein type 4 subunit alpha OS=Rattus norvegicus GN=Scn4a PE=2 SV=1	xtr:100492371/5e-65/scn4a, na(v)1.4, nav1.4; sodium channel, voltage gated, type IV alpha subunit; K04837 voltage-gated sodium channel type IV alpha	BH1501/7e-13/---	PTHR10037:SF193/9.5E-101/--	NA
CL286.Contig1_All	gi|564238153|ref|XP_006275949.1|/0/PREDICTED: UBX domain-containing protein 4 [Alligator mississippiensis]	gi|641754170|ref|XM_005286766.2|/1e-44/PREDICTED: Chrysemys picta bellii UBX domain protein 4 (UBXN4), transcript variant X2, mRNA	sp|Q92575|UBXN4_HUMAN/0.0/UBX domain-containing protein 4 OS=Homo sapiens GN=UBXN4 PE=1 SV=2	xma:102225351/3e-11/map7d3; MAP7 domain containing 3; K16807 MAP7 domain-containing protein 3	PM0059/2e-07/---	SM00166/4.9E-25/Domain present in ubiquitin-regulatory proteins	NA
CL286.Contig2_All	gi|564238153|ref|XP_006275949.1|/0/PREDICTED: UBX domain-containing protein 4 [Alligator mississippiensis]	gi|641754170|ref|XM_005286766.2|/1e-44/PREDICTED: Chrysemys picta bellii UBX domain protein 4 (UBXN4), transcript variant X2, mRNA	sp|Q92575|UBXN4_HUMAN/0.0/UBX domain-containing protein 4 OS=Homo sapiens GN=UBXN4 PE=1 SV=2	crg:105337759/3e-10/apoptotic chromatin condensation inducer in the nucleus-like; K12875 apoptotic chromatin condensation inducer in the nucleus	aq_2032/4e-08/---	PTHR13020/2.0E-139/--	NA
CL287.Contig1_All	gi|301612076|ref|XP_002935539.1|/0/PREDICTED: sodium- and chloride-dependent creatine transporter 1 isoform X1 [Xenopus tropicalis]	gi|975088502|ref|XM_015417237.1|/1e-177/PREDICTED: Gekko japonicus sodium- and chloride-dependent creatine transporter 1 (LOC107115512), mRNA	sp|P28570|SC6A8_RAT/0.0/Sodium- and chloride-dependent creatine transporter 1 OS=Rattus norvegicus GN=Slc6a8 PE=2 SV=1	xtr:100489909/0.0/slc6a8; solute carrier family 6 (neurotransmitter transporter), member 8; K05039 solute carrier family 6 (neurotransmitter transporter, GABA) member 6/8/11/12/13	MJ1319/5e-70/---	PS50267/112.211/Sodium:neurotransmitter symporter family profile.	NA
CL287.Contig2_All	gi|847116601|ref|XP_012815966.1|/6.88073e-36/PREDICTED: solute carrier family 6 (neurotransmitter transporter), member 8 isoform X1 [Xenopus tropicalis]	gi|847116600|ref|XM_012960512.1|/5e-48/PREDICTED: Xenopus (Silurana) tropicalis solute carrier family 6 (neurotransmitter transporter), member 8 (slc6a8), transcript variant X1, mRNA	sp|P28570|SC6A8_RAT/3e-33/Sodium- and chloride-dependent creatine transporter 1 OS=Rattus norvegicus GN=Slc6a8 PE=2 SV=1	xtr:100127575/7e-37/slc6a8, chot1, creaT, crtr; solute carrier family 6 (neurotransmitter transporter), member 8; K05039 solute carrier family 6 (neurotransmitter transporter, GABA) member 6/8/11/12/13	AF1995/4e-17/---	PR00176/2.36E-20/Sodium/chloride neurotransmitter symporter signature	biological_process:GO:1902598//creatine transmembrane transport;GO:0006836//neurotransmitter transport;cellular_component:GO:0005887//integral component of plasma membrane;molecular_function:GO:0005328//neurotransmitter:sodium symporter activity;GO:0005309//creatine:sodium symporter activity;
CL287.Contig3_All	gi|301612076|ref|XP_002935539.1|/2.17072e-102/PREDICTED: sodium- and chloride-dependent creatine transporter 1 isoform X1 [Xenopus tropicalis]	gi|830243491|ref|XM_004695214.2|/1e-103/PREDICTED: Condylura cristata solute carrier family 6 (neurotransmitter transporter), member 8 (SLC6A8), mRNA	sp|O18875|SC6A8_BOVIN/1e-87/Sodium- and chloride-dependent creatine transporter 1 OS=Bos taurus GN=SLC6A8 PE=2 SV=1	xtr:100489909/3e-103/slc6a8; solute carrier family 6 (neurotransmitter transporter), member 8; K05039 solute carrier family 6 (neurotransmitter transporter, GABA) member 6/8/11/12/13	MA1518/1e-24/---	PR00176/1.81E-33/Sodium/chloride neurotransmitter symporter signature	NA
CL287.Contig4_All	gi|847158053|ref|XP_012824671.1|/0/PREDICTED: sodium- and chloride-dependent creatine transporter 1 isoform X3 [Xenopus tropicalis]	gi|918661912|ref|XM_005414132.2|/1e-176/PREDICTED: Chinchilla lanigera solute carrier family 6 (neurotransmitter transporter), member 8 (Slc6a8), mRNA	sp|P28570|SC6A8_RAT/0.0/Sodium- and chloride-dependent creatine transporter 1 OS=Rattus norvegicus GN=Slc6a8 PE=2 SV=1	xtr:100489909/0.0/slc6a8; solute carrier family 6 (neurotransmitter transporter), member 8; K05039 solute carrier family 6 (neurotransmitter transporter, GABA) member 6/8/11/12/13	MJ1319/2e-46/---	PR00176/2.6E-48/Sodium/chloride neurotransmitter symporter signature	NA
CL288.Contig1_All	gi|530626489|ref|XP_005302777.1|/5.33358e-49/PREDICTED: protein phosphatase 1 regulatory subunit 17 [Chrysemys picta bellii] &gt;gi|530626491|ref|XP_005302778.1| PREDICTED: protein phosphatase 1 regulatory subunit 17 [Chrysemys picta bellii]	gi|641770407|ref|XM_005302721.2|/2e-07/PREDICTED: Chrysemys picta bellii protein phosphatase 1, regulatory subunit 17 (PPP1R17), transcript variant X2, mRNA	sp|O96001|PPR17_HUMAN/2e-40/Protein phosphatase 1 regulatory subunit 17 OS=Homo sapiens GN=PPP1R17 PE=1 SV=2	cmy:102932826/5e-48/PPP1R17; protein phosphatase 1, regulatory subunit 17; K08067 protein phosphatase 1 regulatory subunit 17	NA	PTHR15387/7.7E-67/--	NA
CL288.Contig2_All	gi|679201685|gb|KFW89385.1|/2.40971e-26/Protein phosphatase 1 regulatory subunit 17, partial [Phalacrocorax carbo]	gi|641770407|ref|XM_005302721.2|/1e-07/PREDICTED: Chrysemys picta bellii protein phosphatase 1, regulatory subunit 17 (PPP1R17), transcript variant X2, mRNA	sp|O96001|PPR17_HUMAN/2e-22/Protein phosphatase 1 regulatory subunit 17 OS=Homo sapiens GN=PPP1R17 PE=1 SV=2	clv:102090995/2e-25/PPP1R17; protein phosphatase 1, regulatory subunit 17; K08067 protein phosphatase 1 regulatory subunit 17	NA	PTHR15387/6.2E-37/--	NA
CL289.Contig1_All	gi|620981748|ref|XP_001515708.3|/0/PREDICTED: elongation factor 2 [Ornithorhynchus anatinus]	gi|701430815|ref|XM_010005577.1|/0.0/PREDICTED: Chaetura pelagica eukaryotic translation elongation factor 2 (EEF2), mRNA	sp|P05197|EF2_RAT/0.0/Elongation factor 2 OS=Rattus norvegicus GN=Eef2 PE=1 SV=4	oaa:100085359/0.0/EEF2; eukaryotic translation elongation factor 2; K03234 elongation factor 2	YOR133w/0.0/---	PF03764/2.9E-37/Elongation factor G, domain IV	NA
CL289.Contig2_All	gi|41386743|ref|NP_956752.2|/2.89701e-34/eukaryotic translation elongation factor 2b [Danio rerio] &gt;gi|37362212|gb|AAQ91234.1| eukaryotic translation elongation factor 2 [Danio rerio] &gt;gi|39645527|gb|AAH63965.1| Eukaryotic translation elongation factor 2, like [Danio rerio]	gi|41386742|ref|NM_200458.2|/1e-116/Danio rerio eukaryotic translation elongation factor 2b (eef2b), mRNA >gi|37362211|gb|AY391422.1| Danio rerio eukaryotic translation elongation factor 2 (EEF2) mRNA, complete cds	sp|Q5R8Z3|EF2_PONAB/8e-32/Elongation factor 2 OS=Pongo abelii GN=EEF2 PE=2 SV=3	dre:326929/3e-35/eef2b, EEF2, eef2l, fe49h02, wu:fe49h02, zgc:63584; eukaryotic translation elongation factor 2b; K03234 elongation factor 2	YOR133w/6e-10/---	PTHR23115:SF103/2.9E-23/--	biological_process:GO:0071466//cellular response to xenobiotic stimulus;GO:0006414//translational elongation;GO:0043009//chordate embryonic development;cellular_component:GO:0005622//intracellular;molecular_function:GO:0003746//translation elongation factor activity;GO:0005525//GTP binding;GO:0003924//GTPase activity;
CL289.Contig3_All	gi|41386743|ref|NP_956752.2|/2.86419e-66/eukaryotic translation elongation factor 2b [Danio rerio] &gt;gi|37362212|gb|AAQ91234.1| eukaryotic translation elongation factor 2 [Danio rerio] &gt;gi|39645527|gb|AAH63965.1| Eukaryotic translation elongation factor 2, like [Danio rerio]	gi|39645526|gb|BC063965.1|/0.0/Danio rerio eukaryotic translation elongation factor 2, like, mRNA (cDNA clone MGC:77674 IMAGE:6997283), complete cds	sp|P05197|EF2_RAT/5e-66/Elongation factor 2 OS=Rattus norvegicus GN=Eef2 PE=1 SV=4	dre:326929/3e-67/eef2b, EEF2, eef2l, fe49h02, wu:fe49h02, zgc:63584; eukaryotic translation elongation factor 2b; K03234 elongation factor 2	SPCP31B10.07/4e-49/---	PF03144/9.2E-7/Elongation factor Tu domain 2	biological_process:GO:0071466//cellular response to xenobiotic stimulus;GO:0006414//translational elongation;GO:0043009//chordate embryonic development;cellular_component:GO:0005622//intracellular;molecular_function:GO:0003746//translation elongation factor activity;GO:0005525//GTP binding;GO:0003924//GTPase activity;
CL289.Contig4_All	gi|41386743|ref|NP_956752.2|/7.11759e-65/eukaryotic translation elongation factor 2b [Danio rerio] &gt;gi|37362212|gb|AAQ91234.1| eukaryotic translation elongation factor 2 [Danio rerio] &gt;gi|39645527|gb|AAH63965.1| Eukaryotic translation elongation factor 2, like [Danio rerio]	gi|28278941|gb|BC045488.1|/0.0/Danio rerio eukaryotic translation elongation factor 2, like, mRNA (cDNA clone MGC:55904 IMAGE:3818891), complete cds	sp|Q90705|EF2_CHICK/2e-63/Elongation factor 2 OS=Gallus gallus GN=EEF2 PE=1 SV=3	dre:326929/7e-66/eef2b, EEF2, eef2l, fe49h02, wu:fe49h02, zgc:63584; eukaryotic translation elongation factor 2b; K03234 elongation factor 2	YOR133w/8e-52/---	PTHR23115:SF103/6.2E-100/--	biological_process:GO:0071466//cellular response to xenobiotic stimulus;GO:0006414//translational elongation;GO:0043009//chordate embryonic development;cellular_component:GO:0005622//intracellular;molecular_function:GO:0003746//translation elongation factor activity;GO:0005525//GTP binding;GO:0003924//GTPase activity;
CL289.Contig5_All	gi|41386743|ref|NP_956752.2|/1.51588e-161/eukaryotic translation elongation factor 2b [Danio rerio] &gt;gi|37362212|gb|AAQ91234.1| eukaryotic translation elongation factor 2 [Danio rerio] &gt;gi|39645527|gb|AAH63965.1| Eukaryotic translation elongation factor 2, like [Danio rerio]	gi|41386742|ref|NM_200458.2|/0.0/Danio rerio eukaryotic translation elongation factor 2b (eef2b), mRNA >gi|37362211|gb|AY391422.1| Danio rerio eukaryotic translation elongation factor 2 (EEF2) mRNA, complete cds	sp|Q90705|EF2_CHICK/1e-153/Elongation factor 2 OS=Gallus gallus GN=EEF2 PE=1 SV=3	dre:326929/2e-162/eef2b, EEF2, eef2l, fe49h02, wu:fe49h02, zgc:63584; eukaryotic translation elongation factor 2b; K03234 elongation factor 2	YOR133w/3e-111/---	PTHR23115:SF103/3.8E-167/--	biological_process:GO:0071466//cellular response to xenobiotic stimulus;GO:0006414//translational elongation;GO:0043009//chordate embryonic development;cellular_component:GO:0005622//intracellular;molecular_function:GO:0003746//translation elongation factor activity;GO:0005525//GTP binding;GO:0003924//GTPase activity;
CL290.Contig1_All	gi|301614297|ref|XP_002936635.1|/1.26753e-119/PREDICTED: solute carrier family 25 member 47 [Xenopus tropicalis] &gt;gi|512861647|ref|XP_004917228.1| PREDICTED: solute carrier family 25 member 47 [Xenopus tropicalis]	gi|847160567|ref|XM_004917171.2|/4e-06/PREDICTED: Xenopus (Silurana) tropicalis solute carrier family 25, member 47 (slc25a47), transcript variant X2, mRNA	sp|Q6IS41|S2547_MOUSE/2e-105/Solute carrier family 25 member 47 OS=Mus musculus GN=Slc25a47 PE=2 SV=2	xtr:100496270/1e-120/slc25a47; solute carrier family 25 member 47; K15123 solute carrier family 25, member 45/47	NA	PS50920/25.087/Solute carrier (Solcar) repeat profile.	biological_process:GO:0055085//transmembrane transport;GO:0006412//translation;cellular_component:GO:0016021//integral component of membrane;molecular_function:GO:0003735//structural constituent of ribosome;
CL290.Contig2_All	NA	NA	NA	NA	NA	NA	NA
CL290.Contig3_All	gi|530595905|ref|XP_005291506.1|/5.4567e-78/PREDICTED: UPF0687 protein C20orf27 homolog [Chrysemys picta bellii] &gt;gi|641765658|ref|XP_008167804.1| PREDICTED: UPF0687 protein C20orf27 homolog [Chrysemys picta bellii]	gi|908437986|ref|XM_005453121.2|/6e-08/PREDICTED: Oreochromis niloticus chromosome LG3 open reading frame, human C20orf27 (clg3h20orf27), transcript variant X3, mRNA	sp|Q68FA2|CT027_XENTR/4e-76/UPF0687 protein C20orf27 homolog OS=Xenopus tropicalis PE=2 SV=1	NA	NA	PTHR13287/3.8E-81/--	NA
CL290.Contig4_All	NA	NA	NA	NA	NA	NA	NA
CL290.Contig5_All	NA	NA	NA	NA	NA	NA	NA
CL290.Contig6_All	gi|118404826|ref|NP_001072571.1|/1.62713e-49/uncharacterized protein LOC780026 precursor [Xenopus tropicalis]	gi|118404825|ref|NM_001079103.1|/2e-37/Xenopus (Silurana) tropicalis uncharacterized protein MGC145330 (MGC145330), mRNA	sp|Q16568|CART_HUMAN/4e-29/Cocaine- and amphetamine-regulated transcript protein OS=Homo sapiens GN=CARTPT PE=1 SV=1	fab:101820844/8e-22/CARTPT; CART prepropeptide; K06236 collagen, type I, alpha	NA	PTHR16655:SF1/1.8E-70/--	NA
CL291.Contig1_All	gi|946641732|ref|XP_014427840.1|/1.95667e-69/PREDICTED: protein CutA [Pelodiscus sinensis]	gi|591372694|ref|XM_007060986.1|/2e-49/PREDICTED: Chelonia mydas protein CutA homolog (LOC102930128), mRNA	sp|Q7T3C3|CUTA_DANRE/5e-42/Protein CutA homolog OS=Danio rerio GN=cuta PE=2 SV=1	pss:102463473/2e-70/CUTA; cutA divalent cation tolerance homolog (E. coli); K03926 periplasmic divalent cation tolerance protein	PAE2325/6e-22/---	PTHR23419:SF2/4.6E-97/--	NA
CL291.Contig2_All	NA	NA	NA	NA	NA	NA	NA
CL292.Contig1_All	gi|946658149|ref|XP_006125528.2|/0/PREDICTED: prolyl endopeptidase-like isoform X2 [Pelodiscus sinensis]	gi|591371668|ref|XM_007060583.1|/2e-50/PREDICTED: Chelonia mydas prolyl endopeptidase-like (PREPL), mRNA	sp|Q5ZKL5|PPCEL_CHICK/0.0/Prolyl endopeptidase-like OS=Gallus gallus GN=PREPL PE=2 SV=1	smm:Smp_011590.2/1e-25/prolyl oligopeptidase (S09 family); K01322 prolyl oligopeptidase [EC:3.4.21.26]	alr3911/1e-62/---	PF02897/1.2E-19/Prolyl oligopeptidase, N-terminal beta-propeller domain	molecular_function:GO:0008236//serine-type peptidase activity;
CL292.Contig2_All	gi|946658149|ref|XP_006125528.2|/0/PREDICTED: prolyl endopeptidase-like isoform X2 [Pelodiscus sinensis]	gi|944326773|ref|XM_006014740.2|/2e-34/PREDICTED: Alligator sinensis prolyl endopeptidase-like (PREPL), mRNA	sp|Q5ZKL5|PPCEL_CHICK/0.0/Prolyl endopeptidase-like OS=Gallus gallus GN=PREPL PE=2 SV=1	hmg:100208480/1e-20/prep; prolyl endopeptidase; K01322 prolyl oligopeptidase [EC:3.4.21.26]	BMEI1365/1e-53/---	PTHR11757:SF3/3.0E-196/--	molecular_function:GO:0008236//serine-type peptidase activity;
CL293.Contig1_All	gi|513131148|gb|AGO18322.1|/6.96923e-103/reverse transcriptase, partial [Clarias batrachus]	NA	sp|O00370|LORF2_HUMAN/4e-87/LINE-1 retrotransposable element ORF2 protein OS=Homo sapiens PE=1 SV=1	lcm:102363494/1e-67/GNAO1; guanine nucleotide binding protein (G protein), alpha activating activity polypeptide O; K04534 guanine nucleotide-binding protein G(o) subunit alpha	BS_exoA/1e-09/---	PTHR19446/6.7E-67/--	NA
CL293.Contig2_All	gi|513131148|gb|AGO18322.1|/2.12374e-178/reverse transcriptase, partial [Clarias batrachus]	gi|850484816|gb|CP011892.1|/4e-06/Ovis canadensis canadensis isolate 43U chromosome 7 sequence	sp|P11369|LORF2_MOUSE/3e-135/LINE-1 retrotransposable element ORF2 protein OS=Mus musculus GN=Pol PE=1 SV=2	lcm:102351696/3e-81/uncharacterized LOC102351696; K19941 synapsin	BS_exoA/6e-07/---	PTHR19446/5.8E-126/--	NA
CL293.Contig3_All	NA	NA	NA	NA	NA	NA	NA
CL293.Contig4_All	gi|1791243|gb|AAB41224.1|/9.16714e-15/ORF2 [Rattus norvegicus]	NA	sp|P08548|LIN1_NYCCO/4e-15/LINE-1 reverse transcriptase homolog OS=Nycticebus coucang PE=1 SV=1	NA	NA	NA	NA
CL293.Contig5_All	NA	NA	NA	NA	NA	NA	NA
CL294.Contig1_All	gi|591373435|ref|XP_007061416.1|/0/PREDICTED: tensin-3 [Chelonia mydas]	gi|591373434|ref|XM_007061354.1|/0.0/PREDICTED: Chelonia mydas tensin 3 (TNS3), mRNA	sp|Q68CZ2|TENS3_HUMAN/0.0/Tensin-3 OS=Homo sapiens GN=TNS3 PE=1 SV=2	cmy:102935983/0.0/TNS3, Tensin-3; tensin 3; K18080 tensin	NA	PS50001/15.447/Src homology 2 (SH2) domain profile.	NA
CL294.Contig2_All	gi|591373435|ref|XP_007061416.1|/0/PREDICTED: tensin-3 [Chelonia mydas]	gi|591373434|ref|XM_007061354.1|/0.0/PREDICTED: Chelonia mydas tensin 3 (TNS3), mRNA	sp|Q68CZ2|TENS3_HUMAN/0.0/Tensin-3 OS=Homo sapiens GN=TNS3 PE=1 SV=2	cmy:102935983/0.0/TNS3, Tensin-3; tensin 3; K18080 tensin	NA	PS50001/15.447/Src homology 2 (SH2) domain profile.	NA
CL294.Contig3_All	gi|641791842|ref|XP_008177404.1|/0/PREDICTED: tensin-3 isoform X3 [Chrysemys picta bellii]	gi|591373434|ref|XM_007061354.1|/0.0/PREDICTED: Chelonia mydas tensin 3 (TNS3), mRNA	sp|Q68CZ2|TENS3_HUMAN/0.0/Tensin-3 OS=Homo sapiens GN=TNS3 PE=1 SV=2	cmy:102935983/0.0/TNS3, Tensin-3; tensin 3; K18080 tensin	NA	PF10409/6.7E-27/C2 domain of PTEN tumour-suppressor protein	NA
CL294.Contig4_All	gi|591373435|ref|XP_007061416.1|/0/PREDICTED: tensin-3 [Chelonia mydas]	gi|591373434|ref|XM_007061354.1|/0.0/PREDICTED: Chelonia mydas tensin 3 (TNS3), mRNA	sp|Q68CZ2|TENS3_HUMAN/0.0/Tensin-3 OS=Homo sapiens GN=TNS3 PE=1 SV=2	cmy:102935983/0.0/TNS3, Tensin-3; tensin 3; K18080 tensin	NA	PS50001/15.447/Src homology 2 (SH2) domain profile.	NA
[truncated: 77,943 more rows]
