# Supplementary material for: Shedding Light on a Secretive Tertiary Urodelean Relict: Hynobiid Salamanders (Paradactylodon persicus s.l.) from Iran, Illuminated by Phylogeographic, Developmental, and Transcriptomic Data
Source: Genes (Basel). 2019 Apr 18;10(4):306. doi: 10.3390/genes10040306 (PMC6523714; doi:10.3390/genes10040306)
Supplement: Supplementary file 1 [file genes-10-00306-s001.zip › SupplementaryMaterials_StoeckEtAl/FileS2_StoeckEtAl.txt]

File S2 Contigs of extracted male and female sex-determining and sex differentiation genes, obtained from the P. persicus transcriptomes.
Extracted transcriptome sequences:
>CL1064.Contig1_All
GTGGAGATCCAGGCTCAGGATGGCCGGGAAGATGAGCAGCACCATCGCGAAATTAAAGACCACAACGATGGCCGCCTGCAGGGAGAACGCCCGCAGCGCCGGGATGGGCACCAGGGCTGCCATGAAGAAGGCGATCATGTTGTTGACGGAGGTGAGGGTCACGCTAGTGCCAGTGCGTCGGAGACACTCCCCAGTTCTCTCCTTGAAGGGGGTGCTCAGGCTGGTCTCCGTGAAGGCGTGCGCCAGAAGGAACATGTCGTCCACCCCTATTCCAAGAGCCAGAAAGGGCAGCACCTGGGTGGTGGCCGCGTTGAAGGAGATGCCAAGTAGGGAGCAGAGTCCCAGGCCGGAGGCCACCGACAGGGCCACTAGCAGCACGCCGGCCAGTCCCACTGCACC…
>CL1064.Contig2_All
AAGAGTTTTCCGGAGCAGACTGCTGGGCGAGCTCAACAAACTTCCTCTGCCAGGTTTCCAAGATGGCGGCTGCCTTCTCCTCGTTCCAGTTGATGTCGTGGATCTCGTAGTTGTCCTTGAAATGTTCGTACAGCTGCCTGGAGCTCATGAGGAGGAACATGGTCTGGAGGGCTTCAGCGCTCAGCAGCCTGCCCTGTGAATCCTTCACAGTGCCCCCCAGGATCAGCTCCTCCTGCCAGTGCATGAACTTCTTGGAAAAGCCATAGCAGCCCCCGGCCAGCTCCAGGGGGATGTTGGGAACCCTTCTCTTCTGTTTGTTGGGGGCGCTTTCAGGGCACTGGGGGTCCATGGGATCAAGGCACGGCCGC
>Unigene248_All
GCGGACCAGTACCCGCACCTGCACAATGCGGAGCTCAGCAAGACCCTGGGCAAGCTCTGGCGTCTGTTAAGCGACGGCGAGAAACGCCCCTTCGTAGAGGAGGCCGAGAGGCTGAGGGTTCAGCACAAGAAGGACCACCCCGATTATAAGTACCAGCCTCGCCGGAGGAAGAGCGTGAAAGCCGGCCAGAGCGACTCGGATTCCGGCGCCGAGCTGAGCCATCACCCCGGCAGCCATATCTACAAGTCGGACAGTGGGATGGGAGTCATGGGAGAGGGCCATCCTCACAGCGACCACTCAGGTCAGACCCACGGACCTCCGACTCCACCCACCACACCTAAAACGGATCTTCACCATGGAGGCAAACAAGAGATGAAGCACGAAGGGCGCCGCCTGGTG…
>Unigene326_All
GCAGGATCCCAGGCAGCTCCCTCACAGCAGGGCGGTCCCCCCGGCTCCTCGTCTTGGGTCTGACCCAGATCTGTGGGACCCTGAGCCTTCATCACTGGACAGCTGCAGGCCCCCCCAGACCCCCCAGGACCTGTGGACACAGCTGAGGACATCCGGAGCGCTGCTAGCTCCCTGAGGCTCAGACTTCAAGCTGCCTGATCCGATGGGGTCTGATGTGAGGGACATGAACGCTCTGCTCCCCCCGGTCTCCTCTTTCTCGGGGAACAGCTGCAGCATGCCCATGGGCAGCAGCGCCCAGTGGGCTCCGGTGCTGGACTTCCCCCCGGGGGCACCCTACGGCTCCCTGGCCCCCCACTCCTTCATCAAGCAGGAGCCCACCTGGAACGCGTCCAACCTGCA…
>Unigene1104_All
GCTGGTCTCTCGAGCACAGCGGCGGCAGGATACACCGCGCGCTGCGACCCTTATAAGCGCTCTGTGTGCGGCGCCATTTTAAGCCTCTTGGTTTGCGGAGCGGAGGTGCGGTGGAGCGAAGCGGCCGGGGGAGCGAACGGCGAGAGCAGGTCGTTGAAAGGCTGAAAACAGGGCTGGATCTGTTGCACTAAACATGGCAACTCAAGCTGATCTGATGGAGTTGGACATGCAAATGGAGCCAGATCGCAAAGCAGCTGTCAGTCACTGGCAGCAACAATCATATCTTGACTCTGGTATTCATTCTGGTGCCACAACCACTGCTCCTTCTCTGAGTGGCAAAGGGAATCCTGAAGAGGAAGATGTGGATTCTAACCAAGTTTTGTACGACTGGGAACAGGG…
>Unigene4849_All
TCCCCGGACAGACGTCAATGGTCCTCACGCGGCCAAGGCTGAGAGGCGGGCGCATGCGCGCTGCGCGCCTCACCCCGGTTTAAAAGAAGGGAATCCCCGCGCAGAGGCACAAGTTTAGAGAAGCGTGTGGAGCCCGGAGCAGCAGCTGTGGCAGGACAAGTGCAGCAGACATGGACAGCATAGATCTCTCTAGTGAACTCATTATAAACATGTCCATTGGTAATGTGGATAACACAACGGGCGACATGGGTTCAGGTGACTCGGATTACTCCCAAGGAGAGCCCTGCTTCAGGGAAGAAAACAACGACTTCAACAAGATCTTCTTCCCAACAATTTACTCCATCATCTTTCTGATGGGAATAATTGGCAACGGATTGGTTGTCCTTGTCATGGGCTACC…
>Unigene6891_All
TCCACGTATTCACTGTAGAACGCAAGACATTAAGGAGAGCAAAACAGATCATGTGACTCAAAGTAAAGGCAGCAGTCATGACAAGTCTGTCAGGTTGAGTGATCTGTAATTCTCAGCTTGTTCACAGTAATTCTCAGCTTCTTCACAGTATAAGTATTTGCATTAGCCATTAGCTGATCCGTGTAAATGGTCTTCGTAACAAAAATTCAAGGCCACTGAATAGAAAGGACAGCAACTCAAACATGTGGCGTTTGAATAGAAATATCAACAATTACAAACATTCCATTAGAAAACCCTACAAATTGTAAGCACCAGATTATAATACAGTTGTTCCCAGTCCCAACTTGAAGTTGTATACTTTGGAATCACTGGTCAATACAAAAAAGGAATCAAAACTTT…
>Unigene7192_All
ATGGCATTATACATTTACAAGTTAAATACACAATATGTAAGTTTACAGATATACGTTACTATAAAGATATATACAGACATTTAATTGCTATAGATTTTGAAGTCGAGGTTAGCTCTTGTGAAGTCTATATTATCCCATTGAAACCTATGAATTTTGTGGGCAGATTGTCCACTGGATATACAATCGGACCGGTTTTCATTGTCGGTGCTCCATTTAAGAGCTGCCAGTCACACGTTCGAGCCAACTCCACTGTGAATATCTTGAGAAGGATTTTTGCAAATTCCTTTCCTACACAGCTCCGCAAGCCACCTCCAAACGGAATGAAATTGAATCTGGACGTATCCTCCGGGTGAGACGACATAAACCTTTCGGGGTTAAATTCCTCCTTGTTGGGAAATA…
>Unigene11415_All
GTTGCCGGGCATGGGTCTACCATACACCCTACTATGTCAATCCTGAAACTCTCCCCACAGGGACACCATTCTACTGCCAGCTCATCTCCTCAAGTCAACTCTAAGCATGACTCCTGGAACAGCATGGTCCTAGCCTAAATCCCAAGAGGAAGACCTAGAAGTGCAAAATGCTCCACCTCGTACAGACTTCAGGCTCAACTGCCTACTAAAAGACAACACGCTGTAATCTTTATTGTGCCGCCTCCCTTCTGGAGGGATTTAGGTTGAAATTCTTGAAGGACACTTCTACACATACTTTAAGGGGACTTCTCGTAGTTGTG
>Unigene12569_All
GTTCGGGCATCCCGTCAGACATGGGCGAGCGCTCCCCGGTGCGCCGCAGGTCCAGGTGGGCGTTCTTGTAGTGGGCCTGGATGCTGCCTGGCTGGTCCTCGCCCTGCCCCTCACCTTCGCCCGGCGCGGTCTTGCCGTTCTTGCGGCGCCGCGGCTGGTACTTGTAGTCTGGGTGGTCCTTTTTGTGTTGCATGCGCAGCCGTTCGGCCTCCTCGATGAAGGGGCGCTTGTCGTTCTCGTTCAGCAGCCTCCAGAGCTTGCCCAGGGTCTTGCTGAGCTCGGCGTTGTGTAGATGCGGGTACTGGTCGGCCAGCTTGCGGCGGGCGGCCTGGGCCCAGACCATGAAGGCATTCATGGGCCTCTTGACGTGGGGCTTGGACTTGTTGCTGCCGTTGACCC…
>Unigene13522_All
ACGTTTTGTAAAAAAGTTTAATTGGGAATCAAGTTGAACTGAGTGCTAGAGAGCGCAGCTATACATTTATTACACGAATGACAGGCATGTGTGATGTAATAACAGCTACAATTATTGCATTTCTCAAAGCAATTTCAGAAATAACGTACAAATAACATTTAATAATTTCTGTACTAATATTAAATACTTTTTAAAGAACTTGAGTCACAGTATGTATGATCATCCAATACACAAGTACAAACAAAAATGCTGTCAACATTATAGCATAAAAACCCTAGTGTTCGTCGTCCGATGATTGGTCTTGCTTTTCTCGTCTCAGTTTATCGGCATAGAACTTGAAGCTCTCAGGGGGTTCAGAGAAAGGCACGGGCTCTCCTGCATCCTTCAGCAGAACTGCAA…
>Unigene14974_All
CTCCAGCAACCGGTCAATATCTAAAGATGAGTTTTACAAAAATTCCGTAAAGATTTTCTAATTTTTTTTTTTGCATTTTCGTTATTTTTTTCATACAAAATAAATAATTTACATGTGTTGAATGTCTCAAGGGTGTGCGGGTTCTTGTTTTTCTGTGTGCGTGCCCTGGGACACCAGGAGTTAAGGGCACTTCTATCTGTTTTGCACGTGGTGTCCAAGCCAGGGGCATCCTGATGAACACGCAAGGATCTGGATGTCGCGGTGGGTCAGGGGTGCTCCCTAGCACTTGGGTAGAGGGGACGTGGGAAGGAAGTATGTATCAGGGGAGCCCAATGGTCAAGTCATAGATCTCAAGAGGCCCCATTTAATTTGTCAATATCCCTTTGTTTTCTGGGACCT…
>Unigene16612_All
CAGGAATGTCTGAGCTTTTTCAGAATCTGTCCACCGTAACACTCTTAATGTCCTGTTTGACAGTGGTAATACAGACGTAGCAGGTGACATTTTGGTCTTTCTGTGATAGAAGGGGACATCACCAGCAAGATGCGCTATAACAAGTATAAAAATCAATCAATCAGTCGCTGCAGCCTATATAATCCTCTACCATGGCAGCAGCAATCCCACTGCAGTTCTCAAATCCCTCCCTCACCCATGATGGCAGTACCCAGGAGAGTCCTACAATACATTCAGGAGTGCTTCTATCAGTTTCTAGTGTAACCATCAGGGTTCCCACAATTCACGATAGCTAGACTGCAAGCGCGGTTGAGGATGGCGTTTCTAATAACGTAACACTCCATCCAATGTTCAGTACCC…
>Unigene18041_All
CGCCAGACCTCGGACTTCATCGAGGCCATCGAGAGCGTCCGTGCCATCTGCGAGGAGTTTGCCACCAAGGGGGTGATAAGCTATCCCAACGGCTACCCCTTCCTCTTCTGGGAGCAGTACATTGGGCTGCGTCACTGGTTCCTGCTGGCCATCAGCATCGTGCTGGCATGCACCTTCCTGGTCTGTGCAATCCTGCTCCTCAACCCCTGGACCGCGGGCATCATTGTCTTTGTTTTGGCGATGATGACGGTGGAGCTGTTTGGAATTATGGGACTGATCGGCATCAAGCTCAGCGCCATCCCGGTAGTGATTCTCATCGCCTCCGTGGGGATCGGAGTGGAGTTTACCGTCCACGTTGCCCTGGGTTTTCTAACGGCTATCGGCAACAGGAACATGCGC…
>Unigene18572_All
GGCCCAGCAGTGCCATGAACAGGACCACCACAATACCTTTGGTCTCCGTCTTCAGCAGCAGAGGGGCGTACTTCTCCCTGGCAAAGTCCGACAGGTTCCACTTGAAGAAGGGCAGCGGCACACACTCCCGGCCCCCCTTGGCTTCGTCCACCTGGGCGAGCAGATCCCGGGTGGAGCTGGAGGGGGTGAAGACCTGGGAGCCCAGGGGGTCCACGATGACGGAGGGTGAGGTGTGGATCTGCGAGGTGGGCGGCAGGATGGTGACGATGTGCTGGCCCGAGGAGTCGCACTGGGTGAAGGCCTGCACGGTGGTGGTGATGTGGGTGCTGGTGGTGATGGTGGGGCCGCCGTAGGATGACGGGTGGTAAGTGCGGTTGTCGTTGGCGTCGGCGTACTCCTG
>Unigene22036_All
ACCCCTCAGGTCAGAGCCACGGCCCCCCTACCCCGCCCACCACCCCCAAGACTGAGCTGCAGCCCGGTAAAGACTCCAAGCGCGAGGGCCGGCCCCTGGGCGAGGGCGGCAAGCCGCACATCGACTTTGGCAACGTGGACATCGGCGAGATCAGCCACGAGGTCATGTCCAACATGGAGACCTTCGACGTCAACGAGTTTGACCAGTACCTGCCGCCCAATGGGCACAGCGGCCACCCCAGCCACGCCGGGGGCTACGCTACCAGCTATGGCATCAGCAGCGCCCTGGCGGCCGCCAGCGGGGGCCACGCGGCGTGGCTCTCCAAGCAGCACGGTGTCTCGCTGGCTGCAGCGTCGGCAGCCGCAGAGTCTAAGGCGCAGGTCAAGACGGAGAGCTCAG…
>Unigene22134_All
GGGTGGGCCTTGAGATTGACCAGAGTGTTCCCCAGGAGAGTGGACCTCACTCATGCTGGATGAAGAGTGCGGTGAGTCGGCTTGCAGCGCCTTGAAGATGGCATTGGGGGAGATGTGCGTCTGCTCAGAGCCTTCCTCCTGCTCGGCCTGGCCATTCTTCACCGACTTCCTCCGCCGGGGCTGGTACTTGTAGTCCGGGTGGTCTTTCTTGTGCTGAACCCGCAGCCTCTCTGCCTCCTCCACAAAGGGGCGCTTCTCACCCTCGTTCAACAACCTCCACAGCTTGCCCAGGGTCTTGCTGAGCTCCGCATTGTGCAGGTGCGGGTACTGGTCGGCCAGCTTCCTCCGGGCCGCTTGTGCCCACACCATGAAGGCGTTCATGGGCCTCTTGACGTGCGG…
>Unigene29794_All
AAAATACTTAAAAAGAGTGAACTGATGGATTTGGGGAAGTAAATCGCTCCCCTTCAAGGTCATTCTCTGCTCCTGCACTGCATGGGACCTGCGTGTGATGCCTGCCATGGTGGCTGCGTGTGTCTAAGGGGTCTGGATCCACGTGCGACCCTCTGAGAGCATCACTCGGAGCAGCAGAGGGTCTACCAGTGAAGATGTTCCTGATCGAGATCAGCTGCCTGTCCCTGCTGGAGGCAGCCCTGACCTCCCTGCTGTCCCTGGCGCTGCTGCTGGCGCTGTGCCACCAGCTCTGGGCTCTCAGGTGGAGCCGGACCAGGGACAGGGAGAGCACGCTGCCCCTGCCCAAGGGCTCCATGGGGTGGCCCTTCTTCGGGGAGACCCTGCACTGGCTGGTCCAGG…
>Unigene30193_All
TGCCCACACCATGAAGGCGTTCATGGGCCGCTTGACGTGCGGCTTGGCCTTGAGTGAGCCGGGCCCCCGCACGGGCATGGGCACCAGGGACCAGTCATAGCCCTTCAGCACCTGAGACACGGCGTCCCGGATGCAGGCGGGGAAGCGCTCCTCCGACTCCCCCGCACCCGCCTCCGCCTTGGGCACCAGCGGCGGGGGCCGCGGGGACAGCGCGGAGTCCGAGTCTG
>Unigene34218_All
CGCGCACCTCCTCCTCAATCACAGGGATGTAGTGCTGGAGAGCCTCCCGAGAGAAGGCCTGCATGATCACCTTCTTCCTGTTCTTGTGCTGAGAGTCGTGCAGGTTGGACAGGCAGCCCGAGCCCAGGATGGTGCGTACCGAGGCCGGCCAGTGCACGGACACCAGCCTGTGCTCCCCCAGCAGGATCTGCTTGACCAGCTCAGCGCCCATCACCCGCACCGTGGGCCGGCCGAACAGGTGCGTCTTGTAGATGCAGCCGTACTTCCTGCGCTTCATCTGCAGGAACTTCCGCCTCTGCAGGACCATCTGAAGGGTTTCTCCGAAGAAGGGCAGCCCCATGGTGCCGGGCGGCAGCGGGCAGGGGCAGGCGCGGTCCCGGGTGCTGATGCAGTACAGCT…
>Unigene34432_All
GAACGGGAACTGGGCAAATTCCAGAGGCTCTGCAGCAGGGATTCTCAGGTTCTCGCCCGTGGTGTCGTATCGGTCGTGGATCCACTCGGGAGGCTGTGGGTAGAAGTTGGCCTGCGAGGCCGCGTAGCCCAGGGGGTCGTTGCTGACCCACACGGTCAGGTAGATGTAGAAGGTGTCAGGGTTGATCAGGCCGTCCTCGCCCAGGAGACGCCGTGTGGTGAGCTGATTGTAGTCGAAGGGGGTCTTCTGGTCCCCCGTCTGGATCAGCAGTTTGTAGGCCAGGGCCCCGTTCTCCGTGCCATTGCGGTAGCTGTCCTGAGTGATGCGCCCCGCCTCCCAGTCCTGGTCAAATTTGGCTTGGAGACCTCGCAGCCAGTCCTGGAAGTAGTGCAGCCACAT…
>Unigene34747_All
TGAACAAGTGCCTCAAATGCAAAATTGAAAACTGTGAGGCTTGTTTCAGCAAATCCTTTTGCACAAAATGCAAGGAAGGCTTGTACTTGCACAAAGGGAAATGTTATTCTAACTGTCCAGAGAGCTTTACTGCTGCCAACGGCACTATGGAGTGCAGCAGCCCTGCACAATGTGAAATGGGTGAATGGGGTCCCTGGGGTCCCTGCTCAAAGAAGAAAAAGCTA
>Unigene35647_All
TATGGCGCAGGAATGCGGAGGGCGAGCCAGTATGCAATGCCTGTGGACTGTACATGAAGTTGCATGGGGTGCCAAGGCCTCTAGCAATGAAAAAAGAGGGAATTCAGACCAGAAAACGTAAACCCAAGAATCTGAACAAGTCCAATACATCAGCAGGCTCAACAAGTAGTGAGAGTCTCACTTCTACTCCTACCACCAGCTACAGCAACTCCAACGCCACTACAGATGACATGCGCCCAATAAAGACGGAACCAGAAATGTCATCTCATTATGGACACCCTATTTCTCAGACTGCTATTTCTTCAGTTGCCGGG
>Unigene35648_All
GTCAATTGTGGCGCCATGTCCACCCCGCTCTGGAGGAGAGACGGCACGGGGCACTACCTGTGCAATGCTTGCGGGCTCTACCACAAGATGAACGGCATCAATCGGCCACTGATCAAGCCCCAACGAAGGCTGTCTGCCTCCCGGCGCGTTGGACTATCTTGTGCCAATTGCCACACAACCATCACCACGCTATGGCGCAGGAATGC
>Unigene37507_All
TGGCTGACGCGGCTGCCCGCTTCAACCCAGAGCTGTTCGATGTCCGTCTCGATGGATGCCACCCGCAGGCCGACTGCCATCGCCCCGAAGACCATCAGTCCGATAAAAAGCACCTTGCCGCAGTGCCGCTGGATTCGACAGCCCAGGGAGAAGAGAAGCGCCTGGAAGCGAGCCCGGAGCCAGAGCGGTGCCTTCTGTCCCGCCGCCTTACCCTTGCAGATCTGCTTCAGGGCATAGGCAGCATTGCAGTAGCTGGGTCTCCTCTGCAGATCCGAG
>Unigene41846_All
AAGATCTTGATGGGGGAGCACAGCCTGGTGAGCACAGAGTGGCCCCGCAGCACCCGGACGCTGCTGGGGCCCAACAGCCTGGCCAATTCCATTGGGGACATCCACCGCAACAAGAGGAAGGTGTTCTCGAAGATTTTCAGCCATGAGGCCCTGGAGAGTTACCTGCCCAAGATCCAGCTGGTGATCCAAGATACCCTCAGGATGTGGAGCAGCAATCCTGAACCCATCAATGTCTACTGCGAAGCCCAGAAGCTCACGTTCCGCATGGCCATCAGGGTCCTCCTGGGATTCCGCCTCTCTGATGAGGAGCTCAGCCAGCTCTTCCAGGTCTTTCAGCA
>Unigene43178_All
AAGCCAGAGGAAGCCGCCTCAGAGAGCAGAACCGCCTCCATCTGGGCCAACCCCTCAGCTAAAACTGTGAAGAAGAACCCAGTTCTGTCCATGACGGCCGAGCAGCTCCTCAGCGCCTTGATAGAAGCTGAGCCACCCATTGTCTATTCCGAGCACGACCCCAGCAAACTGCTCAGCGAAGCTTCGATGATGACTCTGCTGACCAACCTGGCAGACAAAGAGCTGGTGCATATGATCAACTGGGCCAAG
>Unigene43849_All
ATGACAAGTGCCGTTTTTGTTTGTTTCTTTTTCATAATATTTGAAACGTGTTCTGCAGGTTTTTTCTTTCACATTCAGAATGTCAAAATTATCTTTTGTTAGTTGTGGGGATTTTAAGTGATTCTTCTAGGACAGCTTAATAGTGACTGTTTTAACTTCTGTGTATTCTGCCAGACTGTACTCACCCAGTTCTCTGCCGTTTCCTGACATTTTAAACCCCCCGAATGGAGCCTGAGCATGGAGTGCATTGTAACAGTTAATCCAGACTGTCCCAGACTGCATGGAAGAGGCTATTGTCATGGCTTTATCTAGACTTTTGGTGAACACCGCAGCTGTG
>Unigene48562_All
GCCCGAGCACCTCTCCACCTCCACGCATGGCGGCCACACCAGGAAGTTGGCGTTGGTGGGGTCCACCAGCCCCCGGGAGATCTCGAAGACCTCAGTGCGGGTCTTGCACTCTGCGATGACCGCCGGCTCCACCTCTGGAACTAAGCTGCGTTTGGCCCTCGACATAGTGGAGTTGCTTCTTGTTCTGTTTGTCCAGGAATCGTCCTCTTCTTCTGCTACGG
>Unigene49152_All
GGAGCAGTTTGAGGAGAACTGGTACAACACGTATTCCTCTAATCTTTACAAGCACGGGGACTCGGGGAGACGCTACTTTGTGGCCCTGAACAAAGATGGCAGCCCCAGGGACGGGGCAAGGTCTAAAAGGCATCAGAAATTCACACACTTCCTGCCCAGGCCGGTGGATCCAGAGCGAGTGCCTGAGCTCTACAAAGATCTGTTGGGC
>Unigene49431_All
GTCGCTGCACAGTCTCCAGGGTCAACTGCGGGTCGTTGCACAGTCCACAGGGTCAACTGCTGACCGCTACACCGTCCAAGCCGCAGGCCGCTGCACAGTCTGCAGGGTCAACCGTGGGACACTGCGCGCAGTCAGCAGGGTCAACCACGTGTCTCTGCGCAGTCAGCAGGGTCAACCGCGTGTTTCTGCGCAGTCCGCAGGGTCAGCCACGGGTCGGCATAAAGTTGACAGTACAGCCTTGGACCCGCATGGAGGTGCAGTTAGGGCTGGGCGGACTCTACGGGAACCAGCAGCCACCGGGCAAGTTCATCCGAGGCGCCTTCGAGAACCTCTTCCAGAGCGTGCGGGAGGCCTTCCAAAGCGCGGCCCCACGGGGTGAGGCAGGTGGCGGGGGCAGCG…
>Unigene59057_All
TGCTGAGCCCACCCTTTGCCATCATGCTGTTCGAGAGCTTTGACTTGGTGTCTGCCCTGGCAACCCTGGCTGCCTGCCTGGTGTCAGTGGTGCTGCTGCTGGCCGTCTCCCAGCAGCTGTGGCAGCTGCGCTGGGCGGCCACCCGGGACAAGAGCTGCAAGCTGCCCATCCCCAAGGGCTCCATGGGATTCCCTCTGATCGGAGAGACCTGCCACTGGCTCCTGCAGGGCTCTGGTTTCCAGTCCTCCAGAAGGGAGAAGTACGGCAATGTATTCAAGACACACTTGCTGGGGAGGCCCCTGATCCGAGTGACG
>Unigene63568_All
CGAGTGCAAGTGCCATGGCGTGTCGGGGTCCTGTGAGGTCAAGACCTGCTGGAAAGCAATGCCTCCCTTCCGCAAAGTTGGCAATGTGCTCAAGGAAAAGTTTGATGGCGCCACCGAGGTCGAGCAGAAAAAGGTCGGCTCCGCCAAGGTGCTCATGCCCAAAAATGCCCAGTTCAAGCCACACACAGACGAGGACCTGGTTTACCTGGACTCCAGTCCAGATTTCTGTGACCACGACTTGAAGAATGGGGTGCTGGGGACAGGGGGCCGCCAGTGCAATAAGACTTCCAAGGCCATCGATGGTTGCGAGCTCATGTGCTGCGG
>Unigene65458_All
GTCGCCTCTGTTGTTGCTGCAGCGAGAGACCTGACTTGGCCATCAAATGAACCAACGTGTCTATGATTTTGTCTAGAATAAGGTGAATTTGCTCAGTCTCTTCAGGGGATTCCAGGGTACTAGACAAAAAAGTATATACACCAGAGTTAAGTAGAATGATGGACTTGAGGCACATGAATTCTTCACCCTCAAGTTTCATCACGCGAAATCGAGCCGCTGTGGTCACCAGCATGTCGAAGATTTCCACAAAGCCCTCGACGCACCTTCCCTGATTCCTGTCCAAAAGCAAATTTGGAGCAAATGACAGTTTCCCAGGATGTTCCACTGACCTCCAAACTAAGCCAACCATTAGTATCTCTAGCCAGGCGCATTCCAGCAGATGTACCTGATCATGGAGTG…
>Unigene65842_All
AAAGAAGGCGCCAAGCTGGAATGCGGGGGCTCCACCTTGACTGAAAATGGGCTGTTCATAAAACCCACTGTGTTTTCCGAGGTGACGGACAGTATGCGGATCGCCAAAGAAGAGATTTTTGGACCAGTGCAATCCATACTGAAATTTAAAAGCATAGAAGAAGTCATCAAAAGAGCCAACAGTACAGAATACGGTCTCACAG
>Unigene66003_All
ACTTTCGATCAGCTCCAAAACTTTATCAAACTGGGCTCGGTCAATCTGTGGCCCTTGTTGCGTTTCAGCATCCAGTGGATCTCCAAGAAGTCGTTTTTTGGCATAGTCAACACTGCGTTTGACAAATTCCTGGTAAATCTTCTCTTCTACAAAAATTCTGGAGGCCGCGGTGCAGCACTGTCCTTGATTGAAGAAGGCCCCCTGATGAGCGCATTCTACTGCCAGCTCCAGGTCAGAATCGGCAAATACAATGCATGGATTTTTCCCTCCAAGCTCCAGCGTCACCCGCTTAAGGTTACTTTTGGAGGCAGCTTCCTTGACCAGTTTACCAACCTCTGTTGATCCAGTGAAGGCCACTTTGTCAATAGCTGGATGGCTAGCGATGGCAGCCCCAGCTGT…
>Unigene66004_All
GGAAAGTTCCATGGAGTTATAGCACCGCAGACACCGACTGGCTCATGCACAGTAAAGCAGACAAAGCTGTCATCGACGGGGATAGTGCGGCCCTGTATCTTATCAGCCCAGCCCGCATAGTACCGCAAGGTCTTAATGCAGCCCTCCAGATCGATGAGGAAGGCGTGAAGGAACGGTTTGCCCGTATCCATGGTCTCCAGTGTTGCCAGGATAACTCGATCACGTTCCATGAGGTCAGCCAGCTTGTGAAGCATCCTGCCTCTGCTCAAGGCATCCATCTGCCTCCATGGGGTCCCCTTCTGGAACGCCGCTCGTGCTGCCTCCACTGCTTCATCTACATCAGGCTTGTCCCCTTCCTCCACGTCACAGATTTTCTCACCAGTAGATGGGTTGTACGTT…
FOUND BY SECOND SCREEN OF READS AND REASSEMBLY:
>AMH_part1
ATCCTATTCCCAGCACAGATTGCTACCAGACGTCAGTAAAGATGCTTCAAGAGCTGCCAGTCATGGAAAGACACCTCCTTTGGGACACACAGATGCCTTCCTGGAAGCTCTCGCCAGGTTCCTTGGGCAGGTGTTGGGCACGTTTGACGAACATCTGGACACTTTGGTGCTTCCACTGGACTCGGACAACCAGACACTGAAGATTTTCACTTCCAACTCGCTCAACACCTCCGACAACATGACAGCAGAGTGGTTAGTGGAATCAGACGAGCCCTTGGTGTTCTTGTTACCAAAGGGCAACCAGTCTCTCCTGGAGAGACAATTTGTTCAG
>AMH_part2 Unigene51761_All
TGGAGGGGAAGCTCCTGGAGAAGCTTCTGGTCAAGCTCCAGGCTCTGGTGGACGAGCTGATGGGACTTTCTGTAATCCAGGAAAAATCAAGACTCCTCAAAGACCTTCTGGACCACTGCTATGGCTCTTTCAACAAAGGCTTCCTCCCCGGGGCCGTGGCACACAAGGAGGGGAGCCACAGTCATAAGAAATTGCACTCACTGCTCTTGTTAAAAGCCCTGCAGACTGTGAGCGCATACTGGCAGAAGAGAAGGACACTG
>DHH_partial
GTCAAGAGCAGCTTCTGAGAGGGCAGCGCCAACTCCACGGCCACAAAGGACATCCGCCGGTGAAGGTCCCTGTCCAGGAAGAGCAGAACCTCGGTTGGCACCACCTGGCCGCTTCGGTCCATGGACAGCACCCAGTCCCCATGGCGCAGGTCAGAGAAGCCCACCCGCTCTCCGCTGAGCAGCATCACAGTGGCGGACCCAGGGAAGCAGCCACCAGCTCTGATGGCCAAAGAGTTGTCTGCTTTCACAAACACGTGCACATGAGCCTTGGACTCGAAGTACACCCAGTCGAAGCCAGCCTCAGCAGCCAGCCGCGCCAGCATGCCATACTTGTTCCTGTCGCGGTCCGAGGTGGTGATGTCCAATGCTCGGCCCTCGTAGTGCAGGGAATCCTG
>FGF9_partial
TAGAGATTGGACGAGTACGTGTTATACCAGTTTTCTTCAAACTGCTCTCTGAATACACATTCCTGGGTTAGCTTGTCCGACCCATACAGCTCTCCTTTCTCATTCATTCCGAGGTAGAGTCCGCTGTCTACACCTCGAATGCTGACGAGGCCCACCGCTATGCTAATAAATTCCAGTATGCCGAATCGGTTGTGGTCCTGCCGGGTGCCCTGGATGGTGCCATTAGGGAAGATCTCCAGGTGGAAGCCGGTCCTGCAGTAGAGCTGCCTGCGCCGCAGGATCCCCTTCAGGTGGTCCAGGTCCGTGACTCCGGGCCCCCGGGGCAGCCCCCCCGTCTCGGAGTGGCCCAGGTGCTCGCTCAACAACATCGGGGTATCCACCGGCAACAGGGGCGCGCTC…
>HHIP_partial
CCGCGCCCTGCCAGGTGGCCCTGCACTGAGTTCACCGGGGGCTCTTCTGACCCCCACACCCAGAGATATTTTCTGTCACCAACAACACAGAGTGTGTGAAGCTACTGGAGGAAATAAAGTGTGCCTATTGCTCACCACATGCACAGACCCTGTTCCATTCACCTGAGAGAGGGGATGCTTCTGAAAGAGAACTTGTCCTTCCCTTGCTGTGCAGAGACTATTGCAAAGAATTCTATTATGCCTGCAGAGGTCACATACCAGGTTTTCTTCAAACTACGGCAGATGAATTTTGCTTTTACTACGCCAGAAAAGATGGTGGTGTATGCTTTCCAGACTTTCCAAGAAAACAGGTGCGAGGCCCAGCTTCTAACTACTTGGACCAGATGGAGGAATATGACA…
>HHIP-like1 Unigene12393_All
CCGGGGGAGGAGGAGGAGGCAAGGGAGATGCAGGCAGGAATTGCATAACGGCCACAATTCTGCGAACGAGCTTTCACTTCACTGCAGCTTCCCCGCTTTGGATAAAGAGGCACCCCCAGCCCAACAGGAAAGGGAGCCCGAAGAGGAGAAGCGGAGCATGAGCAGCAGTCTGACAGGGGCTGGGCGCTGCCTGGCCGGGGCGCTGCTGCTGGCCTTGCTGGGCTGGGAGGATGCCCACCCACAGTGCCTGGACTTCAAGCCTCCCTTCCGCCCGTCCCAGGACCTCGCCTTCTGTGTGCAGTACAGGGAGTTCGGCTGCTGCGAGGCGGCCCGCGACCGCGAGCTCATGGACCGGTACTACCGTGTCCTGGGGCGGCTGGAAGAGTCCGGGCATGAGAC…
>PDGFA Unigene17455_All
GAAACAAAAACATGCTGATGCCCCCGACGGGTCTGCTCCTGAAGTCCAAGACCTGAACAAGGGGAGCAGCTGGAAAAAAAAGGAAGCCTGCCGACACCCCACAACGTGTGCAACTGCTGCCAACCCGCAGCCCCCAGCGCCTCTCCCCGAGGGATGGTACTGCCTTCCCCAGCACCCGGAGCCCGCTGCCAGCTCCCCCGCCCAGAGCCTGCCTTCCCTTGCAGCAAAAAGTGCATTACAACGCGATGAGGACCTGGGTTGGGATCTTGCTGATCAGCCTGTGCCACCTGCCCTTTGCCTTTTCCCAGGACGCAGAGATCCCCCAGGAGCTGATTGAGAGGCTGGCTCACAGCGAAATCCACAGCATCAGCGACCTGCAGCGCCTCCTGGAGATTGATT…
>SRD5A2_partial
CCTGATGCTGGTGTCCAGCCCCCATCACAGCACCCTGGGGGATCGGCTGCTGCTGTTCATGTTCTGCGGACACTACTTCCACAGGACATTCATTTATTCAGTGTTCACCAGAGGAAGCCCATCACCCCTCCACATTGTTGTCAGTGCTGTGATCTTCTGTTCATATAATGGCTTCCTTCAAGGGCACTGCATGGTGTATGATGCCGAATATCCAGACAGCTGGTTCCAGGACATCCGGTTTATGTCAGGAATTATGATTTTTTTACTTGGCATGGGGATCAACATTCACAGTGATCACATTCTGCGCAATTTAAGAAAACCTGGAGAGCAAACCTACAAAATCCCACAAGGAGGCTTGTTCACCTATGTATCTGGAGCGAATTTCTTGGGTGAGATTGT…
FOUND BY SECOND SCREENING OF READS ONLY READPAIRS NO ASSEMBLY:
DMRT1
>K00114:500:HGVJKBBXX:5:1118:15788:21078 DMRT1
GAGTAACTCATCTGTGAGCAACGAAAGCACCAAAGGCGTGGTGGAGTGCGCCAGCACCCCGGAGCACGACACCTTCACCGTGGCCTCCGTCATTGAAGAT
>K00114:500:HGVJKBBXX:5:1118:15788:21078 DMRT1
GGCGCATGTTGTTCTCAAGTCTCAGGCTCGAGGGGTAGCCCCTCACTGCTGCTGTATGGTTTTTATTCACCATCTTCAATGACGGAGGCCACGGTGAAGG
DMRT3
>K00114:500:HGVJKBBXX:5:2113:6025:22450 DMRT3
CCCCACTACCCCACAGACCACGGCAGGGGGGACCTCGGGCGGCCATGAATGGCTACGGCTCGCCCTACCTGTACATGGGAGCCCCGGTGTCGCAGCCGCG
>K00114:500:HGVJKBBXX:5:2113:6025:22450 DMRT3
CAGGTGCAGTCCTTGAAGCGGCAGTAGCGCTTGTAGCCCTTCAGCCAGGACAGCACGCCGTGGTTGCGGCAGCGGGCGCACTTGGGGGTGCGCTGCAGGG
AMHR2
>K00114:500:HGVJKBBXX:5:1102:3559:43849 AMHR2
TGGAGGAACGCCAGGCCTCTGGCTAGGGAAACAGCCATGCAGAGGGTGCTGTCCCAGTCACTGATGTGCTGAATCAGGAAGCTTCTCAGTGAACCCTCTG
>K00114:500:HGVJKBBXX:5:1102:3559:43849 AMHR2
GCTCCTGGACGTACCCCAGAGCAGTGTGCGGGAGCTGGCGATGCAGGGTCTCCCAGGCCTTCACTTCTCAGTGAACTCTCTGAGAAGCTTCCTCATGTAG
>K00114:500:HGVJKBBXX:5:1203:27630:6818 AMHR2
CAGGGAGTAAACATCGGCCTGTTTCAGAGTCGAATCCCAGCCCTTAAGGTTCCCAGACATATCAAGAATCTCCGGGGCCATGTACCGCAATGTCCCAGCC
>K00114:500:HGVJKBBXX:5:1203:27630:6818 AMHR2
CTAACCAGGAAAACACAGAAACCCACCGCCTAGCAAACAGGGCACACAAAACATGGGGCAGTGTGACATGGCGCAGCATGGCACCACATGAAACACACAT
>K00114:500:HGVJKBBXX:5:1203:27316:7187 AMHR2
CAGGGAGTAAACATCGGCCTGTTTCAGAGTCGAATCCCAGCCCTTAAGGTTCCCAGACATATCAAGAATCTCCGGGGCCATGTACCGCAATGTCCCAGCC
>K00114:500:HGVJKBBXX:5:1203:27316:7187 AMHR2
CTAACCAGGAAAACACAGAAACCCACCGCCTAGCAAACAGGGCACACAAAACATGGGGCAGTGTGACATGGCGCAGCATGGCACCACATGAAACACACAT
FOXL2
>K00114:500:HGVJKBBXX:5:1107:3945:15363 FOXL2
TGGTCCCAGTAAGAGCAGTGCATCATGGAGAGCTCGGGCTGCCGGGCGCAGGCATACTGCAGGCCGGCCCCGTTGCTGGCGGCGCTGGGCGGCGCGGGGC
>K00114:500:HGVJKBBXX:5:1107:3945:15363 FOXL2
GGGCTGCCCGCGCCGGCCTCCTACAGCCCCTACGGCCGGGTGCAGAGCATGAGCCTGCCCGCCATGGTCAACTCCTACAACAGCATGAGCCACCACCACC
>K00114:500:HGVJKBBXX:5:2102:26748:4655 FOXL2
CGGGGCTGACCGGGCTGAGCTGCTGGTGGTGGTGGTGGCTCATGCTGTTGTAGGAGTTGACCATGGCGGGCAGGCTCATGCTCTGCACCCGGCCGTAGGG
>K00114:500:HGVJKBBXX:5:2102:26748:4655 FOXL2
CCCGCCGCCCCCATGGCCTACACCTCGTGCCAGGTGGCGGGCGGCGGCCCCGGCGGCGTCAAGGGGCTGCCCGCGCCGGCCTCCTACAGCCCCTACGGCC
>K00114:500:HGVJKBBXX:5:2103:17198:5200 FOXL2
CGCTTCTCGGCGCTCTCCCGGATGGCCATGGCGATCAGCGCCACGTACGAGTAGGGCGGCTTCTGCGACGGGTCGGGCTTCTCGGGGACCTTGTCCGGCT
>K00114:500:HGVJKBBXX:5:2103:17198:5200 FOXL2
GGGGGCCAAGGAGAGCGAGCGGGGCCCGGAGGAGCCGGACAAGGTCCCCGAGAAGCCCGACCCGTCGCAGAAGCCGCCCTACTCGTACGTGGCGCTGATC
>K00114:500:HGVJKBBXX:5:2104:5528:30345 FOXL2
CCGCCATGGCTAGGCCGCCCTACTCGTATGTGGCCCTGATCGCCATGGCCATTGAGCAGAGCCCTGAGCAGCGGCTGCCCCTCAGTGGCATCTATGCGGC
>K00114:500:HGVJKBBXX:5:2104:5528:30345 FOXL2
TTCTGCCAGCCCTTGGGGTTCAGTCGCCCGTAGTAGGGGAAGCGCTACATGATGGCCGCATAGATGCCACTGAGGGGCAGCCGCTTCTCAGGGCTCTGCT
SF1
>K00114:500:HGVJKBBXX:5:1109:13078:8963 SF1
CGGGACACTACCGGGCTACCACTACCCTAACTTCCCCAGTCGCACCATTAAATCTGAGTACCCGGACCACTACTCCAGTCCACATGAGTCCGCGGCTCCA
>K00114:500:HGVJKBBXX:5:1109:13078:8963 SF1
GTCGGCCAGTTTGCACATGAGGCCAAAGGTGCTGATTTTCTCATGTCGGCTTTTTTTTTTTTTTTGCTGCAGACCGGCTAGGATCCGCGTCTTGACCTGA
>K00114:500:HGVJKBBXX:5:1107:3457:45678 SF1
GCCGCGGACTCATGTGGACTGGAGTAGTGGTCCGGGTACTCAGATTTAATGGTGCGACTGGGGAAGTTAGGGTAGTGGTAGCCCGGTAGTGTCCCGTGGG
>K00114:500:HGVJKBBXX:5:1107:3457:45678 SF1
CGACGATGACACCAGTGGATTATGACAGAAGTCCGTACATGACACCGTCGTTGGGACTGGCGATGCCGACCCACGGGACACTACCGGGCTACCACTACCC
>K00114:500:HGVJKBBXX:5:1108:11617:1367 SF1
CATGGGTCCAAATTTGTTCCGTCCGCCTCTCATCCTGTCTGCCCGCACCGCTTCTAATCTCATTCCTACTGTTAAGCACTTCTGAAATCGACAGTACGGG
>K00114:500:HGVJKBBXX:5:1108:11617:1367 SF1
NTCCAGTCTGTGGTGACAAAGTGTCTGGGTACCACTATGGCCTTTTGACCTGTGAAAGCTGCAAGGGCTTCTTCAAAAGGACAGTTCAAAATAACAAGCG
>K00114:500:HGVJKBBXX:5:1115:4878:21764 SF1
GATTAGAAGCGGTGCGGGCAGACAGGATGAGAGGCGGACGGAACAAATTTGGACCCATGTACAAGAGAGATCGTGCCTTAAAACAGCAGAAAAAAGCGTT
>K00114:500:HGVJKBBXX:5:1115:4878:21764 SF1
CGGGTGAATGCTGTGGATGTTTGAGGGAATGCTGTATTCAGTTTGTATGGGGGAGACAATCTGAGGCGCAGTCTCAAGTTTAAAGCCATTGGCACGTATC
>K00114:500:HGVJKBBXX:5:1204:10541:32877 SF1
AACCAAAGCTGCAAAATTGACAAGACACAGAGGAAAAGATGCCCGTACTGTCGATTTCAGAAGTGCTTAACAGTAGGAATGAGATTAGAAGCGGTGCGGG
>K00114:500:HGVJKBBXX:5:1204:10541:32877 SF1
GCTGTATTCAGTTAGTATGGGGGAGACAATCTGAGGCGCAGTCTCAAGTTTAAAGCCATTGGCACGTATCAACGCTTTTTTTTGCTGTTTTAAGGCACGA
>K00114:500:HGVJKBBXX:5:1205:24241:14308 SF1
CAGACTCTCCTGGCCATCGTTGAGTGGGCAAGGAGTTGCATTTTCTTCAAGGAGCTGCAGGTAGGCGACCAAATGAAATTGCTACAGAACTGCTGGAGTG
>K00114:500:HGVJKBBXX:5:1205:24241:14308 SF1
ATCGGAACTTGTCCATGCAGTGGGGATAGTGGCACATGGTGTACTCCAGGAGGGCTGAATTGATTTTCTCCTGCGCTGTTTTGGCCAAGTTGTAATTTTC
>K00114:500:HGVJKBBXX:5:1205:24545:14555 SF1
CAGACTCTCCTGGCCATCGTTGAGTGGGCAAGGAGTTGCATTTTCTTCAAGGAGCTGCAGGTAGGCGACCAAATGAAATTGCTACAGAACTGCTGGAGTG
>K00114:500:HGVJKBBXX:5:1205:24545:14555 SF1
ATCGGAACTTGTCCATGCAGTGGGGATAGTGGCACATGGTGTACTCCAGGAGGGCTGAATTGATTTTCTCCTGCGCTGTTTTGGCCAAGTTGTAATTTTC
>K00114:500:HGVJKBBXX:5:1207:6634:17737 SF1
CAATTCAGCCCTCCTGGAGTACACCATGTGCCACTATCCCCACTGCATGGACAAGTTCCGATTGCTCTTGTCGCGGTTACAGGATATCCGGTTGATCAGC
>K00114:500:HGVJKBBXX:5:1207:6634:17737 SF1
TGACATGAAGCATTTCGATGAGAAGACTGTTGCAAGGAACCTCCCCACTCAGGTGCTTGAGGTAGAGATATTCCTCCGCCTGCGTGCTGATCAACCGGAT
>K00114:500:HGVJKBBXX:5:1214:21663:39101 SF1
CAACTCCTTGCCCACTCAACGATGGCCAGGAGAGTCTGGTCGGCCAGTTTGCACATGAGGCCAAAGGTGCTGATTTTCTCATGTCGGCTTTTGCTTTGTT
>K00114:500:HGVJKBBXX:5:1214:21663:39101 SF1
CTTGAAGATGCTGCAGTCAGAGCCGGATGAGCCTCAGGTCAAGACGCGGATCCTAGCCGGTCTGCAGCAAGAACAAAGCAAAAGCCGACATGAGAAAATC
>K00114:500:HGVJKBBXX:5:1214:21328:40807 SF1
CAACTCCTTGCCCACTCAACGATGGCCAGGAGAGTCTGGTCGGCCAGTTTGCACATGAGGCCAAAGGTGCTGATTTTCTCATGTCGGCTTTTGCTTTGTT
>K00114:500:HGVJKBBXX:5:1214:21328:40807 SF1
CTTGAAGATGCTGCAGTCAGAGCCGGATGAGCCTCAGGTCAAGACGCGGATCCTAGCCGGTCTGCAGCAAGAACAAAGCAAAAGCCGACATGAGAAAATC
WNT1
>K00114:500:HGVJKBBXX:5:1127:18396:38926 WNT1
CCGGTTGCTGCCCTTGTTGCCATAGATGACCCGAGACGCTCCGTCGAAGCGGTCCTTCAGGTAGTCGCCCACTGCACGGAAGGTTGGCAGACGCATCCAG
>K00114:500:HGVJKBBXX:5:1127:18396:38926 WNT1
CCGGGAGTTTGTGGATTCCAGCGAGAGAGGCCGAGACCTGAGATACCTGATGAATCGGCACAACAGTGAGGCCGGGAGAATGACTGTGTTCTCCGAGATG
>K00114:500:HGVJKBBXX:5:2106:10064:45449 WNT1
CTGGCGGATCAGCTTGCGCTGTTTGCGGCTCAAGAGCTGCAGGCTCGGGTCCAGCACCAGCTGTACGTTCTTGGCGTCGGTCAGCAGGTTGGTGGAGGTG
>K00114:500:HGVJKBBXX:5:2106:10064:45449 WNT1
GAAGACTGTCTGGATTCTGGCTTTTTCATCCTTATCCAACACGCTGGCGGTGAATAACAGCGGGAGATGGTGGGGGATCGTGAACGTGGTCTCCTCCACC
